# Supplementary material for: A comprehensive transcription factor and DNA-binding motif resource for the construction of gene regulatory networks in Botrytis cinerea and Trichoderma atroviride
Source: Comput Struct Biotechnol J. 2021 Nov 18;19:6212–28. doi: 10.1016/j.csbj.2021.11.012 (PMC8637145; doi:10.1016/j.csbj.2021.11.012)
Supplement: Supplementary data 5 [file mmc5.xlsx]

## Sheet: IDs InterPro
IPR IDs	InterPro Name	Reference
IPR000007	Tubby, C-terminal	1
IPR000197	Zinc finger, TAZ-type	1
IPR000210	BTB/POZ domain	3
IPR000232	Heat shock factor (HSF)-type, DNA-binding	1,2,3,4
IPR000281	Helix-turn-helix protein RpiR	1
IPR000315	B-box-type zinc finger	4
IPR000327	POU-specific domain	1,2,3
IPR000418	Ets domain	1,2,3
IPR000524	Transcription regulator HTH, GntR	1,2,3
IPR000551	MerR-type HTH domain	1
IPR000571	Zinc finger, CCCH-type	1,2,3,4
IPR000580	TSC-22 / Dip / Bun	3
IPR000647	CTF transcription factor/nuclear factor 1	3
IPR000679	Zinc finger, GATA-type	1,2,3,4
IPR000770	SAND domain	1,2,3
IPR000792	Transcription regulator LuxR, C-terminal	1
IPR000818	TEA/ATTS domain	1,2,3
IPR000831	Trp repressor	1
IPR000835	MarR-type HTH domain	1
IPR000843	LacI-type HTH domain	1
IPR000847	Transcription regulator HTH, LysR	1
IPR000944	Transcription regulator Rrf2	1
IPR000967	Zinc finger, NF-X1-type	1,2,3,4
IPR001034	DeoR-type HTH domain	1
IPR001083	Copper fist DNA-binding domain	1,2
IPR001138	Zn(2)-C6 fungal-type DNA-binding domain	1,2
IPR001275	DM DNA-binding domain	1,2,3
IPR001289	Nuclear transcription factor Y subunit A	1,2,3,4
IPR001346	Interferon regulatory factor DNA-binding domain	1,2,3
IPR001387	Cro/C1-type helix-turn-helix domain	1
IPR001409	Glucocorticoid receptor	1
IPR001471	AP2/ERF domain	1,2,4
IPR001523	Paired domain	1,2,3
IPR001606	ARID DNA-binding domain	2,3
IPR001628	Zinc finger, nuclear hormone receptor-type	1,2
IPR001699	Transcription factor, T-box	1,2,3
IPR001739	Methyl-CpG DNA binding	2,3
IPR001766	Fork head domain	1,2,3
IPR001845	HTH ArsR-type DNA-binding domain	1
IPR001867	OmpR/PhoB-type DNA-binding domain	1
IPR001878	Zinc finger, CCHC-type	1
IPR002059	Cold-shock protein, DNA-binding	1,2,3
IPR002084	Methionine repressor MetJ	1
IPR002100	Transcription factor, MADS-box	1,2,3,4
IPR002197	DNA binding HTH domain, Fis-type	1
IPR002481	Ferric-uptake regulator	1
IPR002515	Zinc finger, C2H2C-type	1,2,3
IPR002546	Myogenic muscle-specific protein, N-terminal	1
IPR002577	Helix-turn-helix, HxlR type	1
IPR002653	Zinc finger, A20-type	1
IPR002831	Transcription regulator TrmB, N-terminal	1
IPR002857	Zinc finger, CXXC-type	2
IPR002909	IPT domain	4
IPR002910	Floricaula/leafy protein	2,4
IPR003035	RWP-RK domain	1,2
IPR003106	Leucine zipper, homeobox-associated	4
IPR003120	Transcription factor Ste12	2
IPR003150	DNA-binding RFX-type winged-helix domain	1,2,3
IPR003163	Transcription regulator HTH, APSES-type DNA-binding domain	1
IPR003173	Transcriptional coactivator p15 (PC4)	3
IPR003174	Alpha trans-inducing protein (Alpha-TIF)	1
IPR003176	Adenovirus DNA-binding, all-alpha domain	1
IPR003316	E2F/DP family, winged-helix DNA-binding domain	1,2,3,4
IPR003340	B3 DNA binding domain	1,2,4
IPR003350	CUT domain	1,2,3
IPR003389	Adenovirus packaging protein 1	1
IPR003417	Core-binding factor, beta subunit	3
IPR003441	NAC domain	1,2,4
IPR003482	Transcription factor WhiB	1
IPR003523	Transcription factor COE	3
IPR003619	MAD homology 1, Dwarfin-type	2,3
IPR003656	Zinc finger, BED-type	1,2,3
IPR003657	WRKY domain	1,2,4
IPR003690	Transcription termination factor, mitochondrial/chloroplastic	2
IPR003851	Zinc finger, Dof-type	1,2,4
IPR003902	Transcription regulator GCM domain	1,2,3
IPR003958	Transcription factor CBF/NF-Y/archaeal histone domain	1,4
IPR004181	Zinc finger, MIZ-type	1,3
IPR004198	Zinc finger, C5HC2-type	1
IPR004210	BESS motif	1
IPR004212	GTF2I-like repeat	2,3
IPR004283	Late expression factor 2	1
IPR004330	FAR1 DNA binding domain	2,4
IPR004333	SBP domain	1,2,4
IPR004356	Adhesin operon regulatory protein	1
IPR004645	DNA-binding protein Tfx, archaea	1
IPR004826	Basic leucine zipper domain, Maf-type	1
IPR004827	Basic-leucine zipper domain	1,2,4
IPR004883	Lateral organ boundaries, LOB	2,4
IPR005011	SNU66/SART1 family	1
IPR005149	Transcription regulator PadR, N-terminal	1
IPR005172	CRC domain	2,4
IPR005202	Transcription factor GRAS	2,4
IPR005206	Herpesvirus ICP4-like protein, N-terminal	1,2
IPR005224	Sugar fermentation stimulation protein	1
IPR005333	Transcription factor, TCP	1,2,4
IPR005559	CG-1 DNA-binding domain	1,2,3,4
IPR005569	Arc-like DNA binding domain	1
IPR005650	BlaI transcriptional regulatory family	1
IPR005735	Zinc finger, LSD1-type	1,4
IPR006199	LexA repressor, DNA-binding domain	1
IPR006455	Homeodomain, ZF-HD class	1,4
IPR006458	Ovate protein family, C-terminal	1
IPR006578	MADF domain	2
IPR006612	THAP-type zinc finger	2,3
IPR006629	LPS-induced tumour necrosis factor alpha factor	3
IPR006734	Protein of unknown function DUF597	1,2
IPR006774	BAF1 / ABF1 chromatin reorganising factor	2
IPR006779	DNA binding protein S1FA	1,2,4
IPR006780	YABBY protein	1,4
IPR006834	VITF-3 subunit protein	1
IPR006848	Transcription regulator, putative, lactococcus phage-type	1
IPR006856	Mating-type protein MAT alpha 1, HMG-box	1,2
IPR006923	Baculoviridae late expression factor 5, N-terminal	1
IPR006957	Ethylene insensitive 3	2,4
IPR007031	Poxvirus VLTF3, late transcription factor	1
IPR007050	Bacterioopsin activator-type, HTH domain	1
IPR007147	Transcription factor Vhr	2
IPR007159	SpoVT-AbrB domain	1
IPR007168	Phage shock protein, PspC, N-terminal	1
IPR007196	CCR4-Not complex component, Not1, C-terminal	1
IPR007219	Transcription factor domain, fungi	1
IPR007360	Invasion gene expression up-regulator, SirB	1
IPR007396	Transcriptional regulator PAI 2-type	1
IPR007448	Regulator of RNA polymerase sigma(70) subunit, Rsd/AlgQ	1
IPR007492	LytTR DNA-binding domain	1
IPR007532	Poxvirus early transcription factor, large subunit	1
IPR007588	Zinc finger, FLYWCH-type	2
IPR007592	GLABROUS1 enhancer-binding protein family	1,2,4
IPR007604	CP2 transcription factor	1,2,3
IPR007627	RNA polymerase sigma-70 region 2	2
IPR007684	Zinc finger, Ogr/Delta-type	1
IPR007737	Mga helix-turn-helix domain	1
IPR007738	Prospero homeobox protein 1	1,2
IPR007797	AF4/FMR2 family	1,3
IPR007889	DNA binding HTH domain, Psq-type	1,2,3
IPR007944	Flagellar transcriptional activator FlhC	1
IPR007954	Baculovirus immediate-early	1
IPR007975	Baculovirus pp39	1
IPR007985	Haemolysin expression modulating, HHA	1
IPR008463	Transcriptional regulator CtsR	1
IPR008540	BES1/BZR1 plant transcription factor, N-terminal	1,4
IPR008648	Herpesvirus ICP27-like	1
IPR008771	Phi-29-like late genes activator	1
IPR008789	Poxvirus intermediate transcription factor	1
IPR008807	ROSMUCR transcriptional regulator	1
IPR008895	Vps72/YL1 family	1
IPR008917	Transcription factor, Skn-1-like, DNA-binding domain superfamily	1
IPR008967	p53-like transcription factor, DNA-binding	1
IPR009044	ssDNA-binding transcriptional regulator	1
IPR009057	Homeobox-like domain superfamily	1,4
IPR009061	Putative DNA-binding domain superfamil	1
IPR009071	High mobility group box domain	2,3
IPR009300	Transcription activator RinB	1
IPR009395	Biogenesis of lysosome-related organelles complex 1 subunit 1	1
IPR009508	Transcription activator, Churchill	1
IPR009594	Transcription regulator HTH, AraC, N-terminal	1
IPR009986	Sigma factor-binding transcriptional regulator Crl	1
IPR010312	GTP-sensing transcriptional pleiotropic repressor CodY, N-termina	1
IPR010330	Competence-induced protein CoiA-like	1
IPR010399	Tify domain	1
IPR010409	GAGA-binding transcriptional activator	2,4
IPR010461	Competence protein ComK	1
IPR010525	Auxin response factor	4
IPR010666	Zinc finger, GRF-type	1,4
IPR010770	Ecd family	1
IPR010919	SAND-like domain superfamily	1
IPR010921	Trp repressor/replication initiator	1
IPR010982	Lambda repressor-like, DNA-binding domain superfamily	1
IPR010985	Ribbon-helix-helix	1
IPR011539	Rel homology domain (RHD), DNA-binding domain	1,2,3
IPR011598	Myc-type, basic helix-loop-helix (bHLH) domain	1,2,3,4
IPR011615	p53, DNA-binding domain	1,2,3
IPR011660	Antitoxin VapB-like	1
IPR011681	GcrA cell cycle regulator	1
IPR011686	Omega transcriptional repressor	1
IPR012318	Crp-type HTH domain	1
IPR012340	Nucleic acid-binding, OB-fold	1
IPR012682	Transcription regulator Myc, N-terminal	1
IPR012909	PHA accumulation regulator DNA-binding, N-terminal	1
IPR013019	MAD homology, MH1	1
IPR013087	Zinc finger, C2H2 type	1,2,3,4
IPR013196	Helix-turn-helix, type 11	1
IPR013198	GTP-sensing helix-turn-helix, CodY, C-terminal	1
IPR013199	M protein trans-acting positive regulator (MGA) HTH domain	1
IPR013236	M protein trans-acting positive regulator (MGA), PRD domain	1
IPR013524	Runt domain	1,2,3
IPR013742	Whirly transcription factor	1,2,4
IPR013801	STAT transcription factor, DNA-binding	1,2,3,4
IPR013851	Transcription factor Otx, C-terminal	2,4
IPR013854	Transcription factor AP-2, C-termina	1,2,3
IPR013932	TATA-binding protein interacting (TIP20)	1
IPR014410	Adenovirus early E1A protein	1
IPR014842	Iron-regulated transcriptional activator AFT	2
IPR014855	Plant transcription factor NOZZLE	1,4
IPR014977	WRC domain	2
IPR015241	Transcription regulator MotA, C-terminal	1
IPR015280	Rap1, DNA-binding domain	2
IPR015318	Zinc finger, GAGA-binding factor	3
IPR015350	Beta-trefoil DNA-binding domain	3
IPR015351	RBP-J/Cbf11/Cbf12, DNA binding	2
IPR015988	STAT transcription factor, coiled coil	1
IPR016032	Signal transduction response regulator, C-terminal effector	1
IPR016177	DNA-binding domain superfamily	1
IPR017887	Transcription factor TCP subgroup	2,4
IPR017956	AT hook, DNA-binding motif	2
IPR018060	DNA binding HTH domain, AraC-type	1
IPR018501	DDT domain	1
IPR018586	Brinker DNA-binding domain	2
IPR018845	Initiator binding domain	2
IPR019139	Leucine-rich repeat flightless-interacting protein 1/2	3
IPR019525	Nuclear respiratory factor 1, NLS/DNA-binding, dimerisation domain	3
IPR020900	Arginine repressor, DNA-binding domain	1
IPR020983	Basic leucine-zipper, C-terminal	4
IPR021858	Fungal transcription factor	5
IPR021998	Alfin	1
IPR022210	Transcription activator GCR1-like domain	2
IPR022687	DTXR-type HTH domain	1
IPR022783	GCF, C-terminal	3
IPR022793	RNA polymerase I-specific transcription initiation factor Rrn10	1
IPR023082	Homeo-prospero domain	2,3
IPR023559	Flagellar transcriptional activator FlhD	1
IPR024684	Transcriptional activator PerC/bacteriophage SfV Orf40	1
IPR025659	Tubby-like, C-terminal	1
IPR029291	DNA binding protein Tfx, C-terminal	1
IPR029382	Lysosomal transcription factor, NCU-G1	3
IPR031972	Cysteine/serine-rich nuclear protein, N-terminal domain	3
IPR032200	Transcription factor COE, DNA-binding domain	2
IPR033389	AUX/IAA domain	4
IPR035079	Floricaula/Leafy protein, SAM domain	4
IPR040452	Sugar fermentation stimulation protein, C-termina	1
IPR040465	CtsR, N-terminal HTH domain	1

## Sheet: IDs PFAM
PFAM IDs	Description	Reference
PF00010	Helix-loop-helix DNA-binding domain	1,3,4
PF00046	Homeodomain	1,2,3,4
PF00096	Zinc finger, C2H2 type	1,3,4
PF00098	Zinc knuckle	1,3
PF00105	Zinc finger, C4 type (two domains)	1,2
PF00126	Bacterial regulatory helix-turn-helix protein, lysR family	1
PF00157	Pou domain - N-terminal to homeobox domain	1,2,3
PF00165	Bacterial regulatory helix-turn-helix proteins, AraC family	1
PF00170	bZIP transcription factor	1,2,4
PF00172	Fungal Zn(2)-Cys(6) binuclear cluster domain	1,2
PF00178	Ets-domain	1,2,3
PF00196	Bacterial regulatory proteins, luxR family	1
PF00249	Myb-like DNA-binding domain	2,3,4
PF00250	Fork head domain	2,3
PF00292	'Paired box' domain	1,2,3
PF00313	'Cold-shock' DNA-binding domain	1,2,3
PF00319	SRF-type transcription factor (DNA-binding and dimerisation domain)	1,2,3,4
PF00320	GATA zinc finger	1,2,3,4
PF00325	Bacterial regulatory proteins, crp family	1
PF00356	Bacterial regulatory proteins, lacI family	1
PF00376	MerR family regulatory protein	1
PF00392	Bacterial regulatory proteins, gntR family	1
PF00447	HSF-type DNA-binding	1,2,3,4
PF00486	Transcriptional regulatory protein, C terminal	1
PF00505	HMG (high mobility group) box	2,3
PF00554	Rel homology domain (RHD)	1,3
PF00605	Interferon regulatory factor transcription factor	1,2,3
PF00642	Zinc finger C-x8-C-x5-C-x3-H type (and similar)	1,2,3,4
PF00643	B-box zinc finger	4
PF00649	Copper fist DNA binding domain	1,2
PF00651	BTB/POZ domain	3
PF00751	DM DNA binding domain	1,2,3
PF00808	Histone-like transcription factor (CBF/NF-Y) and archaeal histone	1,4
PF00847	AP2 domain	1,2,4
PF00853	Runt domain	1,3
PF00859	CTF/NF-I family transcription modulation region	3
PF00870	P53 DNA-binding domain	1,3
PF00907	T-box	1,2,3
PF01022	Bacterial regulatory protein, arsR family	1
PF01047	MarR family	1
PF01056	Myc amino-terminal region	1
PF01166	TSC-22/dip/bun family	3
PF01167	Tub family	1,3
PF01285	TEA/ATTS domain family	1,2,3
PF01316	Arginine repressor, DNA binding domain	1
PF01325	Iron dependent repressor, N-terminal DNA binding domain	1
PF01340	Met Apo-repressor, MetJ	1
PF01342	SAND domain	1,2,3
PF01371	Trp repressor protein	1
PF01381	Helix-turn-helix	1
PF01388	ARID/BRIGHT DNA binding domain	2,3
PF01418	Helix-turn-helix domain, rpiR family	1
PF01422	NF-X1 type zinc finger	1,2,3,4
PF01429	Methyl-CpG binding domain	2,3
PF01475	Ferric uptake regulator family	1
PF01530	Zinc finger, C2HC type	1,2,3
PF01586	Myogenic Basic domain	1
PF01638	HxlR-like helix-turn-helix	1
PF01698	Floricaula / Leafy protein SAM domain	4
PF01726	LexA DNA binding domain	1
PF01754	A20-like zinc finger	1
PF01978	Sugar-specific transcriptional regulator TrmB	1
PF02008	CXXC zinc finger domain	2
PF02042	RWP-RK domain	1,2,4
PF02045	CCAAT-binding transcription factor (CBF-B/NF-YA) subunit B	1,2,3,4
PF02082	Iron-dependent Transcriptional regulator	1
PF02135	TAZ zinc finger	1
PF02155	Glucocorticoid receptor	1
PF02178	AT hook motif	2
PF02183	Homeobox associated leucine zipper	4
PF02200	STE like transcription factor	2
PF02229	Transcriptional Coactivator p15 (PC4)	3
PF02232	Alpha trans-inducing protein (Alpha-TIF)	1
PF02236	Viral DNA-binding protein, all alpha domain	1
PF02257	RFX DNA-binding domain	1,2,3
PF02309	AUX/IAA family	4
PF02312	Core binding factor beta subunit	3
PF02319	E2F/DP family winged-helix DNA-binding domain	1,2,3,4
PF02362	B3 DNA binding domain	1,2,4
PF02365	No apical meristem (NAM) protein	1,2,4
PF02376	CUT domain	1,2,3
PF02456	Adenovirus IVa2 protein	1
PF02536	mTERF	2
PF02701	Dof domain, zinc finger	1,2,4
PF02703	Early E1A protein	1
PF02791	DDT domain	1
PF02864	STAT protein, DNA binding domain	1,3,4
PF02891	MIZ zinc finger	1,3
PF02892	BED zinc finger	1,2,3
PF02928	C5HC2 zinc finger	1
PF02944	BESS motif	1
PF02946	GTF2I-like repeat	2,3
PF02954	Bacterial regulatory protein, Fis family	1
PF03041	lef-2	1
PF03101	FAR1 DNA-binding domain	2,4
PF03106	WRKY DNA -binding domain	1,2,4
PF03110	SBP domain	1,2,4
PF03131	bZIP Maf transcription factor	1
PF03165	MH1 domain	2,3
PF03195	Lateral organ boundaries (LOB) domain	2,4
PF03299	Transcription factor AP-2	1,3
PF03333	Adhesin biosynthesis transcription regulatory protein	1
PF03343	SART-1 family	1
PF03514	GRAS domain family	2,4
PF03529	Otx1 transcription factor	3
PF03551	Transcriptional regulator PadR-like family	1
PF03584	Herpesvirus ICP4-like protein N-terminal region	1,2
PF03615	GCM motif protein	1,2,3
PF03634	TCP family transcription factor	2,4
PF03638	Tesmin/TSO1-like CXC domain, cysteine-rich domain	2,4
PF03749	Sugar fermentation stimulation protein RE domain	1
PF03859	CG-1 domain	1,2,3,4
PF03869	Arc-like DNA binding domain	1
PF03965	Penicillinase repressor	1
PF04001	Transcription factor Vhr1	2
PF04014	Antidote-toxin recognition MazE, bacterial antitoxin	1
PF04024	PspC domain	1
PF04054	PspC domain	1
PF04082	Fungal specific transcription factor domain	1
PF04218	CENP-B N-terminal DNA-binding domain	1,2
PF04247	Invasion gene expression up-regulator, SirB	1
PF04299	Putative FMN-binding domain	1
PF04353	Regulator of RNA polymerase sigma(70) subunit, Rsd/AlgQ	1
PF04383	KilA-N domain	1
PF04397	LytTr DNA-binding domain	1
PF04441	Poxvirus early transcription factor (VETF), large subunit	1
PF04500	FLYWCH zinc finger domain	2
PF04504	Protein of unknown function, DUF573	1,2,4
PF04516	CP2 transcription factor	1,2,3
PF04542	Sigma-70 region 2	2
PF04606	Ogr/Delta-like zinc finger	1
PF04640	PLATZ transcription factor	1,2
PF04684	BAF1 / ABF1 chromatin reorganising factor	2
PF04689	DNA binding protein S1FA	1,2,4
PF04690	YABBY protein	1,4
PF04745	VITF-3 subunit protein	1
PF04761	Lactococcus bacteriophage putative transcription regulator	1
PF04769	Mating-type protein MAT alpha 1 HMG-box	1,2
PF04770	ZF-HD protein dimerisation region	4
PF04838	Baculoviridae late expression factor 5	1
PF04844	Transcriptional repressor, ovate	1
PF04873	Ethylene insensitive 3	1,2,4
PF04947	Poxvirus Late Transcription Factor VLTF3 like	1
PF04967	HTH DNA binding domain	1
PF05043	Mga helix-turn-helix domain	1
PF05044	Homeo-prospero domain	2,3
PF05110	AF-4 proto-oncoprotein N-terminal region	3
PF05142	Domain of unknown function (DUF702)	4
PF05224	NDT80 / PhoG like DNA-binding family	1,3
PF05225	helix-turn-helix, Psq domain	1,2,3
PF05234	UAF complex subunit Rrn10	1
PF05247	Flagellar transcriptional activator (FlhD)	1
PF05280	Flagellar transcriptional activator (FlhC)	1
PF05290	Baculovirus immediate-early protein (IE-0)	1
PF05311	Baculovirus 33KDa late protein (PP31)	1
PF05321	Haemolysin expression modulating protein	1
PF05443	ROS/MUCR transcriptional regulator protein	1
PF05459	Herpesvirus transcriptional regulator family	1
PF05464	Phi-29-like late genes activator (early protein GP4)	1
PF05485	THAP domain	2,3
PF05687	BES1/BZR1 plant transcription factor, N-terminal	1,4
PF05718	Poxvirus intermediate transcription factor	1
PF05764	YL1 nuclear protein	1
PF05848	CtsR N-terminal HTH domain	1
PF06018	CodY GAF-like domain	1
PF06054	Competence protein CoiA-like family	1
PF06069	PerC transcriptional activator	1
PF06116	Transcriptional activator RinB	1
PF06200	tify domain	1
PF06217	GAGA binding protein-like family	4
PF06320	GCN5-like protein 1 (GCN5L1)	1
PF06338	ComK protein	1
PF06507	Auxin response factor	4
PF06573	Churchill protein	1
PF06719	AraC-type transcriptional regulator N-terminus	1
PF06818	Fez1	1
PF06839	GRF zinc finger	1,4
PF06943	LSD1 zinc finger	1,4
PF07093	SGT1 protein	1
PF07417	Sigma factor-binding transcriptional regulator Crl	1
PF07704	Rv0623-like transcription factor	1
PF07716	Basic region leucine zipper	1
PF07750	GcrA cell cycle regulator	1
PF07764	Omega Transcriptional Repressor	1
PF07842	GC-rich sequence DNA-binding factor-like protein	3
PF07879	PHB/PHA accumulation regulator DNA-binding domain	1
PF08220	DeoR-like helix-turn-helix domain	1
PF08222	CodY helix-turn-helix domain	1
PF08270	M protein trans-acting positive regulator (MGA) PRD domain	1
PF08279	HTH domain	1
PF08280	M protein trans-acting positive regulator (MGA) HTH domain	1
PF08536	Whirly transcription factor	1,4
PF08623	TATA-binding protein interacting (TIP20)	1
PF08731	Transcription factor AFT	2
PF08744	Plant transcription factor NOZZLE	1,4
PF08879	WRC	2
PF09011	HMG-box domain	2
PF09158	Bacteriophage T4 MotA, C-terminal	1
PF09197	Rap1, DNA-binding	2
PF09270	Beta-trefoil DNA-binding domain	3
PF09271	LAG1, DNA binding	2
PF09607	Brinker DNA-binding domain	2
PF09738	LRRFIP family	3
PF10416	Transcription-initiator DNA-binding domain IBD	2
PF10491	NLS-binding and DNA-binding and dimerisation domains of Nrf1	3
PF10545	Alcohol dehydrogenase transcription factor Myb/SANT-like	2
PF10601	LITAF-like zinc ribbon domain	3
PF11789	Zinc-finger of the MIZ type in Nse subunit	1
PF11951	Fungal specific transcription factor domain	5
PF12165	Alfin	1
PF12498	Basic leucine-zipper C terminal	4
PF12550	Transcriptional activator of glycolytic enzymes	2
PF12802	MarR family	1
PF12833	Helix-turn-helix domain	1
PF12844	Helix-turn-helix domain	1
PF13443	Cro/C1-type HTH DNA-binding domain	1
PF13463	Winged helix DNA-binding domain	1
PF13545	Crp-like helix-turn-helix domain	1
PF13837	Myb/SANT-like DNA-binding domain	4
PF13921	Myb-like DNA-binding domain	4
PF14601	DNA-binding protein Tfx DNA_binding protein, TFX, C-term	1
PF15065	Lysosomal transcription factor, NCU-G1	3
PF16019	Cysteine/serine-rich nuclear protein N-terminus	3
PF16422	Transcription factor COE1 DNA-binding domain	3
PS51075	MAD homology domain 1 (MH1) profile	1
SSF46894	C-terminal effector domain of the bipartite response regulators	1
SSF46955	Putative DNA-binding domain	1
SSF47413	lambda repressor-like DNA-binding domains	1
SSF47454	A DNA-binding domain in eukaryotic transcription factors	1
SSF47598	Ribbon-helix-helix	1
SSF47655	STAT	1
SSF48295	TrpR-like	1
SSF49417	p53-like transcription factors	1
SSF50249	Nucleic acid-binding proteins	1
SSF54171	DNA-binding domain	1
SSF54447	ssDNA-binding transcriptional regulator domain	1
SSF54518	Tubby C-terminal domain-like	1
SSF63763	SAND domain-like	1

## Sheet: References
Reference	Source
1	PMID: 28523015
2	CisBP-DB (Cisbp_2.00.sql. http://cisbp.ccbr.utoronto.ca/data/2.00/DataFiles/SQLDumps/SQLArchive_cisbp_2.00.zip)
3	AnimalTFDB (http://bioinfo.life.hust.edu.cn/AnimalTFDB/#!/document)
4	PlantTFDB (http://planttfdb.gao-lab.org/help_famschema.php)
5	PMID: 33193246
