# Supplementary material for: A comprehensive transcription factor and DNA-binding motif resource for the construction of gene regulatory networks in Botrytis cinerea and Trichoderma atroviride
Source: Comput Struct Biotechnol J. 2021 Nov 18;19:6212–28. doi: 10.1016/j.csbj.2021.11.012 (PMC8637145; doi:10.1016/j.csbj.2021.11.012)
Supplement: Supplementary data 6 [file mmc6.xlsx]

## Sheet: HMM_IDs
Name of HMM File (profiles)	Source of HMM file (profile)
COE.3.1b2.hmm	AnimalTFDB V3.0
DACH.3.1b2.hmm	AnimalTFDB V3.0
Estrogen_Receptor-like.3.1b2.hmm	AnimalTFDB V3.0
GCFC.3.1b2.hmm	AnimalTFDB V3.0
Germ_Cell_Nuclear_Factor-like.3.1b2.hmm	AnimalTFDB V3.0
HMGA.3.1b2.hmm	AnimalTFDB V3.0
Miscellaneous.3.1b2.hmm	AnimalTFDB V3.0
NFYB.3.1b2.hmm	AnimalTFDB V3.0
NFYC.3.1b2.hmm	AnimalTFDB V3.0
Nerve_Growth_Factor_IB-like.3.1b2.hmm	AnimalTFDB V3.0
PF00010-HLH.hmm	Pfam 33.1
PF00046-Homeodomain.hmm	Pfam 33.1
PF00076-RRMdomain.hmm	Pfam 33.1
PF00096-Znfin-C2H2.hmm	Pfam 33.1
PF00098-zf-CCHC.hmm	Pfam 33.1
PF00105-zf-C4.hmm	Pfam 33.1
PF00126-HTH_1_lysR.hmm	Pfam 33.1
PF00157_Pou.hmm	Pfam 33.1
PF00165-HTH_AraC.hmm	Pfam 33.1
PF00170-bZIP_1.hmm	Pfam 33.1
PF00172-Zn_clus_binuc.hmm	Pfam 33.1
PF00178-Ets_domain.hmm	Pfam 33.1
PF00196-GerE_luxR.hmm	Pfam 33.1
PF00249-Myb_DNA-binding.hmm	Pfam 33.1
PF00250-Forkhead.hmm	Pfam 33.1
PF00292-PAX_domain.hmm	Pfam 33.1
PF00313-ColdShock_domain.hmm	Pfam 33.1
PF00319-SRF-TF.hmm	Pfam 33.1
PF00320-GATA_Zf.hmm	Pfam 33.1
PF00325-CRP_domain.hmm	Pfam 33.1
PF00352-TBP.hmm	Pfam 33.1
PF00356-LacI.hmm	Pfam 33.1
PF00376-MerR.hmm	Pfam 33.1
PF00392-GntR.hmm	Pfam 33.1
PF00447-HSF_DNA-bind.hmm	Pfam 33.1
PF00486-Trans_reg_C.hmm	Pfam 33.1
PF00505-HMG_box.hmm	Pfam 33.1
PF00554-RHD_DNA_bind.hmm	Pfam 33.1
PF00605-IRF-TF.hmm	Pfam 33.1
PF00642-zf-CCCH.hmm	Pfam 33.1
PF00643-zf-B_box.hmm	Pfam 33.1
PF00649-Copper-fist.hmm	Pfam 33.1
PF00651-BTB-POZ.hmm	Pfam 33.1
PF00751-DM_domain.hmm	Pfam 33.1
PF00808-CBFD_NFYB_HMF.hmm	Pfam 33.1
PF00847-AP2_domain.hmm	Pfam 33.1
PF00853-Runt_domain.hmm	Pfam 33.1
PF00859-CTF_NFI.hmm	Pfam 33.1
PF00870-P53_domain.hmm	Pfam 33.1
PF00907-T-box.hmm	Pfam 33.1
PF01022-HTH5_arsR.hmm	Pfam 33.1
PF01047-MarR_domain.hmm	Pfam 33.1
PF01056-Myc_N.hmm	Pfam 33.1
PF01166-TSC22_dip_bun.hmm	Pfam 33.1
PF01167-Tub_domain.hmm	Pfam 33.1
PF01285-TEA_ATTS.hmm	Pfam 33.1
PF01316-Arg_repressor.hmm	Pfam 33.1
PF01325-Fe_dep_repressor.hmm	Pfam 33.1
PF01340-MetJ_APOrep.hmm	Pfam 33.1
PF01342-SAND.hmm	Pfam 33.1
PF01371-Trp_rep.hmm	Pfam 33.1
PF01381-HTH3_domain.hmm	Pfam 33.1
PF01388-ARID_BRIGHT.hmm	Pfam 33.1
PF01418-HTH6_rpiR.hmm	Pfam 33.1
PF01422-Zf-NF-X1.hmm	Pfam 33.1
PF01429-Methyl-CpG_BD.hmm	Pfam 33.1
PF01475-FUR_feuptakereg.hmm	Pfam 33.1
PF01530-zf-C2HC.hmm	Pfam 33.1
PF01586-Myogenic_basic.hmm	Pfam 33.1
PF01638-HxlR_like.hmm	Pfam 33.1
PF01698-SAM_LFY.hmm	Pfam 33.1
PF01726-LexA_DBD.hmm	Pfam 33.1
PF01754-zf_A20.hmm	Pfam 33.1
PF01978-TrmB.hmm	Pfam 33.1
PF02008-zf-CXXC.hmm	Pfam 33.1
PF02042-RWP_RK.hmm	Pfam 33.1
PF02045-CBFB_NFYA.hmm	Pfam 33.1
PF02082-Rrf2_iron_dep.hmm	Pfam 33.1
PF02135-zf_TAZ.hmm	Pfam 33.1
PF02178-AT_hook.hmm	Pfam 33.1
PF02200-STE.hmm	Pfam 33.1
PF02229-PC4.hmm	Pfam 33.1
PF02232-Alpha_TIF.hmm	Pfam 33.1
PF02236-Viral_DBP.hmm	Pfam 33.1
PF02257-RFX_DBD.hmm	Pfam 33.1
PF02312-CBF_beta.hmm	Pfam 33.1
PF02319-E2F_TDP.hmm	Pfam 33.1
PF02362-B3_DBD.hmm	Pfam 33.1
PF02365-NAM.hmm	Pfam 33.1
PF02376-CUT.hmm	Pfam 33.1
PF02456-Adeno_IVa2.hmm	Pfam 33.1
PF02467-Whib.hmm	Pfam 33.1
PF02536-mTERF.hmm	Pfam 33.1
PF02701-zf_Dof.hmm	Pfam 33.1
PF02703-Adeno_E1A.hmm	Pfam 33.1
PF02791-DDT_domain.hmm	Pfam 33.1
PF02864-STAT_DBD.hmm	Pfam 33.1
PF02891-zf_MIZ.hmm	Pfam 33.1
PF02892-zf_BED.hmm	Pfam 33.1
PF02928-zf_C5HC2.hmm	Pfam 33.1
PF02944-BESS.hmm	Pfam 33.1
PF02946-GTF2I.hmm	Pfam 33.1
PF02954-HTH8_Fis.hmm	Pfam 33.1
PF02969-TAF.hmm	Pfam 33.1
PF03041-Baculo_LEF_2.hmm	Pfam 33.1
PF03101-FAR1.hmm	Pfam 33.1
PF03106-WRKY.hmm	Pfam 33.1
PF03110-SBP.hmm	Pfam 33.1
PF03131-bZIP_Maf.hmm	Pfam 33.1
PF03165-MH1.hmm	Pfam 33.1
PF03195-LOB_domain.hmm	Pfam 33.1
PF03299-AP-2.hmm	Pfam 33.1
PF03333-PapB.hmm	Pfam 33.1
PF03343-SART_1.hmm	Pfam 33.1
PF03514-GRAS_domain.hmm	Pfam 33.1
PF03529-Otx_TF.hmm	Pfam 33.1
PF03551-PadR_reg.hmm	Pfam 33.1
PF03584-Herpes_ICP4_N.hmm	Pfam 33.1
PF03615-GCM_domain.hmm	Pfam 33.1
PF03634-TCP.hmm	Pfam 33.1
PF03638-TCR.hmm	Pfam 33.1
PF03749-SfsA.hmm	Pfam 33.1
PF03859-CG-1.hmm	Pfam 33.1
PF03869-Arc_like.hmm	Pfam 33.1
PF03965-Penicillinase_R.hmm	Pfam 33.1
PF04001-Vhr1_TF.hmm	Pfam 33.1
PF04014-MazE_antitoxin.hmm	Pfam 33.1
PF04024-PspC_domain.hmm	Pfam 33.1
PF04054-Not1.hmm	Pfam 33.1
PF04082-Fungal_trans.hmm	Pfam 33.1
PF04218-CENP-b_N.hmm	Pfam 33.1
PF04247-SirB.hmm	Pfam 33.1
PF04299-FMN_bind_2.hmm	Pfam 33.1
PF04353-Rsd_AlgQ.hmm	Pfam 33.1
PF04383-KilA_N.hmm	Pfam 33.1
PF04397-LytTR.hmm	Pfam 33.1
PF04500-FLYWCH_zf.hmm	Pfam 33.1
PF04504-DUF573.hmm	Pfam 33.1
PF04516-CP2_TF.hmm	Pfam 33.1
PF04542-Sigma70_r2.hmm	Pfam 33.1
PF04606-Ogr_Delta_zf.hmm	Pfam 33.1
PF04640-PLATZ_TF.hmm	Pfam 33.1
PF04684-BAF1_ABF1.hmm	Pfam 33.1
PF04689-S1FA.hmm	Pfam 33.1
PF04690-YABBY.hmm	Pfam 33.1
PF04745-Pox_A8-VITF3.hmm	Pfam 33.1
PF04761-Phage_Treg.hmm	Pfam 33.1
PF04769-MATalpha_HMGbox.hmm	Pfam 33.1
PF04838-Baculo_LEF5.hmm	Pfam 33.1
PF04844-Ovate_rep.hmm	Pfam 33.1
PF04873-EIN3.hmm	Pfam 33.1
PF04947-Pox_VLTF3.hmm	Pfam 33.1
PF04967-HTH10.hmm	Pfam 33.1
PF05043-Mga_HTH.hmm	Pfam 33.1
PF05044-Homeo_prospero_domain.hmm	Pfam 33.1
PF05110-AF4.hmm	Pfam 33.1
PF05142-DUF702.hmm	Pfam 33.1
PF05224-NDT80_PhoG.hmm	Pfam 33.1
PF05225-HTH_psq.hmm	Pfam 33.1
PF05234-UAF_Rrn10.hmm	Pfam 33.1
PF05247-FlhD.hmm	Pfam 33.1
PF05280-FlhD.hmm	Pfam 33.1
PF05290-Baculo_IE-1.hmm	Pfam 33.1
PF05311-Baculo_PP31.hmm	Pfam 33.1
PF05321-HHA.hmm	Pfam 33.1
PF05443-ROS-MUCR.hmm	Pfam 33.1
PF05459-Herpes_UL59_reg.hmm	Pfam 33.1
PF05464-Phi29_GP4.hmm	Pfam 33.1
PF05485-THAP_domain.hmm	Pfam 33.1
PF05687-BES1_N.hmm	Pfam 33.1
PF05718-Pox_int_TF.hmm	Pfam 33.1
PF05764-YL1.hmm	Pfam 33.1
PF05848-CtsR_HTH.hmm	Pfam 33.1
PF06018-CodY_GAF-like.hmm	Pfam 33.1
PF06054-CoiA_competence.hmm	Pfam 33.1
PF06069-PerC.hmm	Pfam 33.1
PF06116-RinB.hmm	Pfam 33.1
PF06200-tify_domain.hmm	Pfam 33.1
PF06217-GAGA_bind.hmm	Pfam 33.1
PF06320-GCN5L1.hmm	Pfam 33.1
PF06338-ComK_domain.hmm	Pfam 33.1
PF06339-Ectoine_synth.hmm	Pfam 33.1
PF06507-Auxin_resp.hmm	Pfam 33.1
PF06573-Churchill.hmm	Pfam 33.1
PF06719-AraC_N.hmm	Pfam 33.1
PF06818-Fez1.hmm	Pfam 33.1
PF06943-zf_LSD1.hmm	Pfam 33.1
PF07093-SGT1.hmm	Pfam 33.1
PF07417-Clr_sigmafactor.hmm	Pfam 33.1
PF07704-PSK_TF.hmm	Pfam 33.1
PF07716-bZIP_2.hmm	Pfam 33.1
PF07750-GcrA_cellcycreg.hmm	Pfam 33.1
PF07764-Omega_repress.hmm	Pfam 33.1
PF07842-GCFC_DB.hmm	Pfam 33.1
PF07879-PHB_acc_N.hmm	Pfam 33.1
PF08220-HTH_DeoR.hmm	Pfam 33.1
PF08222-HTH_CodY.hmm	Pfam 33.1
PF08270-PRD-Mga.hmm	Pfam 33.1
PF08279-HTH11.hmm	Pfam 33.1
PF08280-HTH_Mga.hmm	Pfam 33.1
PF08536-Whirly.hmm	Pfam 33.1
PF08623-TIP120_TATA-bindprotinteract.hmm	Pfam 33.1
PF08731-AFT.hmm	Pfam 33.1
PF08744-NOZZLE.hmm	Pfam 33.1
PF08879-WCR.hmm	Pfam 33.1
PF09158-MotCF.hmm	Pfam 33.1
PF09197-Rap1_DB.hmm	Pfam 33.1
PF09237-GAGA_factor.hmm	Pfam 33.1
PF09270-Beta_trefoil_DBD.hmm	Pfam 33.1
PF09271-LAG1_DNAbind.hmm	Pfam 33.1
PF09607-BrkDBD.hmm	Pfam 33.1
PF09738-LRRFIP.hmm	Pfam 33.1
PF10416-IBD_TransIni.hmm	Pfam 33.1
PF10491-Nrf1_DNA_Bind.hmm	Pfam 33.1
PF10545-MADF_MybSANT.hmm	Pfam 33.1
PF10601-zf-LITAF_like.hmm	Pfam 33.1
PF12165-Alfin.hmm	Pfam 33.1
PF12550-GCR1_C.hmm	Pfam 33.1
PF13411-MerR_1.hmm	Pfam 33.1
PF13413-HTH25.hmm	Pfam 33.1
PF14601-TFX_C.hmm	Pfam 33.1
PF15065-NCU_G1.hmm	Pfam 33.1
PF16019-CSRNP_N.hmm	Pfam 33.1
PF16022-DUF4783.hmm	Pfam 33.1
PF16422-COE1_DBD.hmm	Pfam 33.1
Retinoid_X_Receptor-like.3.1b2.hmm	AnimalTFDB V3.0
Steroidogenic_Factor-like.3.1b2.hmm	AnimalTFDB V3.0
TF_bZIP.3.1b2.hmm	AnimalTFDB V3.0
TIGR01565.hmm	TIGRFAM V15.0
Thyroid_Hormone_Receptor-like.3.1b2.hmm	AnimalTFDB V3.0
hmm_COE.hmm	PANTHER V15.0
