# Supplementary material for: A comprehensive transcription factor and DNA-binding motif resource for the construction of gene regulatory networks in Botrytis cinerea and Trichoderma atroviride
Source: Comput Struct Biotechnol J. 2021 Nov 18;19:6212–28. doi: 10.1016/j.csbj.2021.11.012 (PMC8637145; doi:10.1016/j.csbj.2021.11.012)
Supplement: Supplementary data 7 [file mmc7.xlsx]

## Sheet: Botrytis
B. cinerea ids	Method	Name	TF	Blast2Go Description	Protein name (FungiFun)	GO name biological process (FungiFun)	GO cellular component (FungiFun)	GO name molecular function (FungiFun)	Blast2GO Names
Bcin01g01690	hmm		yes, TF domain	Zinc finger protein					F:metal ion binding
Bcin01g01890	hmm		no, polyadenylation factor	putative rrm domain-containing protein				nucleic acid binding	F:nucleic acid binding
Bcin01g01960	hmm		no, centromere/histone related	Centromere T protein	Histone-fold + Centromere protein T	kinetochore assembly	kinetochore	DNA binding	P:resolution of meiotic recombination intermediates; P:replication fork processing; F:chromatin binding; F:protein heterodimerization activity; C:chromosome; C:Fanconi anaemia nuclear complex; C:FANCM-MHF complex
Bcin01g03180	hmm		yes, transcriptional activator protein UGA3 (PTHR37534)	arca protein
Bcin01g04000	hmm		no, ribosomal related	predicted protein	Ribosomal protein L24/L26|conserved site + Ribosomal protein L2 domain 2	translation	intracellular	structural constituent of ribosome	P:translation; F:structural constituent of ribosome; C:ribosome
Bcin01g06300	hmm	Bcyoh1	yes, previously characterized TF	transcription factor c2h2 protein					C:integral component of membrane
Bcin01g08530	hmm		no, no TF domain	kelch domain-containing protein				protein binding
Bcin02g04890	hmm		yes, no domain to discard as TF	predicted protein
Bcin02g05640	hmm		no, Many BTB proteins are transcriptional regulators that are thought to act through the control of chromatin structure.	hypothetical protein BCIN_02g05640
Bcin02g06030	hmm		yes,TF domain	putative hmg box-containing protein					P:DNA repair; P:cellular macromolecule biosynthetic process; F:nucleotide binding; F:DNA ligase activity; C:nucleus
Bcin02g06110	hmm		no, transporter	ABC transporter	ABC transporter-like + AAA+ ATPase domain + ABC transporter type 1|transmembrane domain + ABC transporter|conserved site + P-loop containing nucleoside triphosphate hydrolase	transport	integral component of membrane	ATPase activity, coupled to transmembrane movement of substances	P:transmembrane transport; F:ATP binding; F:ATPase activity; F:ATPase-coupled transmembrane transporter activity; C:integral component of membrane
Bcin02g06790	hmm		no, histone related	histone H2b			nucleosome	DNA binding	P:nucleosome assembly; F:DNA binding; F:protein heterodimerization activity; C:nucleosome; C:nucleus
Bcin02g06800	hmm		no, histone related	histone H2A			nucleus	DNA binding	P:DNA repair; F:DNA binding; F:protein heterodimerization activity; C:nucleosome; C:nucleus
Bcin02g07780	hmm		yes, TF domain	putative c2h2 transcription factor protein				nucleic acid binding	P:positive regulation of transcription by RNA polymerase II; F:transcription regulatory region sequence-specific DNA binding; F:DNA-binding transcription factor activity; C:nucleoplasm
Bcin02g08850	hmm		no, methyltransferase	S-adenosyl-L-methionine-dependent methyltransferase				O-methyltransferase activity	P:methylation; F:O-methyltransferase activity
Bcin03g00790	hmm		no, ribosomal related	40S ribosomal protein S25					F:structural constituent of ribosome; C:cytosolic small ribosomal subunit
Bcin03g04650	hmm		yes, TF domain	predicted protein				nucleic acid binding	P:negative regulation of transcription by RNA polymerase II; P:positive regulation of transcription by RNA polymerase II; F:DNA-binding transcription factor activity, RNA polymerase II-specific; F:sequence-specific DNA binding; C:chromatin
Bcin03g05250	hmm		no, histone acetyltransferase domain	MOZ SAS family protein	Zinc finger|PHD-type + MOZ/SAS-like protein + Zinc finger|FYVE/PHD-type + Zinc finger|RING/FYVE/PHD-type + Acyl-CoA N-acyltransferase + Zinc finger|PHD-finger	regulation of transcription, DNA-templated		zinc ion binding	P:histone H4 acetylation; P:negative regulation of transcription, DNA-templated; P:positive regulation of transcription by RNA polymerase II; F:H4 histone acetyltransferase activity; F:histone binding; F:metal ion binding; C:chromatin; C:Piccolo NuA4 histone acetyltransferase complex
Bcin03g06200	hmm		no, no TF	GTP cyclohydrolase II					P:riboflavin biosynthetic process; F:GTP cyclohydrolase II activity
Bcin03g06500	hmm		no, no TF	aldo-keto reductase-like protein
Bcin03g06870	hmm		yes, TF domain	predicted protein
Bcin03g08750	hmm		yes, no domain to discard as TF	predicted protein
Bcin04g00530	hmm	Bcgcn1	no, no TF	putative translation activator GCN1 protein	Bcgcn1|similar to yeast GCN1|Positive regulator of the Gcn2p kinase activity; forms a complex with Gcn20p; proposed to stimulate Gcn2p activation by an uncharged tR [Source:SGD;Acc:S000003163]	positive regulation of kinase activity		ribosome binding	P:regulation of translation; P:positive regulation of kinase activity; P:regulation of protein kinase activity; F:structural constituent of ribosome; F:protein kinase regulator activity; F:protein kinase binding; F:ribosome binding; C:cytosolic large ribosomal subunit
Bcin04g00660	hmm		no, no TF	kinesin light chain 3			kinesin complex	ADP binding	F:microtubule motor activity; F:ADP binding; C:kinesin complex
Bcin04g00970	hmm		yes, TF domain	predicted protein				DNA binding	F:DNA binding
Bcin04g03160	hmm		no, no TF	nuclear migration protein	Pleckstrin homology domain|Mcp5-type	cortical protein anchoring	cell cortex	phospholipid binding	P:mitochondrion inheritance; P:microtubule cytoskeleton organization; P:mitochondrial fission; P:dynein-driven meiotic oscillatory nuclear movement; P:maintenance of protein location in cell cortex; F:phospholipid binding; F:tubulin binding; C:cell cortex
Bcin04g05200	hmm		no, Many BTB proteins are transcriptional regulators that are thought to act through the control of chromatin structure.	hypothetical protein BCIN_04g05200
Bcin04g05470	hmm	Bctaf13	no, TAF protein	transcription initiation factor TFIID subunit 13 protein	Bctaf13|similar to yeast TAF13|TFIID subunit (19 kDa); involved in R polymerase II transcription initiation|similar to histone H4 with atypical histone fold motif of Spt3-like transcription factors [Source:SGD;Acc:S000004564]	transcription from RNA polymerase II promoter		protein heterodimerization activity	P:regulation of transcription by RNA polymerase II; P:translational initiation; F:DNA binding; F:transcription coregulator activity; F:translation initiation factor activity; F:protein heterodimerization activity; C:transcription factor TFIID complex
Bcin05g03840	hmm		yes, no domain to discard as TF	predicted protein
Bcin05g04040	hmm	Bctaf1	no, transcription initiation	transcription initiation factor TFIID subunit 1 protein					P:translational initiation; P:histone acetylation; P:positive regulation of transcription by RNA polymerase II; F:translation initiation factor activity; F:histone acetyltransferase activity; F:TBP-class protein binding; F:sequence-specific DNA binding; C:transcription factor TFIID complex
Bcin05g04530	hmm		no, no TF	M4R8, histidine kinase-group XI protein	PAS domain + Signal transduction response regulator|receiver domain + Histidine kinase-like ATPase|C-terminal domain + Signal transduction histidine kinase EnvZ-like|dimerisation/phosphoacceptor domain + Signal transduction histidine kinase-related protein|C-terminal + Signal transduction histidine kinase|core + CheY-like superfamily + PAS fold + GAF domain-like	regulation of transcription, DNA-templated		phosphorelay sensor kinase activity	P:phosphorelay signal transduction system; P:regulation of transcription, DNA-templated; P:signal transduction; F:phosphorelay sensor kinase activity
Bcin05g06170	hmm		yes, TF domain	transcription factor Zn, C2H2				nucleic acid binding	F:metal ion binding
Bcin05g07930	hmm		no, Many BTB proteins are transcriptional regulators that are thought to act through the control of chromatin structure.	hypothetical protein BCIN_05g07930					C:membrane; C:integral component of membrane
Bcin05g07940	hmm		no, Many BTB proteins are transcriptional regulators that are thought to act through the control of chromatin structure.	hypothetical protein BCIN_05g07940					C:integral component of membrane
Bcin06g01970	hmm		yes, no domain to discard as TF	hypothetical protein BCIN_06g01970
Bcin06g05130	hmm		no, transcription cofactor	putative rna polymerase ii mediator complex component med8 protein	Mediator complex|subunit Med8|fungi/metazoa + Mediator complex|subunit Med8|fungi	regulation of transcription from RNA polymerase II promoter	mediator complex	RNA polymerase II transcription cofactor activity	P:regulation of transcription by RNA polymerase II; F:RNA polymerase II cis-regulatory region sequence-specific DNA binding; F:transcription coregulator activity; C:mediator complex; C:core mediator complex
Bcin06g06390	hmm		yes, fungal TF	C6 zinc finger domain protein					P:regulation of transcription by RNA polymerase II; F:DNA-binding transcription factor activity, RNA polymerase II-specific; F:zinc ion binding; C:integral component of membrane; C:host cell nucleus
Bcin06g07050	hmm		no, glycosyl hydrolase	glycosyl hydrolase family 61 protein					P:oxidation-reduction process; F:monooxygenase activity; F:hydrolase activity
Bcin06g07200	hmm		no, replication related	related to sna41 protein	CDC45 family	DNA replication initiation			P:DNA replication initiation
Bcin07g01050	hmm		yes, TF domain	c2h2 transcription factor protein				nucleic acid binding	P:response to starvation; P:regulation of transcription from RNA polymerase II promoter in response to oxidative stress; F:DNA-binding transcription factor activity, RNA polymerase II-specific; F:cis-regulatory region sequence-specific DNA binding; C:nucleus
Bcin07g02150	hmm	Bchtz1	no, histone related	Histone H2A.Z			nucleus	DNA binding	P:chromatin silencing; F:DNA binding; F:protein heterodimerization activity; C:chromatin; C:nucleosome; C:integral component of membrane
Bcin07g02500	hmm		no, no TF	short-chain dehydrogenase protein					P:3-keto-sphinganine metabolic process; P:sphingolipid biosynthetic process; P:oxidation-reduction process; F:3-dehydrosphinganine reductase activity; C:endoplasmic reticulum; C:endoplasmic reticulum membrane
Bcin07g03070	hmm		no, histone fold	Inner kinetochore subunit wip1	Histone-fold + Centromere protein W	kinetochore assembly		DNA binding	P:mitotic cell cycle; P:chromosome segregation; P:spindle assembly; P:kinetochore assembly; F:protein heterodimerization activity; C:kinetochore; C:nucleoplasm; C:integral component of membrane
Bcin07g03630	hmm		yes, no domain to discard as TF	predicted protein
Bcin07g06630	hmm		no, dehydrogenase	Aryl-alcohol dehydrogenase protein					C:membrane; C:integral component of membrane
Bcin07g06750	hmm	BcabaR1	yes, https://doi.org/10.1128/AEM.00920-18	C2H2 zinc finger protein				nucleic acid binding	P:negative regulation of transcription by RNA polymerase II; P:positive regulation of transcription by RNA polymerase II; F:DNA-binding transcription factor activity, RNA polymerase II-specific; F:sequence-specific DNA binding; C:chromatin
Bcin08g01180	hmm		yes, fungal TF	transcription factor Cys6					P:regulation of transcription by RNA polymerase II; F:DNA-binding transcription factor activity, RNA polymerase II-specific; F:zinc ion binding; C:host cell nucleus
Bcin08g01280	hmm		yes, TF domain	putative transcription factor c2h2 protein				nucleic acid binding
Bcin08g04410	hmm		yes, fungal TF	hypothetical protein BCIN_08g04410
Bcin08g04580	hmm		yes, TF domain	predicted protein
Bcin08g04640	hmm		yes, fungal TF	transcription factor Cys6					P:regulation of transcription by RNA polymerase II; F:DNA-binding transcription factor activity, RNA polymerase II-specific; F:zinc ion binding; C:host cell nucleus
Bcin08g06190	hmm		yes, no domain to discard as TF	hypothetical protein BCIN_08g06190
Bcin09g00740	hmm		yes, fungal TF	predicted protein
Bcin09g00760	hmm		yes, TF domain	zinc finger protein				nucleic acid binding	P:negative regulation of transcription by RNA polymerase II; P:positive regulation of transcription by RNA polymerase II; F:DNA-binding transcription factor activity, RNA polymerase II-specific; F:sequence-specific DNA binding; C:chromatin
Bcin09g01430	hmm		yes, TF domain	egg shell protein
Bcin09g02440	hmm		yes, TF domain	C2H2 finger domain-containing protein					P:regulation of transcription, DNA-templated; F:DNA-binding transcription factor activity
Bcin09g03470	hmm		yes, TF domain	multiple ankyrin repeats single kh domain protein, putative				nucleic acid binding
Bcin09g04000	hmm	BcmtfA	yes, TF domain	transcription factor Zn, C2H2				nucleic acid binding
Bcin09g05210	hmm	Bip1	yes, TF domain	bZIP transcription factor protein					P:negative regulation of transcription by RNA polymerase II; P:response to organic substance; P:positive regulation of transcription by RNA polymerase II; F:RNA polymerase II cis-regulatory region sequence-specific DNA binding; F:DNA-binding transcription factor activity, RNA polymerase II-specific; C:chromatin; C:nucleoplasm; C:transcription regulator complex
Bcin09g05230	hmm		yes, no domain to discard as TF	predicted protein
Bcin10g00520	hmm		yes, TF domain	putative zinc finger protein	Zinc finger C2H2-type/integrase D-binding domain + Zinc finger|C2H2-like + Transcription factor Ovo-like 2 + C2H2- zinc finger protein family	transcription, DNA-templated	nucleus	sequence-specific DNA binding RNA polymerase II transcription factor activity
Bcin10g00660	hmm		no, no TF	putative ydr124wp-like protein					P:regulation of transcription, DNA-templated; F:DNA-binding transcription factor activity; C:nucleus
Bcin10g00760	hmm		no, no significant evidence	predicted protein
Bcin10g01250	hmm		no, splicing related	Bcl-2-associated athanogene-1				chaperone binding	P:mRNA splicing, via spliceosome; F:chaperone binding; C:U12-type spliceosomal complex
Bcin11g00660	hmm		yes, TF domain	putative transcription factor c2h2 protein
Bcin11g01720	hmm	Bcltf3	yes, TF domain	C2H2 transcription factor protein				nucleic acid binding
Bcin11g04380	hmm		yes, bzip domain	Aryl-alcohol dehydrogenase protein
Bcin11g05090	hmm		yes, TF domain	zinc finger protein				nucleic acid binding	P:regulation of transcription by RNA polymerase II; F:RNA polymerase II transcription regulatory region sequence-specific DNA binding; F:DNA-binding transcription factor activity, RNA polymerase II-specific; C:nucleus
Bcin11g05420	hmm		no, BTB (Broad-Complex, Tramtrack and Bric a brac)/POZ (poxvirus and zinc finger) domain	hypothetical protein BCIN_11g05420					P:transmembrane transport; F:transmembrane transporter activity; C:integral component of membrane
Bcin11g05870	hmm	Bcsnf5	yes, TF domain	snf5 smarcb1 ini1 protein	Bcsnf5|GATA zinc finger transcription factor	regulation of transcription, DNA-templated	nuclear chromosome	zinc ion binding	P:double-strand break repair; P:nucleosome disassembly; P:chromatin remodeling; P:regulation of transcription by RNA polymerase II; F:zinc ion binding; F:sequence-specific DNA binding; C:SWI/SNF complex; C:RSC-type complex
Bcin11g06010	hmm	Bcsua7	no, transcription initiation	transcription initiation factor iib	Bcsua7|similar to yeast SUA7|Transcription factor TFIIB; a general transcription factor required for transcription initiation and start site selection by R polymerase II [Source:SGD;Acc:S000006290]	regulation of transcription, DNA-templated		TBP-class protein binding	P:transcriptional start site selection at RNA polymerase II promoter; P:translational initiation; P:RNA polymerase II preinitiation complex assembly; F:RNA polymerase II core promoter sequence-specific DNA binding; F:RNA polymerase II complex recruiting activity; F:translation initiation factor activity; F:TBP-class protein binding; F:metal ion binding; C:nucleus; C:transcription preinitiation co…
Bcin11g06200	hmm		yes, TF domain	putative transcriptional regulator prz1 protein				nucleic acid binding
Bcin12g03070	hmm		yes, no domain to discard as TF	hypothetical protein BCIN_12g03070
Bcin12g03320	hmm		yes, TF domain	transcription factor Zn, C2H2				nucleic acid binding	F:metal ion binding
Bcin12g06010	hmm		yes, fungal TF	predicted protein
Bcin13g01230	hmm		yes, no domain to discard as TF	predicted protein
Bcin13g02150	hmm		yes, fungal TF	transcription factor Cys6					P:regulation of transcription by RNA polymerase II; F:DNA-binding transcription factor activity, RNA polymerase II-specific; F:zinc ion binding; C:integral component of membrane; C:host cell nucleus
Bcin13g02700	hmm		yes, no domain to discard as TF	hypothetical protein BCIN_13g02700
Bcin13g03370	hmm		no, too small	hypothetical protein BCIN_13g03370
Bcin13g04410	hmm		no, histone related	histone H3			nucleosome	DNA binding	P:rRNA transcription; F:DNA binding; F:protein heterodimerization activity; C:nucleosome; C:nucleus
Bcin13g04420	hmm		no, histone related	Histone H4	Histone H4 + Histone-fold + Histone H4|conserved site	nucleosome assembly	nucleus	DNA binding	P:nucleosome assembly; P:DNA-templated transcription, initiation; F:DNA binding; F:transferase activity, transferring acyl groups; F:ligase activity; F:protein heterodimerization activity; C:nucleosome; C:nucleus; C:host cell nucleus
Bcin14g00520	hmm		no, tRNA related	glutamyl-tRNA reductase protein
Bcin14g00710	hmm		no, chromosome related	Shugoshin protein	Shugoshin|C-terminal + Shugoshin|N-terminal	meiotic chromosome segregation	nucleus		P:meiotic chromosome segregation; C:chromosome, centromeric region; C:nucleus
Bcin14g01790	hmm	CND13	yes, TF domain	c2h2 transcription factor protein				nucleic acid binding	C:integral component of membrane
Bcin14g03190	hmm		no, no domain	ste ste7 mek1 kinase protein					C:integral component of membrane
Bcin15g01900	hmm	Bcace1	yes, TF domain	Zinc finger transcription factor ace1 protein				nucleic acid binding
Bcin15g03410	hmm		no, no significant evidence; CYCLIN-DEPENDENT KINASE INHIBITOR	ankyrin repeat protein				protein binding	C:integral component of membrane
Bcin16g01710	hmm		yes, TF domain	putative transcription factor c2h2 protein				nucleic acid binding
Bcin16g02280	hmm		no, RNA binding domain	Pentatricopeptide repeat protein				nucleic acid binding	F:nucleic acid binding; C:integral component of membrane
Bcin16g02780	hmm		no, Many BTB proteins are transcriptional regulators that are thought to act through the control of chromatin structure.	predicted protein
Bcin16g03440	hmm		no, Ecl1-family proteins are essential for sexual development caused by zinc depletion in S. pombe.	predicted protein					C:membrane; C:integral component of membrane
Bcin16g03750	hmm		no, Many BTB proteins are transcriptional regulators that are thought to act through the control of chromatin structure.	Btb poz protein
Bcin16g03770	hmm		no, no domain	predicted protein					F:nucleic acid binding; F:zinc ion binding
Bcin16g04600	hmm		yes, potential bZIP	predicted protein
Bcin01g00130	both	Bcboa13	yes, DOI: 10.1007/s00294-019-00952-4	predicted protein	Bcboa13|Putative botcinic acid (BoA) biosynthetic gene|Zn2/Cys6 transcription factor	regulation of transcription, DNA-templated	nucleus	sequence-specific DNA binding RNA polymerase II transcription factor activity	P:pathogenesis; P:positive regulation of transcription by RNA polymerase II; F:RNA polymerase II cis-regulatory region sequence-specific DNA binding; F:DNA-binding transcription factor activity, RNA polymerase II-specific; F:zinc ion binding; C:nucleus; C:host cell nucleus
Bcin01g00140	both	Bcboa15	no, DOI: 10.1007/s00294-019-00952-4	fungal-specific transcription factor domain protein	Bcboa15|Putative botcinic acid (BoA) biosynthetic gene|fungal specific transcription factor domain	transcription, DNA-templated	nucleus	zinc ion binding	P:transcription, DNA-templated; P:pathogenesis; F:DNA binding; F:zinc ion binding; C:nucleus
Bcin01g00520	both		yes, TF domain	bzip transcription factor protein	Basic-leucine zipper domain	regulation of transcription, DNA-templated		sequence-specific DNA binding transcription factor activity	P:regulation of transcription, DNA-templated; F:DNA-binding transcription factor activity; C:integral component of membrane
Bcin01g00970	both		yes, TF domain	putative UPC2 Regulatory involved in control of sterol uptake protein	Zn(2)-C6 fungal-type D-binding domain + Protein of unknown function DUF3468	regulation of transcription, DNA-templated	nucleus	sequence-specific DNA binding RNA polymerase II transcription factor activity	P:regulation of transcription by RNA polymerase II; F:DNA-binding transcription factor activity, RNA polymerase II-specific; F:zinc ion binding; C:host cell nucleus
Bcin01g01390	both		yes, TF domain	fungal specific transcription factor	Zn(2)-C6 fungal-type D-binding domain + Transcription factor domain|fungi	regulation of transcription, DNA-templated	nucleus	sequence-specific DNA binding RNA polymerase II transcription factor activity	P:regulation of transcription by RNA polymerase II; F:DNA-binding transcription factor activity, RNA polymerase II-specific; F:DNA binding; F:zinc ion binding; C:nucleus; C:host cell nucleus
Bcin01g01600	both		yes, TF domain	Zn2/Cys6 DNA-binding protein	Zn(2)-C6 fungal-type D-binding domain	regulation of transcription, DNA-templated	nucleus	sequence-specific DNA binding RNA polymerase II transcription factor activity	P:regulation of transcription by RNA polymerase II; F:DNA-binding transcription factor activity, RNA polymerase II-specific; F:zinc ion binding; C:host cell nucleus
Bcin01g01680	both		yes, TF domain	C6 zinc finger domain-containing protein	Zn(2)-C6 fungal-type D-binding domain	regulation of transcription, DNA-templated	nucleus	sequence-specific DNA binding RNA polymerase II transcription factor activity	P:regulation of transcription by RNA polymerase II; F:DNA-binding transcription factor activity, RNA polymerase II-specific; F:zinc ion binding; C:host cell nucleus
Bcin01g01920	both		yes, TF domain	MYB DNA-binding domain-containing protein				DNA binding	F:DNA binding
Bcin01g01990	both	Bcnop6	no, RNA binding	putative rna binding protein				nucleic acid binding	F:RNA binding; C:integral component of membrane
Bcin01g02080	both		no, no TF	predicted protein				nucleic acid binding	P:protein deubiquitination; P:ribophagy; F:mRNA binding; C:cytosol; C:Ubp3-Bre5 deubiquitination complex; C:ribonucleoprotein complex
Bcin01g02150	both		yes, TF domain	MAT1-1-1	Mating-type protein ALPHA1/MAT-1/A-1	mating type determination	nucleus	DNA binding, bending	P:positive regulation of mating-type specific transcription, DNA-templated; F:DNA binding, bending; C:nucleus
Bcin01g02570	both		yes, TF domain	phosphorus acquisition-controlling protein				protein dimerization activity	P:negative regulation of transcription by RNA polymerase II; P:positive regulation of transcription by RNA polymerase II; F:RNA polymerase II transcription regulatory region sequence-specific DNA binding; F:DNA-binding transcription repressor activity, RNA polymerase II-specific; F:protein dimerization activity; C:nucleus
Bcin01g02630	both	Bcngr1	no, no TF	putative mrna binding post-transcriptional regulator protein				nucleic acid binding	F:RNA binding
Bcin01g02680	both	Bcprt1	no, translation related	eukaryotic translation initiation factor 3 subunit B	Bcprt1|similar to yeast PRT1|eIF3b subunit of the eukaryotic translation initiation factor 3 (eIF3); subunit of the core complex of eIF3; essential for translation; part of a subcomplex (Prt1p-Rpg1p-Nip1p) that stimulates binding of mR and tR(i)Met to ribosomes [Source:SGD;Acc:S000005888]	translational initiation	eukaryotic translation initiation factor 3 complex	nucleic acid binding	P:formation of cytoplasmic translation initiation complex; F:translation initiation factor activity; F:translation initiation factor binding; C:eukaryotic translation initiation factor 3 complex; C:eukaryotic 43S preinitiation complex; C:eukaryotic 48S preinitiation complex
Bcin01g02800	both		yes, TF domain	putative zinc finger protein crol gamma protein				nucleic acid binding
Bcin01g03310	both		yes, TF domain	putative c6 transcription protein	Zn(2)-C6 fungal-type D-binding domain + Protein of unknown function DUF3468	regulation of transcription, DNA-templated	nucleus	sequence-specific DNA binding RNA polymerase II transcription factor activity	P:regulation of transcription by RNA polymerase II; F:DNA-binding transcription factor activity, RNA polymerase II-specific; F:zinc ion binding; C:integral component of membrane; C:host cell nucleus
Bcin01g03460	both		no, splicing related	Splicing factor U2AF 23 kDa subunit	R recognition motif domain + Zinc finger|CCCH-type + R recognition motif domain|eukaryote + U2 auxiliary factor small subunit + Nucleotide-binding alpha-beta plait domain	mRNA splicing, via spliceosome	U2AF	nucleic acid binding	P:mRNA splicing, via spliceosome; F:pre-mRNA 3'-splice site binding; F:metal ion binding; C:spliceosomal complex; C:U2AF complex
Bcin01g03560	both		no, DNA repair	metal binding domain of Ada-domain-containing protein	Ada D repair|metal-binding + Homeodomain-like + D binding HTH domain|AraC-type	regulation of transcription, DNA-templated		zinc ion binding	P:DNA repair; P:regulation of transcription, DNA-templated; F:DNA-binding transcription factor activity; F:methyltransferase activity; F:zinc ion binding; F:sequence-specific DNA binding
Bcin01g03660	both		yes, TF domain	putative fungal specific transcription protein	Zn(2)-C6 fungal-type D-binding domain	regulation of transcription, DNA-templated	nucleus	sequence-specific DNA binding RNA polymerase II transcription factor activity	P:regulation of transcription by RNA polymerase II; F:transcription regulatory region sequence-specific DNA binding; F:DNA-binding transcription factor activity, RNA polymerase II-specific; F:zinc ion binding; C:nucleus; C:host cell nucleus
Bcin01g03970	both		no, Many BTB proteins are transcriptional regulators that are thought to act through the control of chromatin structure.	predicted protein				protein binding
Bcin01g03980	both		no, Many BTB proteins are transcriptional regulators that are thought to act through the control of chromatin structure.	predicted protein				protein binding
Bcin01g03990	both		no, Many BTB proteins are transcriptional regulators that are thought to act through the control of chromatin structure.	BTB POZ-like protein				protein binding
Bcin01g04200	both	Bchox5	yes, TF domain	transcription factor Homeo sequence				DNA binding	F:DNA binding; C:nucleus
Bcin01g04470	both		yes, TF domain	fungal specific transcription factor domain protein	Zn(2)-C6 fungal-type D-binding domain + Transcription factor domain|fungi	regulation of transcription, DNA-templated	nucleus	sequence-specific DNA binding RNA polymerase II transcription factor activity	P:regulation of transcription by RNA polymerase II; F:DNA-binding transcription factor activity, RNA polymerase II-specific; F:DNA binding; F:zinc ion binding; C:nucleus; C:host cell nucleus
Bcin01g05160	both	BcMsn	yes, TF domain	putative cutinase g-box binding protein				nucleic acid binding	P:response to starvation; P:regulation of transcription from RNA polymerase II promoter in response to oxidative stress; F:DNA-binding transcription factor activity, RNA polymerase II-specific; F:cis-regulatory region sequence-specific DNA binding; C:nucleus; C:integral component of membrane
Bcin01g05260	both	Bchap3	no, Subunit of the Hap2p/3p/4p/5p CCAAT-binding complex	Bchap3	Bchap3|similar to yeast HAP3|Subunit of the Hap2p/3p/4p/5p CCAAT-binding complex; complex is heme-activated and glucose-repressed; complex is a transcriptional activator and global regulator of respiratory gene expression; contains sequences contributing to both complex assembly and D binding [Source:SGD;Acc:S000000117]	regulation of transcription, DNA-templated	nucleus	sequence-specific DNA binding	P:regulation of transcription, DNA-templated; F:sequence-specific DNA binding; F:protein heterodimerization activity; C:nucleus; C:CCAAT-binding factor complex
Bcin01g05290	both		no, Many BTB proteins are transcriptional regulators that are thought to act through the control of chromatin structure.	hypothetical protein BCIN_01g05290				protein binding	F:hydrolase activity
Bcin01g05690	both		yes, TF domain	Chondroitin AC alginate lyase protein	Zn(2)-C6 fungal-type D-binding domain	regulation of transcription, DNA-templated	nucleus	sequence-specific DNA binding RNA polymerase II transcription factor activity	P:regulation of transcription by RNA polymerase II; F:DNA-binding transcription factor activity, RNA polymerase II-specific; F:zinc ion binding; C:integral component of membrane; C:host cell nucleus
Bcin01g05780	both		yes, TF domain	putative sterol regulatory element binding protein sre1 protein	Myc-type|basic helix-loop-helix (bHLH) domain + Domain of unknown function DUF2014	positive regulation of transcription from RNA polymerase II promoter		protein dimerization activity	P:SREBP signaling pathway; F:protein dimerization activity
Bcin01g05850	both		yes, TF domain	putative c2h2 type zinc finger domain protein	Zn(2)-C6 fungal-type D-binding domain	regulation of transcription, DNA-templated	nucleus	sequence-specific DNA binding RNA polymerase II transcription factor activity	P:regulation of transcription by RNA polymerase II; F:DNA-binding transcription factor activity, RNA polymerase II-specific; F:zinc ion binding; C:integral component of membrane; C:host cell nucleus
Bcin01g06140	both	Bcmsl1	no, RNA related	RNA recognition domain-containing protein				nucleic acid binding	F:RNA binding
Bcin01g06200	both	Bchox7	yes, regulation of transcription	homeobox domain-containing protein	Bchox7|Homeobox transcription factor	regulation of transcription, DNA-templated		DNA binding	P:negative regulation of transcription by RNA polymerase II; P:cell differentiation; F:RNA polymerase II transcription regulatory region sequence-specific DNA binding; F:DNA-binding transcription repressor activity, RNA polymerase II-specific; C:nucleus
Bcin01g06570	both	Bcdal81	yes, TF domain	putative fungal specific transcription factor domain-containing protein	Bcdal81|similar to yeast DAL81|Positive regulator of genes in multiple nitrogen degradation pathways; contains D binding domain but does not appear to bind the dodecanucleotide sequence present in the promoter region of many genes involved in allantoin catabolism [Source:SGD;Acc:S000001462]	regulation of transcription, DNA-templated	nucleus	sequence-specific DNA binding RNA polymerase II transcription factor activity	P:regulation of transcription by RNA polymerase II; F:DNA-binding transcription factor activity, RNA polymerase II-specific; F:DNA binding; F:zinc ion binding; C:nucleus; C:host cell nucleus
Bcin01g06580	both		yes, regulation of transcription	putative acid phosphatase protein	p53-like transcription factor|D-binding + NDT80 D-binding domain	regulation of transcription, DNA-templated		DNA binding	P:positive regulation of transcription by RNA polymerase II; P:meiotic cell cycle; F:DNA binding; F:DNA-binding transcription factor activity; C:nuclear chromosome
Bcin01g06620	both	Bcfap1	yes, regulation of transcription	nf-x1 type zinc finger protein	Bcfap1|similar to yeast FAP1|Protein that binds to Fpr1p; confers rapamycin resistance by competing with rapamycin for Fpr1p binding; accumulates in the nucleus upon treatment of cells with rapamycin; has similarity to D. melanogaster shuttle craft and human NFX1 [Source:SGD;Acc:S000004968]	regulation of transcription, DNA-templated	nucleus	zinc ion binding	P:regulation of transcription, DNA-templated; F:nucleic acid binding; F:DNA-binding transcription factor activity; F:zinc ion binding; F:2 iron, 2 sulfur cluster binding; C:nucleus
Bcin01g06730	both		yes, TF domain	transcription factor Cys6	Zn(2)-C6 fungal-type D-binding domain + Transcription factor domain|fungi	regulation of transcription, DNA-templated	nucleus	sequence-specific DNA binding RNA polymerase II transcription factor activity	P:regulation of transcription by RNA polymerase II; F:DNA-binding transcription factor activity, RNA polymerase II-specific; F:DNA binding; F:zinc ion binding; C:nucleus; C:host cell nucleus
Bcin01g06770	both		no, related to mRNA export and polyadenylation	transcription factor Zn, C2H2				nucleic acid binding	P:cellular protein metabolic process; F:RNA binding; F:transferase activity; F:metal ion binding
Bcin01g06910	both		yes, TF domain	Myb family transcription factor protein				DNA binding
Bcin01g07030	both		yes, TF domain	RTA1 domain protein	Zn(2)-C6 fungal-type D-binding domain	regulation of transcription, DNA-templated	nucleus	sequence-specific DNA binding RNA polymerase II transcription factor activity	P:regulation of transcription by RNA polymerase II; F:DNA-binding transcription factor activity, RNA polymerase II-specific; F:zinc ion binding; C:integral component of membrane; C:host cell nucleus
Bcin01g07610	both		no, RNA binding, potantially related to DNA repair	CCCH zinc finger and SMR domain containing protein				metal ion binding	P:negative regulation of transcription, DNA-templated; F:DNA-binding transcription factor activity; F:metal ion binding; C:nucleus
Bcin01g07840	both		yes, TF domain	C6 zinc finger domain protein	Zn(2)-C6 fungal-type D-binding domain	regulation of transcription, DNA-templated	nucleus	sequence-specific DNA binding RNA polymerase II transcription factor activity	P:regulation of transcription by RNA polymerase II; F:DNA-binding transcription factor activity, RNA polymerase II-specific; F:zinc ion binding; C:host cell nucleus
Bcin01g07880	both		no, RNA related	putative rna recognition domain-containing protein				nucleic acid binding	F:RNA binding
Bcin01g07910	both		yes, TF domain	transcription factor Cys6	Zn(2)-C6 fungal-type D-binding domain	regulation of transcription, DNA-templated	nucleus	sequence-specific DNA binding RNA polymerase II transcription factor activity	P:regulation of transcription by RNA polymerase II; F:DNA-binding transcription factor activity, RNA polymerase II-specific; F:DNA binding; F:zinc ion binding; C:nucleus; C:integral component of membrane; C:host cell nucleus
Bcin01g08080	both		yes, TF domain	transcription factor bzip protein	Basic-leucine zipper domain	regulation of transcription, DNA-templated		sequence-specific DNA binding transcription factor activity	P:regulation of transcription, DNA-templated; F:DNA-binding transcription factor activity; C:integral component of membrane
Bcin01g08230	both	Bccrz1	yes, DOI: 10.1128/EC.00426-07	BcCRZ1, transcription factor Zn, C2H2				nucleic acid binding	P:regulation of transcription, DNA-templated; F:DNA binding; F:DNA-binding transcription factor activity; C:nucleus; C:integral component of membrane
Bcin01g08600	both		yes, TF domain	putative c6 transcription protein	Zn(2)-C6 fungal-type D-binding domain + Transcription factor domain|fungi	regulation of transcription, DNA-templated	nucleus	sequence-specific DNA binding RNA polymerase II transcription factor activity	P:positive regulation of transcription from RNA polymerase II promoter by galactose; F:RNA polymerase II cis-regulatory region sequence-specific DNA binding; F:DNA-binding transcription factor activity, RNA polymerase II-specific; F:zinc ion binding; C:nucleus; C:host cell nucleus
Bcin01g08840	both		yes, TF domain	putative hmg box protein				protein binding	P:regulation of gene expression; F:DNA binding; C:nucleus; C:membrane
Bcin01g09190	both		no, Many BTB proteins are transcriptional regulators that are thought to act through the control of chromatin structure.	hypothetical protein BCIN_01g09190				protein binding
Bcin01g09850	both		yes, TF domain	hypothetical protein BCIN_01g09850	Zn(2)-C6 fungal-type D-binding domain + Protein of unknown function DUF3468	regulation of transcription, DNA-templated	nucleus	sequence-specific DNA binding RNA polymerase II transcription factor activity	P:regulation of transcription by RNA polymerase II; F:DNA-binding transcription factor activity, RNA polymerase II-specific; F:zinc ion binding; C:host cell nucleus
Bcin01g10010	both		yes, TF domain	C2H2 finger domain (Zms1) protein	Zn(2)-C6 fungal-type D-binding domain + Zinc finger|C2H2 + Transcription factor domain|fungi + Zinc finger C2H2-type/integrase D-binding domain + Zinc finger|C2H2-like	regulation of transcription, DNA-templated	nucleus	sequence-specific DNA binding RNA polymerase II transcription factor activity	P:regulation of transcription by RNA polymerase II; F:DNA-binding transcription factor activity, RNA polymerase II-specific; F:DNA binding; F:zinc ion binding; C:nucleus; C:host cell nucleus
Bcin01g10170	both		yes, TF domain	putative phenylalanine ammonia-lyase protein	Zn(2)-C6 fungal-type D-binding domain + Protein of unknown function DUF3468	regulation of transcription, DNA-templated	nucleus	sequence-specific DNA binding RNA polymerase II transcription factor activity	P:regulation of transcription by RNA polymerase II; P:L-phenylalanine catabolic process; F:DNA-binding transcription factor activity, RNA polymerase II-specific; F:zinc ion binding; F:ammonia-lyase activity; C:cytoplasm; C:host cell nucleus
Bcin01g10200	both		no, Many BTB proteins are transcriptional regulators that are thought to act through the control of chromatin structure.	BTB POZ domain-containing protein				protein binding
Bcin01g10210	both		no, Many BTB proteins are transcriptional regulators that are thought to act through the control of chromatin structure.	btb poz domain containing protein				protein binding
Bcin01g10280	both		yes, TF domain	c6 zinc finger domain containing protein	Zn(2)-C6 fungal-type D-binding domain + Protein of unknown function DUF3468	regulation of transcription, DNA-templated	nucleus	sequence-specific DNA binding RNA polymerase II transcription factor activity	P:regulation of transcription by RNA polymerase II; F:DNA-binding transcription factor activity, RNA polymerase II-specific; F:zinc ion binding; C:host cell nucleus
Bcin01g10410	both		no, Many BTB proteins are transcriptional regulators that are thought to act through the control of chromatin structure.	BTB POZ-like protein				protein binding
Bcin01g10720	both		yes, TF domain	bZIP family transcription factor protein	Basic-leucine zipper domain	regulation of transcription, DNA-templated		sequence-specific DNA binding transcription factor activity	P:regulation of transcription, DNA-templated; F:DNA-binding transcription factor activity
Bcin01g10740	both		yes, TF domain	ariadne RING finger, putative				metal ion binding	F:transferase activity; F:metal ion binding
Bcin01g10810	both	BccpcA	yes, TF domain	transcription factor bZIP	BccpcA|Bzip transcription factor	regulation of transcription, DNA-templated		sequence-specific DNA binding transcription factor activity	P:regulation of transcription, DNA-templated; F:DNA-binding transcription factor activity
Bcin01g10880	both		yes, TF domain	transcriptional regulatory pro-1 protein	Zn(2)-C6 fungal-type D-binding domain + Protein of unknown function DUF3468	regulation of transcription, DNA-templated	nucleus	sequence-specific DNA binding RNA polymerase II transcription factor activity	P:regulation of transcription by RNA polymerase II; F:DNA-binding transcription factor activity, RNA polymerase II-specific; F:zinc ion binding; C:host cell nucleus
Bcin01g10930	both		no, DNA repair	Breast cancer suppressor BRCT protein				DNA binding	P:mitotic cell cycle; F:DNA binding
Bcin01g10960	both		yes, TF domain	putative transcription factor cys6 protein	Zn(2)-C6 fungal-type D-binding domain + Protein of unknown function DUF3468	regulation of transcription, DNA-templated	nucleus	sequence-specific DNA binding RNA polymerase II transcription factor activity	P:regulation of transcription by RNA polymerase II; F:DNA-binding transcription factor activity, RNA polymerase II-specific; F:zinc ion binding; C:host cell nucleus
Bcin01g11410	both		yes, TF domain	transcription factor Cys6	Zn(2)-C6 fungal-type D-binding domain	regulation of transcription, DNA-templated	nucleus	sequence-specific DNA binding RNA polymerase II transcription factor activity	P:regulation of transcription by RNA polymerase II; F:DNA-binding transcription factor activity, RNA polymerase II-specific; F:zinc ion binding; C:host cell nucleus
Bcin02g00030	both		yes, TF domain	fungal-specific transcription factor domain-containing protein	Zn(2)-C6 fungal-type D-binding domain + Transcription factor domain|fungi	regulation of transcription, DNA-templated	nucleus	sequence-specific DNA binding RNA polymerase II transcription factor activity	P:regulation of transcription by RNA polymerase II; F:DNA-binding transcription factor activity, RNA polymerase II-specific; F:DNA binding; F:zinc ion binding; C:nucleus; C:host cell nucleus
Bcin02g00130	both		yes, TF domain	putative c2h2 type zinc finger domain protein	Zinc finger|C2H2 + Transcription factor domain|fungi + Zinc finger C2H2-type/integrase D-binding domain + Zinc finger|C2H2-like	transcription, DNA-templated	nucleus	zinc ion binding	P:transcription, DNA-templated; P:tRNA aminoacylation for protein translation; F:nucleotide binding; F:DNA binding; F:aminoacyl-tRNA ligase activity; F:zinc ion binding; C:nucleus
Bcin02g00190	both	Bcecm5 (wrong name; more similar to YJR119C in yeast)	yes, ada-9 TF phd type PMID:28696922 Neurospora crassa; Score = 2020 bits (5234), Expect = 0.0, Identities = 1016/1682 (60%) NCU01238 (ada-9); in yeast, similar to YJR119C (histone demethylase) Score = 275 bits (704), Expect = 9e-78, Identities = 146/352 (41%)	PHD transcription factor-like protein	Bcecm5|similar to yeast ECM5|Subunit of the Snt2C complex; physically associates with Snt2p and Rpd3p; along with Snt2p|recruits Rpd3p to a small number of promoters; also colocalizes with Snt2p|independently of Rpd3p|to promoters of stress response genes in response to oxidative stress; contains ATP/GTP-binding site motif A; null mutant exhibits increased cellular volume|large drooping buds with…	oxidation-reduction process		zinc ion binding	P:chromatin remodeling; P:histone H3-K4 demethylation, trimethyl-H3-K4-specific; F:DNA binding; F:histone demethylase activity (H3-trimethyl-K4 specific); F:metal ion binding; C:histone methyltransferase complex
Bcin02g00390	both		yes, TF domain	aldo keto reductase protein	Zn(2)-C6 fungal-type D-binding domain + Transcription factor domain|fungi	regulation of transcription, DNA-templated	nucleus	sequence-specific DNA binding RNA polymerase II transcription factor activity	P:regulation of transcription by RNA polymerase II; F:transcription regulatory region sequence-specific DNA binding; F:DNA-binding transcription factor activity, RNA polymerase II-specific; F:zinc ion binding; C:nucleus; C:host cell nucleus
Bcin02g01390	both	Bcnrp1	no, RNA related	putative rna binding protein				zinc ion binding	F:RNA binding; F:metal ion binding
Bcin02g01550	both		yes, TF domain	regulatory Cys-3 protein	Basic-leucine zipper domain	regulation of transcription, DNA-templated		sequence-specific DNA binding transcription factor activity	P:positive regulation of transcription by RNA polymerase II; F:RNA polymerase II transcription regulatory region sequence-specific DNA binding; F:DNA-binding transcription activator activity, RNA polymerase II-specific; C:nucleus
Bcin02g01900	both		yes, TF domain	predicted protein	Forkhead-associated (FHA) domain + Zn(2)-C6 fungal-type D-binding domain + Transcription factor domain|fungi	regulation of transcription, DNA-templated	nucleus	sequence-specific DNA binding RNA polymerase II transcription factor activity	P:regulation of transcription by RNA polymerase II; F:DNA-binding transcription factor activity, RNA polymerase II-specific; F:DNA binding; F:zinc ion binding; C:nucleus; C:host cell nucleus
Bcin02g02300	both		yes, TF domain	putative myb dna-binding domain protein				DNA binding	F:DNA binding
Bcin02g02730	both		yes, TF domain	transcription factor Cys6	Zn(2)-C6 fungal-type D-binding domain + Transcription factor domain|fungi	regulation of transcription, DNA-templated	nucleus	sequence-specific DNA binding RNA polymerase II transcription factor activity	P:regulation of transcription by RNA polymerase II; F:DNA-binding transcription factor activity, RNA polymerase II-specific; F:DNA binding; F:zinc ion binding; C:nucleus; C:host cell nucleus
Bcin02g02760	both	Bcnrd1	no, RNA related	putative rna recognition motif containing protein				nucleic acid binding	P:mRNA splicing, via spliceosome; P:termination of RNA polymerase II transcription, poly(A)-coupled; P:mRNA 3'-end processing; P:sno(s)RNA 3'-end processing; F:RNA binding; F:RNA polymerase II C-terminal domain binding; C:nucleus
Bcin02g02960	both		yes, TF domain	putative flocculation suppression protein	Heat shock factor (HSF)-type|D-binding + Winged helix-turn-helix D-binding domain + Heat shock transcription factor family	regulation of transcription, DNA-templated	nucleus	sequence-specific DNA binding transcription factor activity	P:positive regulation of transcription from RNA polymerase II promoter in response to heat stress; F:RNA polymerase II cis-regulatory region sequence-specific DNA binding; F:DNA-binding transcription factor activity; C:nucleus; C:host cell nucleus
Bcin02g03020	both		yes, TF domain	Zn2/Cys6 DNA-binding protein	Zn(2)-C6 fungal-type D-binding domain + Transcription factor domain|fungi	regulation of transcription, DNA-templated	nucleus	sequence-specific DNA binding RNA polymerase II transcription factor activity	P:regulation of transcription by RNA polymerase II; F:DNA-binding transcription factor activity, RNA polymerase II-specific; F:DNA binding; F:zinc ion binding; C:nucleus; C:host cell nucleus
Bcin02g03240	both		yes, TF domain	putative fungal specific transcription factor domain-containing protein	Zn(2)-C6 fungal-type D-binding domain + Transcription factor domain|fungi	regulation of transcription, DNA-templated	nucleus	sequence-specific DNA binding RNA polymerase II transcription factor activity	P:regulation of transcription by RNA polymerase II; F:DNA-binding transcription factor activity, RNA polymerase II-specific; F:DNA binding; F:zinc ion binding; C:nucleus; C:host cell nucleus
Bcin02g03320	both	Bchap2	no, Subunit of the Hap2p/3p/4p/5p CCAAT-binding complex	Transcriptional activator HAP2 protein	Bchap2|similar to yeast HAP2|Subunit of the Hap2p/3p/4p/5p CCAAT-binding complex; complex is heme-activated and glucose-repressed; complex is a transcriptional activator and global regulator of respiratory gene expression; contains sequences sufficient for both complex assembly and D binding [Source:SGD;Acc:S000003206]	regulation of transcription, DNA-templated		sequence-specific DNA binding transcription factor activity	P:positive regulation of transcription from RNA polymerase II promoter in response to iron; F:RNA polymerase II cis-regulatory region sequence-specific DNA binding; F:DNA-binding transcription activator activity, RNA polymerase II-specific; C:nucleus; C:CCAAT-binding factor complex
Bcin02g03500	both		yes, TF domain	putative c6 zinc finger protein	Zn(2)-C6 fungal-type D-binding domain + Protein of unknown function DUF3468	regulation of transcription, DNA-templated	nucleus	sequence-specific DNA binding RNA polymerase II transcription factor activity	P:regulation of transcription by RNA polymerase II; F:DNA-binding transcription factor activity, RNA polymerase II-specific; F:zinc ion binding; C:host cell nucleus
Bcin02g03580	both	Bcnop12	no, no TF domain	nucleolar 12 protein				nucleic acid binding	P:peptidyl-histidine methylation, to form tele-methylhistidine; F:RNA binding; F:hydrolase activity; F:protein-histidine N-methyltransferase activity
Bcin02g03620	both		yes, TF domain	putative c6 zinc finger domain protein	Zn(2)-C6 fungal-type D-binding domain + Transcription factor domain|fungi	regulation of transcription, DNA-templated	nucleus	sequence-specific DNA binding RNA polymerase II transcription factor activity	P:regulation of transcription by RNA polymerase II; F:DNA-binding transcription factor activity, RNA polymerase II-specific; F:DNA binding; F:ATP binding; F:zinc ion binding; F:ATPase activity; C:nucleus; C:integral component of membrane; C:host cell nucleus
Bcin02g03830	both	Bctaf6	no, transcription initiation	putative transcription initiation factor tfiid complex 60 kda subunit protein	Bctaf6|similar to yeast TAF6|Subunit (60 kDa) of TFIID and SAGA complexes; involved in transcription initiation of R polymerase II and in chromatin modification|similar to histone H4; relocalizes to the cytosol in response to hypoxia [Source:SGD;Acc:S000003080]	DNA-templated transcription, initiation	nucleus	protein heterodimerization activity	P:chromatin organization; P:translational initiation; P:RNA polymerase II preinitiation complex assembly; P:positive regulation of transcription initiation from RNA polymerase II promoter; F:transcription coactivator activity; F:translation initiation factor activity; F:RNA polymerase II general transcription initiation factor activity; F:protein heterodimerization activity; C:SAGA complex; C:tra…
Bcin02g04130	both		yes, TF domain	CCCH zinc finger protein	Zinc finger|CCCH-type			metal ion binding	F:metal ion binding
Bcin02g04140	both		yes, TF domain	bZIP transcription factor protein	Basic-leucine zipper domain	regulation of transcription, DNA-templated		sequence-specific DNA binding transcription factor activity	P:regulation of transcription, DNA-templated; F:DNA-binding transcription factor activity
Bcin02g04310	both		yes, TF domain	putative c6 zinc finger domain-containing protein	Zn(2)-C6 fungal-type D-binding domain	regulation of transcription, DNA-templated	nucleus	sequence-specific DNA binding RNA polymerase II transcription factor activity	P:regulation of transcription by RNA polymerase II; F:DNA-binding transcription factor activity, RNA polymerase II-specific; F:DNA binding; F:zinc ion binding; C:nucleus; C:host cell nucleus
Bcin02g04500	both		no, Many BTB proteins are transcriptional regulators that are thought to act through the control of chromatin structure.	putative btb poz domain-containing protein				protein binding
Bcin02g04650	both		no, Many BTB proteins are transcriptional regulators that are thought to act through the control of chromatin structure.	putative btb poz domain containing protein				protein binding
Bcin02g04970	both		yes, TF domain	predicted protein	Zn(2)-C6 fungal-type D-binding domain	regulation of transcription, DNA-templated	nucleus	sequence-specific DNA binding RNA polymerase II transcription factor activity	P:regulation of transcription by RNA polymerase II; F:DNA-binding transcription factor activity, RNA polymerase II-specific; F:zinc ion binding; C:host cell nucleus
Bcin02g05110	both		yes, TF domain	putative zn 2cys6 transcription factor protein	Zn(2)-C6 fungal-type D-binding domain	regulation of transcription, DNA-templated	nucleus	sequence-specific DNA binding RNA polymerase II transcription factor activity	P:positive regulation of transcription by RNA polymerase II; F:DNA-binding transcription factor activity, RNA polymerase II-specific; F:DNA binding; F:zinc ion binding; C:nucleus; C:host cell nucleus
Bcin02g05460	both		yes, TF domain	putative c6 transcription factor protein	HMG-I/HMG-Y|D-binding|conserved site + Zn(2)-C6 fungal-type D-binding domain + Protein of unknown function DUF3468	regulation of transcription, DNA-templated	nucleus	sequence-specific DNA binding RNA polymerase II transcription factor activity	P:regulation of transcription by RNA polymerase II; F:DNA-binding transcription factor activity, RNA polymerase II-specific; F:zinc ion binding; C:host cell nucleus
Bcin02g05510	both		yes, Myb-like DNA-binding domain	putative dna-binding protein				DNA binding	F:RNA polymerase II cis-regulatory region sequence-specific DNA binding; C:nucleoplasm
Bcin02g05820	both		yes, TF domain	transcription factor Cys6	Zn(2)-C6 fungal-type D-binding domain + Protein of unknown function DUF3468	regulation of transcription, DNA-templated	nucleus	sequence-specific DNA binding RNA polymerase II transcription factor activity	P:regulation of transcription by RNA polymerase II; F:DNA-binding transcription activator activity, RNA polymerase II-specific; F:zinc ion binding; C:host cell nucleus
Bcin02g06140	both		yes, TF domain	putative cp2 transcription factor protein					P:regulation of transcription by RNA polymerase II; F:DNA-binding transcription factor activity
Bcin02g06190	both		no, no significant evidence	CCCH zinc finger domain protein				metal ion binding	F:metal ion binding
Bcin02g06440	both		no, RNA binding domain	RNA-binding domain-containing protein				nucleic acid binding	P:poly(A)+ mRNA export from nucleus; P:nuclear mRNA surveillance; P:regulation of mRNA stability involved in response to oxidative stress; F:mRNA binding; C:cytoplasm; C:post-mRNA release spliceosomal complex
Bcin02g06550	both		no, splicing related	regulatory factor Sgt1					C:nucleus
Bcin02g06760	both	Bcjjj1	no, no TF	DnaJ-domain-containing protein				zinc ion binding	F:nucleic acid binding; F:zinc ion binding
Bcin02g07140	both		yes, TF domain	putative UPC2 Regulatory involved in control of sterol uptake protein	Zn(2)-C6 fungal-type D-binding domain + Protein of unknown function DUF3468	regulation of transcription, DNA-templated	nucleus	sequence-specific DNA binding RNA polymerase II transcription factor activity	P:regulation of transcription by RNA polymerase II; F:DNA-binding transcription factor activity, RNA polymerase II-specific; F:zinc ion binding; C:host cell nucleus
Bcin02g07400	both	Bcwcl1	yes, TF domain DOI: 10.1371/journal.pone.0084223	GATA zinc finger protein	Bcwcl1|GATA zinc finger transcription factor|White collar-like 1|potential blue light sensor	regulation of transcription, DNA-templated		zinc ion binding	P:regulation of transcription, DNA-templated; F:zinc ion binding; F:sequence-specific DNA binding; C:nucleus
Bcin02g07430	both		yes, TF domain	rdr1 protein	Zn(2)-C6 fungal-type D-binding domain	regulation of transcription, DNA-templated	nucleus	sequence-specific DNA binding RNA polymerase II transcription factor activity	P:regulation of transcription by RNA polymerase II; P:response to xenobiotic stimulus; F:DNA-binding transcription factor activity, RNA polymerase II-specific; F:zinc ion binding; C:host cell nucleus
Bcin02g07540	both		yes, TF domain	Metallothionein expression activator				nucleic acid binding	P:regulation of transcription by RNA polymerase II; F:RNA polymerase II transcription regulatory region sequence-specific DNA binding; F:DNA-binding transcription factor activity, RNA polymerase II-specific; C:nucleus; C:integral component of membrane
Bcin02g07610	both		yes, TF domain	C6 transcription factor protein	Zn(2)-C6 fungal-type D-binding domain	regulation of transcription, DNA-templated	nucleus	sequence-specific DNA binding RNA polymerase II transcription factor activity	P:regulation of transcription by RNA polymerase II; F:DNA-binding transcription factor activity, RNA polymerase II-specific; F:zinc ion binding; C:host cell nucleus
Bcin02g08060	both	Bcb3	no, RNA binding	putative rna-binding protein				nucleic acid binding	F:RNA binding
Bcin02g08280	both	Bcswi1	no, chromatin remodeling complex	putative arid bright dna binding domain containing protein	Subunit of the SWI/SNF chromatin remodeling complex			DNA binding	P:regulation of transcription by RNA polymerase II; F:transcription regulatory region sequence-specific DNA binding; C:SWI/SNF complex
Bcin02g08310	both	Bcltf6	yes, light transcription factor	negative acting factor protein	Bcltf6|Light-responsive Zn2/Cys6 transcription factor	regulation of transcription, DNA-templated	nucleus	sequence-specific DNA binding RNA polymerase II transcription factor activity	P:regulation of transcription by RNA polymerase II; F:DNA-binding transcription factor activity, RNA polymerase II-specific; F:zinc ion binding; C:host cell nucleus
Bcin02g08490	both		no, actin related	Actin-binding protein				protein binding
Bcin02g08650	both	Bcskn7	yes, TF domain	BRRG2, Response regulator	Bcskn7|Response regulator	regulation of transcription, DNA-templated	nucleus	sequence-specific DNA binding transcription factor activity	P:phosphorelay signal transduction system; P:positive regulation of transcription from RNA polymerase II promoter in response to heat stress; F:phosphorelay response regulator activity; F:RNA polymerase II cis-regulatory region sequence-specific DNA binding; F:DNA-binding transcription factor activity; C:nucleus; C:integral component of membrane; C:host cell nucleus
Bcin02g08710	both		yes, TF domain	negative acting factor protein	Zn(2)-C6 fungal-type D-binding domain + Protein of unknown function DUF3468	regulation of transcription, DNA-templated	nucleus	sequence-specific DNA binding RNA polymerase II transcription factor activity	P:regulation of transcription by RNA polymerase II; F:DNA-binding transcription factor activity, RNA polymerase II-specific; F:zinc ion binding; C:host cell nucleus
Bcin02g08760	both	Bcsmr1	yes, TF domain	transcription factor	Bcsmr1|Zn2/Cys6 transcription factor|Sclerotial Melanin Regulator	regulation of transcription, DNA-templated	nucleus	sequence-specific DNA binding RNA polymerase II transcription factor activity	P:regulation of transcription by RNA polymerase II; F:DNA-binding transcription factor activity, RNA polymerase II-specific; F:DNA binding; F:zinc ion binding; C:nucleus; C:host cell nucleus
Bcin02g08940	both		yes, TF domain	C6 zinc finger domain-containing protein	Zn(2)-C6 fungal-type D-binding domain + Transcription factor domain|fungi	regulation of transcription, DNA-templated	nucleus	sequence-specific DNA binding RNA polymerase II transcription factor activity	P:regulation of transcription by RNA polymerase II; P:transmembrane transport; F:DNA-binding transcription factor activity, RNA polymerase II-specific; F:DNA binding; F:zinc ion binding; F:transmembrane transporter activity; C:nucleus; C:integral component of membrane; C:host cell nucleus
Bcin02g09000	both		no, Many BTB proteins are transcriptional regulators that are thought to act through the control of chromatin structure.	predicted protein				protein binding
Bcin02g09340	both		yes, TF domain	putative dna binding regulatory protein	R recognition motif domain + Zn(2)-C6 fungal-type D-binding domain + Zinc finger|C2H2 + Nucleotide-binding alpha-beta plait domain	regulation of transcription, DNA-templated	nucleus	sequence-specific DNA binding RNA polymerase II transcription factor activity	P:regulation of transcription by RNA polymerase II; F:DNA-binding transcription factor activity, RNA polymerase II-specific; F:RNA binding; F:zinc ion binding; C:host cell nucleus
Bcin02g09390	both		yes, TF domain	putative C6 transcription factor	Zn(2)-C6 fungal-type D-binding domain + Protein of unknown function DUF3468	regulation of transcription, DNA-templated	nucleus	sequence-specific DNA binding RNA polymerase II transcription factor activity	P:regulation of transcription by RNA polymerase II; F:DNA-binding transcription factor activity, RNA polymerase II-specific; F:zinc ion binding; C:host cell nucleus
Bcin03g00220	both		yes, TF domain	D-galactonate dehydratase	Zn(2)-C6 fungal-type D-binding domain + Transcription factor domain|fungi	regulation of transcription, DNA-templated	nucleus	sequence-specific DNA binding RNA polymerase II transcription factor activity	P:regulation of transcription by RNA polymerase II; P:cellular amino acid catabolic process; P:D-galactonate catabolic process; P:oxidation-reduction process; F:DNA-binding transcription factor activity, RNA polymerase II-specific; F:DNA binding; F:zinc ion binding; F:galactonate dehydratase activity; F:oxidoreductase activity; F:phosphopantetheine binding; C:nucleus; C:integral component of memb…
Bcin03g00450	both		yes, TF domain	fungal specific transcription factor domain-containing protein	Zn(2)-C6 fungal-type D-binding domain + Transcription factor domain|fungi	regulation of transcription, DNA-templated	nucleus	sequence-specific DNA binding RNA polymerase II transcription factor activity	P:regulation of transcription by RNA polymerase II; F:DNA-binding transcription factor activity, RNA polymerase II-specific; F:DNA binding; F:zinc ion binding; C:nucleus; C:host cell nucleus
Bcin03g00600	both		yes, TF domain	putative transcription factor cys6 protein	Zn(2)-C6 fungal-type D-binding domain	regulation of transcription, DNA-templated	nucleus	sequence-specific DNA binding RNA polymerase II transcription factor activity	P:regulation of transcription by RNA polymerase II; F:DNA-binding transcription factor activity, RNA polymerase II-specific; F:zinc ion binding; C:host cell nucleus
Bcin03g00710	both		yes, TF domain	transcription factor Zn, C2H2 / Cys6	Zn(2)-C6 fungal-type D-binding domain + Zinc finger|C2H2 + Transcription factor domain|fungi + Zinc finger C2H2-type/integrase D-binding domain + Zinc finger|C2H2-like	regulation of transcription, DNA-templated	nucleus	sequence-specific DNA binding RNA polymerase II transcription factor activity	P:regulation of transcription by RNA polymerase II; F:DNA-binding transcription factor activity, RNA polymerase II-specific; F:DNA binding; F:zinc ion binding; C:nucleus; C:host cell nucleus
Bcin03g00750	both	BczipA	yes, TF domain	bZIP transcription factor protein	BczipA|Bzip transcription factor	regulation of transcription, DNA-templated		sequence-specific DNA binding transcription factor activity	P:regulation of transcription, DNA-templated; P:mitochondrial tRNA 3'-trailer cleavage, endonucleolytic; F:DNA-binding transcription factor activity; F:3'-tRNA processing endoribonuclease activity; C:mitochondrion; C:integral component of membrane
Bcin03g00870	both	Bczfr1	yes, TF domain	related to ZFR1 regulator of fumonisin biosynthesis	Bczfr1|Zn2/Cys6 transcription factor	regulation of transcription, DNA-templated	nucleus	sequence-specific DNA binding RNA polymerase II transcription factor activity	P:regulation of transcription by RNA polymerase II; F:DNA-binding transcription factor activity, RNA polymerase II-specific; F:DNA binding; F:zinc ion binding; C:nucleus; C:host cell nucleus
Bcin03g00940	both		yes, TF domain	fungal specific transcription factor domain-containing protein	Zn(2)-C6 fungal-type D-binding domain + Transcription factor domain|fungi	regulation of transcription, DNA-templated	nucleus	sequence-specific DNA binding RNA polymerase II transcription factor activity	P:regulation of transcription by RNA polymerase II; F:DNA-binding transcription factor activity, RNA polymerase II-specific; F:DNA binding; F:zinc ion binding; C:nucleus; C:host cell nucleus
Bcin03g01050	both		yes, TF domain	transcription factor Cys6	Zn(2)-C6 fungal-type D-binding domain + Transcription factor domain|fungi	regulation of transcription, DNA-templated	nucleus	sequence-specific DNA binding RNA polymerase II transcription factor activity	P:regulation of transcription by RNA polymerase II; F:DNA-binding transcription factor activity, RNA polymerase II-specific; F:DNA binding; F:zinc ion binding; C:nucleus; C:host cell nucleus
Bcin03g01100	both		yes, TF domain	putative fungal transcriptional regulatory protein	Zn(2)-C6 fungal-type D-binding domain + Protein of unknown function DUF3468	regulation of transcription, DNA-templated	nucleus	sequence-specific DNA binding RNA polymerase II transcription factor activity	P:regulation of transcription by RNA polymerase II; F:DNA-binding transcription factor activity, RNA polymerase II-specific; F:zinc ion binding; C:host cell nucleus
Bcin03g01140	both		yes, TF domain	transcription factor bZIP protein	Basic-leucine zipper domain	regulation of transcription, DNA-templated		sequence-specific DNA binding transcription factor activity	P:regulation of transcription, DNA-templated; F:DNA-binding transcription factor activity
Bcin03g01530	both		yes, TF domain	putative fungal specific transcription factor domain-containing protein	Zn(2)-C6 fungal-type D-binding domain + Transcription factor domain|fungi	regulation of transcription, DNA-templated	nucleus	sequence-specific DNA binding RNA polymerase II transcription factor activity	P:positive regulation of transcription from RNA polymerase II promoter by galactose; F:RNA polymerase II cis-regulatory region sequence-specific DNA binding; F:DNA-binding transcription factor activity, RNA polymerase II-specific; F:zinc ion binding; C:nucleus; C:host cell nucleus
Bcin03g01840	both		yes, TF domain	putative c6 zinc finger domain containing protein	Zn(2)-C6 fungal-type D-binding domain	regulation of transcription, DNA-templated	nucleus	sequence-specific DNA binding RNA polymerase II transcription factor activity	P:regulation of transcription by RNA polymerase II; P:transmembrane transport; F:DNA-binding transcription factor activity, RNA polymerase II-specific; F:zinc ion binding; F:transmembrane transporter activity; C:integral component of plasma membrane; C:host cell nucleus
Bcin03g01980	both		yes, TF domain	fungal-specific transcription factor domain-containing protein	Zn(2)-C6 fungal-type D-binding domain + Transcription factor domain|fungi	regulation of transcription, DNA-templated	nucleus	sequence-specific DNA binding RNA polymerase II transcription factor activity	P:regulation of transcription by RNA polymerase II; F:DNA-binding transcription factor activity, RNA polymerase II-specific; F:DNA binding; F:zinc ion binding; C:nucleus; C:host cell nucleus
Bcin03g02160	both		yes, TF domain	putative fungal specific transcription factor domain-containing protein	Zn(2)-C6 fungal-type D-binding domain + Transcription factor domain|fungi	regulation of transcription, DNA-templated	nucleus	sequence-specific DNA binding RNA polymerase II transcription factor activity	P:regulation of transcription by RNA polymerase II; P:proteolysis; F:DNA-binding transcription factor activity, RNA polymerase II-specific; F:DNA binding; F:metalloendopeptidase activity; F:ATP binding; F:zinc ion binding; C:nucleus; C:integral component of membrane; C:host cell nucleus
Bcin03g02360	both	Bccpcr1	yes, TF domain	putative cephalosporin c regulator 1 protein	Bccpcr1|RFX transcription factor	regulation of transcription, DNA-templated		DNA binding	P:regulation of transcription by RNA polymerase II; F:RNA polymerase II cis-regulatory region sequence-specific DNA binding; F:DNA-binding transcription factor activity; C:nucleus
Bcin03g02390	both	Bchcm1	yes, TF domain	putative forkhead box protein l2 protein	Bchcm1|similar to yeast HCM1|Forkhead transcription factor; drives S-phase specific expression of genes involved in chromosome segregation|spindle dynamics|and budding; suppressor of calmodulin mutants with specific SPB assembly defects; telomere maintenance role; regulates replicative lifespan; ortholog of C. elegans lifespan regulator PHA-4 [Source:SGD;Acc:S000000661]	regulation of transcription, DNA-templated		sequence-specific DNA binding transcription factor activity	P:regulation of transcription by RNA polymerase II; F:DNA-binding transcription factor activity, RNA polymerase II-specific; F:sequence-specific DNA binding; C:nucleus
Bcin03g02590	both	Bccwc2	no, RNA binding	RNA recognition domain-containing protein				nucleic acid binding	P:spliceosomal snRNP assembly; P:mRNA cis splicing, via spliceosome; F:U6 snRNA binding; F:pre-mRNA binding; F:metal ion binding; C:Prp19 complex; C:U2-type catalytic step 1 spliceosome; C:U2-type catalytic step 2 spliceosome
Bcin03g03140	both	Bchox6	yes, regulation of transcription	homeobox domain-containing protein				DNA binding	P:regulation of transcription by RNA polymerase II; P:animal organ morphogenesis; P:anterior/posterior axis specification; P:cell differentiation; F:RNA polymerase II transcription regulatory region sequence-specific DNA binding; F:DNA-binding transcription factor activity; C:nucleus; C:integral component of membrane
Bcin03g03310	both		yes, regulation of transcription	putative ndt80 like dna-binding family protein	p53-like transcription factor|D-binding + NDT80 D-binding domain	regulation of transcription, DNA-templated		DNA binding	P:positive regulation of transcription by RNA polymerase II; P:meiotic cell cycle; F:DNA binding; F:DNA-binding transcription factor activity; C:nuclear chromosome
Bcin03g03530	both		yes, TF domain	putative ankyrin repeat protein	Zn(2)-C6 fungal-type D-binding domain	regulation of transcription, DNA-templated	nucleus	sequence-specific DNA binding RNA polymerase II transcription factor activity	P:regulation of transcription by RNA polymerase II; F:DNA-binding transcription factor activity, RNA polymerase II-specific; F:zinc ion binding; C:host cell nucleus
Bcin03g03600	both		yes, TF domain	c6 transcription factor protein	Zn(2)-C6 fungal-type D-binding domain + Protein of unknown function DUF3468	regulation of transcription, DNA-templated	nucleus	sequence-specific DNA binding RNA polymerase II transcription factor activity	P:regulation of transcription by RNA polymerase II; P:transmembrane transport; F:DNA-binding transcription factor activity, RNA polymerase II-specific; F:zinc ion binding; F:transmembrane transporter activity; C:integral component of membrane; C:host cell nucleus
Bcin03g03660	both	Bcyme2	no, mitochondrial related	Mitochondrial escape 2 protein				nucleic acid binding	P:mitochondrial genome maintenance; F:RNA binding; C:integral component of mitochondrial inner membrane
Bcin03g04120	both		no, RNA binding	RNA-binding protein rsd1	R recognition motif domain + R recognition motif domain|eukaryote + Splicing factor|RBM39-like + Nucleotide-binding alpha-beta plait domain + Splicing factor RBM39|linker	mRNA processing	nucleus	nucleic acid binding	P:mRNA processing; P:lipid biosynthetic process; P:oxidation-reduction process; F:RNA binding; F:iron ion binding; F:oxidoreductase activity; F:heme binding; C:nucleus; C:integral component of membrane
Bcin03g04550	both		yes, TF domain	transcription factor Cys6 sequence	Zn(2)-C6 fungal-type D-binding domain + Transcription factor domain|fungi	regulation of transcription, DNA-templated	nucleus	sequence-specific DNA binding RNA polymerase II transcription factor activity	P:regulation of transcription by RNA polymerase II; F:DNA-binding transcription factor activity, RNA polymerase II-specific; F:DNA binding; F:zinc ion binding; C:nucleus; C:host cell nucleus
Bcin03g04660	both		yes, TF domain	negative transcriptional regulator-like protein	Transcriptional regulator PAI 2-type + FMN-binding split barrel	oxidation-reduction process		FMN binding
Bcin03g04680	both		yes, TF domain	transcription factor Cys6	Zn(2)-C6 fungal-type D-binding domain + Protein of unknown function DUF3468	regulation of transcription, DNA-templated	nucleus	sequence-specific DNA binding RNA polymerase II transcription factor activity	P:regulation of transcription by RNA polymerase II; F:DNA-binding transcription factor activity, RNA polymerase II-specific; F:zinc ion binding; C:host cell nucleus
Bcin03g04810	both		no, no TF	4 family polyadenylate binding protein				nucleic acid binding	P:negative regulation of nuclear-transcribed mRNA poly(A) tail shortening; P:negative regulation of exoribonuclease activity; P:positive regulation of exoribonuclease activity; F:mRNA 3'-UTR binding; F:poly(A) binding; F:poly(U) RNA binding; C:cytosol; C:cytoplasmic stress granule; C:post-mRNA release spliceosomal complex
Bcin03g05180	both		yes, TF domain	Fusarisetin A cluster transcription factor	Transcription factor domain|fungi	transcription, DNA-templated	nucleus	zinc ion binding	P:regulation of transcription by RNA polymerase II; F:DNA-binding transcription factor activity, RNA polymerase II-specific; F:DNA binding; F:zinc ion binding; C:nucleus; C:integral component of membrane; C:host cell nucleus
Bcin03g06290	both	Bchap5	no, Subunit of the Hap2p/3p/4p/5p CCAAT-binding complex	nuclear transcription factor Y subunit C-4	Bchap5|similar to yeast HAP5|Subunit of the Hap2p/3p/4p/5p CCAAT-binding complex; complex is heme-activated and glucose repressed; complex is a transcriptional activator and global regulator of respiratory gene expression; required for assembly and D binding activity of the complex [Source:SGD;Acc:S000005885]	regulation of transcription, DNA-templated	CCAAT-binding factor complex	sequence-specific DNA binding transcription factor activity	P:regulation of transcription, DNA-templated; F:RNA polymerase II cis-regulatory region sequence-specific DNA binding; F:DNA-binding transcription factor activity; F:protein heterodimerization activity; C:nucleus; C:CCAAT-binding factor complex
Bcin03g06310	both		no, RNA binding	RNA recognition domain-containing protein 2				nucleic acid binding	F:RNA binding; C:ribonucleoprotein complex
Bcin03g06360	both		yes, TF domain	related to C6 finger domain protein					P:regulation of transcription by RNA polymerase II; F:DNA-binding transcription factor activity, RNA polymerase II-specific; F:zinc ion binding; C:host cell nucleus
Bcin03g07250	both		no, TATA-box binding	TATA-binding interacting protein				binding	P:SCF complex assembly; P:protein ubiquitination; C:nucleus
Bcin03g07930	both	Bclhp1	no, no TF	La domain-containing protein	Bclhp1|similar to yeast LHP1|R binding protein required for maturation of tR and U6 snR; acts as a molecular chaperone for Rs transcribed by polymerase III; homologous to human La (SS-B) autoantigen [Source:SGD;Acc:S000002209]	RNA processing	nucleus	nucleic acid binding	P:RNA processing; F:RNA binding; C:nucleus; C:ribonucleoprotein complex
Bcin03g08000	both		yes, TF domain	putative transcription factor cys6 protein	Zn(2)-C6 fungal-type D-binding domain + Zinc finger|PHD-type + Zinc finger|FYVE/PHD-type + Zinc finger|RING/FYVE/PHD-type + Zinc finger|PHD-type|conserved site	regulation of transcription, DNA-templated	nucleus	sequence-specific DNA binding RNA polymerase II transcription factor activity	P:regulation of transcription by RNA polymerase II; F:DNA-binding transcription factor activity, RNA polymerase II-specific; F:zinc ion binding; C:host cell nucleus
Bcin03g08080	both	Bcztf2	yes, TF domain	negative acting factor protein	Bcztf2|Zn2/Cys6 transcription factor|involved in DHN melanin biosynthesis	regulation of transcription, DNA-templated	nucleus	sequence-specific DNA binding RNA polymerase II transcription factor activity	P:regulation of transcription by RNA polymerase II; F:DNA-binding transcription factor activity, RNA polymerase II-specific; F:zinc ion binding; C:host cell nucleus
Bcin03g08090	both	Bcztf1	yes, TF domain	transcription factor Cys6	Bcztf1|Zn2/Cys6 transcription factor|involved in DHN melanin biosynthesis	regulation of transcription, DNA-templated	nucleus	sequence-specific DNA binding RNA polymerase II transcription factor activity	P:regulation of transcription by RNA polymerase II; F:DNA-binding transcription factor activity, RNA polymerase II-specific; F:zinc ion binding; C:host cell nucleus
Bcin03g08650	both		yes, TF domain	predicted protein	Zn(2)-C6 fungal-type D-binding domain + Protein of unknown function DUF3468	regulation of transcription, DNA-templated	nucleus	sequence-specific DNA binding RNA polymerase II transcription factor activity	P:regulation of transcription by RNA polymerase II; F:DNA-binding transcription factor activity, RNA polymerase II-specific; F:zinc ion binding; C:host cell nucleus
Bcin03g08780	both		yes, TF domain	C2H2 and C2HC zinc finger				nucleic acid binding
Bcin03g08870	both		no, Many BTB proteins are transcriptional regulators that are thought to act through the control of chromatin structure.	predicted protein				protein binding
Bcin03g09100	both	Bcbur6	no, histone fold	histone-fold-containing protein				protein heterodimerization activity	F:protein heterodimerization activity; C:nucleus
Bcin04g00280	both		yes, TF domain	putative apses transcription factor protein				DNA binding	F:DNA binding
Bcin04g00440	both	Bcsgn1	no, polyadenylation related	related to polyadenylate-binding protein 2 (Poly(A)-binding protein 2)				nucleic acid binding	F:poly(A) binding; C:chromatin; C:nucleolus; C:cytoplasm; C:polysome; C:nuclear exosome focus
Bcin04g01130	both		no, splicing related	putative pre-mRNA splicing factor (Srp1)				nucleic acid binding	P:regulation of alternative mRNA splicing, via spliceosome; P:dolichol-linked oligosaccharide biosynthetic process; P:mRNA cis splicing, via spliceosome; F:RNA binding; F:O-acyltransferase activity; F:metal ion binding; C:integral component of membrane; C:nuclear speck
Bcin04g01240	both		yes, TF domain	putative transcriptional regulatory protein	Zn(2)-C6 fungal-type D-binding domain + Protein of unknown function DUF3468	regulation of transcription, DNA-templated	nucleus	sequence-specific DNA binding RNA polymerase II transcription factor activity	P:regulation of transcription by RNA polymerase II; F:DNA-binding transcription factor activity, RNA polymerase II-specific; F:zinc ion binding; C:host cell nucleus
Bcin04g01330	both		no, DNA repair	related to DNA-damage repair protein DRT111 precursor				nucleic acid binding	P:regulation of alternative mRNA splicing, via spliceosome; P:DNA repair; F:RNA binding
Bcin04g01650	both		yes, TF domain	transcription factor Zn, C2H2	Zinc finger|C2H2 + Transcription factor domain|fungi + Zinc finger C2H2-type/integrase D-binding domain + Zinc finger|C2H2-like	transcription, DNA-templated	nucleus	zinc ion binding	P:transcription, DNA-templated; F:DNA binding; F:zinc ion binding; C:nucleus
Bcin04g03020	both	Bcnop15	no, ribosomal related	ribosomal biogenesis Gar2 protein				nucleic acid binding	P:endonucleolytic cleavage in ITS1 to separate SSU-rRNA from 5.8S rRNA and LSU-rRNA from tricistronic rRNA transcript (SSU-rRNA, 5.8S rRNA, LSU-rRNA); P:endonucleolytic cleavage to generate mature 5'-end of SSU-rRNA from (SSU-rRNA, 5.8S rRNA, LSU-rRNA); P:endonucleolytic cleavage in 5'-ETS of tricistronic rRNA transcript (SSU-rRNA, 5.8S rRNA, LSU-rRNA); P:small-subunit processome assembly; F:RNA …
Bcin04g03220	both		yes, TF domain	fungal specific transcription factor	Zn(2)-C6 fungal-type D-binding domain + Transcription factor domain|fungi	regulation of transcription, DNA-templated	nucleus	sequence-specific DNA binding RNA polymerase II transcription factor activity	P:regulation of transcription by RNA polymerase II; F:DNA-binding transcription factor activity, RNA polymerase II-specific; F:DNA binding; F:zinc ion binding; C:nucleus; C:host cell nucleus
Bcin04g03490	both		yes, TF domain	bacterial transferase hexapeptide protein	Zn(2)-C6 fungal-type D-binding domain + Bacterial transferase hexapeptide repeat + Trimeric LpxA-like + Maltose/galactoside acetyltransferase	regulation of transcription, DNA-templated	nucleus	sequence-specific DNA binding RNA polymerase II transcription factor activity	P:regulation of transcription by RNA polymerase II; F:DNA-binding transcription factor activity, RNA polymerase II-specific; F:zinc ion binding; F:acetyltransferase activity; C:host cell nucleus
Bcin04g03610	both		yes, AN8251 Aspergillus nidulans FGSC A4; hapX Score 278 evalue 7.0e-75 (iron-related)	bzip transcription factor protein	Basic-leucine zipper domain + Hap4 transcription factor|heteromerisation domain + Microtubule-associated protein RP/EB	regulation of transcription, DNA-templated	nucleus	DNA binding	P:regulation of transcription, DNA-templated; P:RNA phosphodiester bond hydrolysis, endonucleolytic; F:DNA-binding transcription factor activity; F:RNA binding; F:ribonuclease T2 activity; C:nucleus
Bcin04g04160	both		yes, TF domain	Winged helix DNA-binding protein	Forkhead-associated (FHA) domain + Transcription factor|fork head + SMAD/FHA domain + Winged helix-turn-helix D-binding domain + Fork head domain conserved site 2	regulation of transcription, DNA-templated		sequence-specific DNA binding transcription factor activity	P:regulation of transcription, DNA-templated; F:DNA-binding transcription factor activity; F:sequence-specific DNA binding; C:nucleus
Bcin04g04180	both		no, splicing related	dna binding sart-1 protein	SART-1 protein	mRNA splicing, via spliceosome			P:maturation of 5S rRNA; P:mRNA cis splicing, via spliceosome; C:U4/U6 x U5 tri-snRNP complex
Bcin04g04200	both		no, co-activator	ssDNA-binding transcriptional regulator	Transcriptional coactivator p15 (PC4) + ssD-binding transcriptional regulator	regulation of transcription, DNA-templated		DNA binding	P:positive regulation of transcription initiation from RNA polymerase II promoter; F:DNA binding; F:transcription coactivator activity; C:nucleus; C:transcription regulator complex
Bcin04g05180	both		no, biogenesis of lysosome-related organelles complex	predicted protein			BLOC-1 complex		P:endosomal transport; C:mitochondrion; C:BLOC-1 complex
Bcin04g05210	both		yes, TF domain	putative UPC2 Regulatory involved in control of sterol uptake protein	Zn(2)-C6 fungal-type D-binding domain + Protein of unknown function DUF3468	regulation of transcription, DNA-templated	nucleus	sequence-specific DNA binding RNA polymerase II transcription factor activity	P:regulation of transcription by RNA polymerase II; F:DNA-binding transcription factor activity, RNA polymerase II-specific; F:zinc ion binding; C:host cell nucleus
Bcin04g05290	both		yes, TF domain	predicted protein	Zn(2)-C6 fungal-type D-binding domain	regulation of transcription, DNA-templated	nucleus	sequence-specific DNA binding RNA polymerase II transcription factor activity	P:regulation of transcription by RNA polymerase II; F:DNA-binding transcription factor activity, RNA polymerase II-specific; F:zinc ion binding; C:host cell nucleus
Bcin04g05510	both		no, no TF	SNF2 family domain-containing protein	SNF2-related + SANT/Myb domain + Helicase|C-terminal + Homeodomain-like + Helicase superfamily 1/2|ATP-binding domain + ISWI|HAND domain + SLIDE domain + SANT domain + P-loop containing nucleoside triphosphate hydrolase + ISWI family	ATP-dependent chromatin remodeling	nucleus	DNA binding	P:nucleosome positioning; P:ATP-dependent chromatin remodeling; P:positive regulation of transcription by RNA polymerase II; F:DNA binding; F:ATP binding; F:DNA-dependent ATPase activity; F:nucleosome binding; C:nucleus
Bcin04g06210	both		yes, TF domain	C6 transcription factor, putative	Zn(2)-C6 fungal-type D-binding domain	regulation of transcription, DNA-templated	nucleus	sequence-specific DNA binding RNA polymerase II transcription factor activity	P:regulation of transcription by RNA polymerase II; P:response to xenobiotic stimulus; F:DNA-binding transcription factor activity, RNA polymerase II-specific; F:DNA binding; F:zinc ion binding; C:nucleus; C:host cell nucleus
Bcin04g06790	both		yes, TF domain	Regulatory cys-3 protein	Basic-leucine zipper domain	regulation of transcription, DNA-templated		sequence-specific DNA binding transcription factor activity	P:positive regulation of transcription by RNA polymerase II; F:RNA polymerase II transcription regulatory region sequence-specific DNA binding; F:DNA-binding transcription activator activity, RNA polymerase II-specific; C:nucleus
Bcin05g00020	both		yes, fungal TF	transcription factor Cys6	Zn(2)-C6 fungal-type D-binding domain	regulation of transcription, DNA-templated	nucleus	sequence-specific DNA binding RNA polymerase II transcription factor activity	P:positive regulation of transcription by RNA polymerase II; F:RNA polymerase II cis-regulatory region sequence-specific DNA binding; F:DNA-binding transcription factor activity, RNA polymerase II-specific; F:zinc ion binding; C:host cell nucleus
Bcin05g00130	both		no, no TF	LPS-induced tumor necrosis factor alpha factor protein					C:membrane; C:integral component of membrane
Bcin05g00600	both		yes, fungal TF	putative sucrose utilization protein SUC1	Transcription factor domain|fungi	transcription, DNA-templated	nucleus	zinc ion binding	P:regulation of transcription by RNA polymerase II; F:DNA-binding transcription factor activity, RNA polymerase II-specific; F:DNA binding; F:zinc ion binding; C:nucleus; C:host cell nucleus
Bcin05g00790	both		no, spliceosomal related	tuftelin interacting 11 protein	G-patch domain + Tuftelin interacting protein|N-terminal domain + GC-rich sequence D-binding factor domain	regulation of transcription, DNA-templated	nucleus	DNA binding	F:nucleic acid binding
Bcin05g00800	both		no, Many BTB proteins are transcriptional regulators that are thought to act through the control of chromatin structure.	putative kelch domain-containing protein				protein binding
Bcin05g00980	both	Bceaf1	no, histone acetyltransferase complex	Bceaf1	histone acetyltransferase complex			DNA binding	C:integral component of membrane
Bcin05g01400	both		yes, fungal TF	transcription factor Cys6	Zn(2)-C6 fungal-type D-binding domain + Transcription factor domain|fungi	regulation of transcription, DNA-templated	nucleus	sequence-specific DNA binding RNA polymerase II transcription factor activity	P:regulation of transcription by RNA polymerase II; F:DNA-binding transcription factor activity, RNA polymerase II-specific; F:DNA binding; F:zinc ion binding; C:nucleus; C:host cell nucleus
Bcin05g01580	both		no, Many BTB proteins are transcriptional regulators that are thought to act through the control of chromatin structure.	BTB POZ protein				protein binding
Bcin05g01710	both		yes, TF domain	putative helix-loop-helix dna-binding domain protein				protein dimerization activity	F:DNA binding; F:protein dimerization activity
Bcin05g01760	both		yes, TF domain	high mobility group protein					P:regulation of transcription by RNA polymerase II; F:DNA binding; C:chromatin; C:integral component of membrane
Bcin05g01790	both	Bcmrr1	yes, TF domain	mrr1	Bcmrr1|Zn2/Cys6 transcription factor	regulation of transcription, DNA-templated	nucleus	sequence-specific DNA binding RNA polymerase II transcription factor activity	P:regulation of transcription by RNA polymerase II; F:DNA-binding transcription factor activity, RNA polymerase II-specific; F:DNA binding; F:zinc ion binding; C:nucleus; C:host cell nucleus
Bcin05g01950	both		yes, TF domain	putative c6 transcription protein	Zn(2)-C6 fungal-type D-binding domain + Protein of unknown function DUF3468	regulation of transcription, DNA-templated	nucleus	sequence-specific DNA binding RNA polymerase II transcription factor activity	P:regulation of transcription by RNA polymerase II; F:DNA-binding transcription factor activity, RNA polymerase II-specific; F:zinc ion binding; C:host cell nucleus
Bcin05g01960	both		yes, TF domain	Zn2/Cys6 DNA-binding protein	Zn(2)-C6 fungal-type D-binding domain	regulation of transcription, DNA-templated	nucleus	sequence-specific DNA binding RNA polymerase II transcription factor activity	P:regulation of transcription by RNA polymerase II; F:DNA-binding transcription factor activity, RNA polymerase II-specific; F:zinc ion binding; C:host cell nucleus
Bcin05g02080	both		yes, TF domain	C6 zinc finger protein	Zn(2)-C6 fungal-type D-binding domain + Protein of unknown function DUF3468	regulation of transcription, DNA-templated	nucleus	sequence-specific DNA binding RNA polymerase II transcription factor activity	P:regulation of transcription by RNA polymerase II; F:DNA-binding transcription factor activity, RNA polymerase II-specific; F:zinc ion binding; C:host cell nucleus
Bcin05g02360	both		yes, TF domain	DUF1479 domain protein				DNA binding	F:DNA binding
Bcin05g02510	both		yes, TF domain	forkhead domain-containing protein	Transcription factor|fork head + Winged helix-turn-helix D-binding domain	regulation of transcription, DNA-templated		sequence-specific DNA binding transcription factor activity	P:negative regulation of transcription by RNA polymerase II; P:glucose homeostasis; P:positive regulation of transcription by RNA polymerase II; F:DNA-binding transcription factor activity, RNA polymerase II-specific; F:transcription factor binding; F:sequence-specific DNA binding; C:nucleus; C:cytoplasm
Bcin05g02650	both	Bcyth1	no, mRNA related	putative zinc finger ccch type domain containing protein				metal ion binding	P:pre-mRNA cleavage required for polyadenylation; F:metal ion binding
Bcin05g02780	both		yes, TF domain	putative c6 zinc finger domain-containing protein	Zn(2)-C6 fungal-type D-binding domain	regulation of transcription, DNA-templated	nucleus	sequence-specific DNA binding RNA polymerase II transcription factor activity	P:regulation of transcription by RNA polymerase II; F:transcription regulatory region sequence-specific DNA binding; F:DNA-binding transcription factor activity, RNA polymerase II-specific; F:zinc ion binding; C:nucleus; C:integral component of membrane; C:host cell nucleus
Bcin05g02830	both		yes, TF domain	putative transcription factor cys6 protein	Zn(2)-C6 fungal-type D-binding domain + Protein of unknown function DUF3468	regulation of transcription, DNA-templated	nucleus	sequence-specific DNA binding RNA polymerase II transcription factor activity	P:regulation of transcription by RNA polymerase II; F:DNA-binding transcription factor activity, RNA polymerase II-specific; F:zinc ion binding; C:host cell nucleus
Bcin05g02960	both		yes, TF domain	fungal specific transcription factor domain-containing protein	Zn(2)-C6 fungal-type D-binding domain + Transcription factor domain|fungi	regulation of transcription, DNA-templated	nucleus	sequence-specific DNA binding RNA polymerase II transcription factor activity	P:regulation of transcription by RNA polymerase II; F:DNA-binding transcription factor activity, RNA polymerase II-specific; F:DNA binding; F:zinc ion binding; C:nucleus; C:host cell nucleus
Bcin05g03720	both		yes, TF domain	putative transcription factor bzip protein	Basic-leucine zipper domain	regulation of transcription, DNA-templated		sequence-specific DNA binding transcription factor activity	P:regulation of transcription, DNA-templated; F:DNA-binding transcription factor activity
Bcin05g03800	both		yes, TF domain	transcription factor Zn, C2H2				nucleic acid binding	P:proteolysis; F:metalloendopeptidase activity; F:ATP binding; C:integral component of membrane
Bcin05g04030	both	Bcmads1	yes, TF domain	related to RLM1-transcription factor of the MADS box family				DNA binding	P:positive regulation of transcription by RNA polymerase II; F:RNA polymerase II transcription regulatory region sequence-specific DNA binding; F:protein dimerization activity; C:nucleus
Bcin05g04220	both		yes, TF domain	transcription factor Cys6	Zn(2)-C6 fungal-type D-binding domain + Protein of unknown function DUF3468	regulation of transcription, DNA-templated	nucleus	sequence-specific DNA binding RNA polymerase II transcription factor activity	P:positive regulation of transcription by RNA polymerase II; F:DNA-binding transcription activator activity, RNA polymerase II-specific; F:zinc ion binding; C:host cell nucleus
Bcin05g04650	both		yes, TF domain	AbaA (AN0422) Aspergillus nidulans gene	TEA/ATTS	regulation of transcription, DNA-templated		sequence-specific DNA binding transcription factor activity	P:positive regulation of transcription by RNA polymerase II; F:RNA polymerase II cis-regulatory region sequence-specific DNA binding; F:DNA-binding transcription activator activity, RNA polymerase II-specific; C:nucleus; C:transcription regulator complex
Bcin05g04660	both	Bcmrd1	no, RNA binding domain	multiple RNA-binding domain-containing protein 1				nucleic acid binding	P:regulation of alternative mRNA splicing, via spliceosome; P:mRNA cis splicing, via spliceosome; F:RNA binding; C:cytoplasm; C:nuclear speck
Bcin05g05140	both		yes, TF domain	transcription factor Cys6	Zn(2)-C6 fungal-type D-binding domain	regulation of transcription, DNA-templated	nucleus	sequence-specific DNA binding RNA polymerase II transcription factor activity	P:positive regulation of transcription by RNA polymerase II; F:RNA polymerase II cis-regulatory region sequence-specific DNA binding; F:DNA-binding transcription factor activity, RNA polymerase II-specific; F:zinc ion binding; C:host cell nucleus
Bcin05g05530	both	Bcwcl2	yes, TF domain		Bcwcl2|GATA zinc finger transcription factor|White collar-like 2|potential blue light sensor	regulation of transcription, DNA-templated		zinc ion binding	P:regulation of transcription, DNA-templated; F:zinc ion binding; F:sequence-specific DNA binding; C:nucleus
Bcin05g05910	both		yes, TF domain	putative c6 transcription protein	Zn(2)-C6 fungal-type D-binding domain + Protein of unknown function DUF3468	regulation of transcription, DNA-templated	nucleus	sequence-specific DNA binding RNA polymerase II transcription factor activity	P:regulation of transcription by RNA polymerase II; F:DNA-binding transcription factor activity, RNA polymerase II-specific; F:zinc ion binding; C:host cell nucleus
Bcin05g06190	both		yes, TF domain	Transcription factor	Zn(2)-C6 fungal-type D-binding domain + Transcription factor domain|fungi	regulation of transcription, DNA-templated	nucleus	sequence-specific DNA binding RNA polymerase II transcription factor activity	P:regulation of transcription by RNA polymerase II; F:DNA-binding transcription factor activity, RNA polymerase II-specific; F:DNA binding; F:zinc ion binding; C:nucleus; C:host cell nucleus
Bcin05g06550	both		yes, TF domain	C6 zinc finger domain-containing protein	Zn(2)-C6 fungal-type D-binding domain + Transcription factor domain|fungi	regulation of transcription, DNA-templated	nucleus	sequence-specific DNA binding RNA polymerase II transcription factor activity	P:regulation of transcription by RNA polymerase II; F:DNA-binding transcription factor activity, RNA polymerase II-specific; F:DNA binding; F:zinc ion binding; C:nucleus; C:host cell nucleus
Bcin05g07010	both		yes, TF domain	transcription factor Cys6	Zn(2)-C6 fungal-type D-binding domain + Transcription factor domain|fungi	regulation of transcription, DNA-templated	nucleus	sequence-specific DNA binding RNA polymerase II transcription factor activity	P:regulation of transcription by RNA polymerase II; F:DNA-binding transcription factor activity, RNA polymerase II-specific; F:DNA binding; F:zinc ion binding; C:nucleus; C:host cell nucleus
Bcin05g07400	both		yes, TF domain	transcription factor Cys6	Zn(2)-C6 fungal-type D-binding domain + Transcription factor domain|fungi	regulation of transcription, DNA-templated	nucleus	sequence-specific DNA binding RNA polymerase II transcription factor activity	P:regulation of transcription by RNA polymerase II; F:DNA-binding transcription factor activity, RNA polymerase II-specific; F:DNA binding; F:zinc ion binding; C:nucleus; C:host cell nucleus
Bcin05g07570	both		no, RNA binding	RNA-binding domain-containing protein	R recognition motif domain + R-binding motif protein 8 + Nucleotide-binding alpha-beta plait domain	RNA processing	nucleus	nucleic acid binding	P:nuclear-transcribed mRNA catabolic process, nonsense-mediated decay; P:regulation of alternative mRNA splicing, via spliceosome; F:mRNA binding; C:cytoplasm; C:exon-exon junction complex
Bcin05g07770	both		no, Many BTB proteins are transcriptional regulators that are thought to act through the control of chromatin structure.	hypothetical protein BCIN_05g07770				protein binding
Bcin05g07790	both		no, Many BTB proteins are transcriptional regulators that are thought to act through the control of chromatin structure.	predicted protein				protein binding
Bcin05g07810	both		no, Many BTB proteins are transcriptional regulators that are thought to act through the control of chromatin structure.	predicted protein				protein binding
Bcin05g07910	both		yes, TF domain	putative transcription factor cys6 protein	Zn(2)-C6 fungal-type D-binding domain + Transcription factor domain|fungi	regulation of transcription, DNA-templated	nucleus	sequence-specific DNA binding RNA polymerase II transcription factor activity	P:regulation of transcription by RNA polymerase II; F:DNA-binding transcription factor activity, RNA polymerase II-specific; F:DNA binding; F:zinc ion binding; C:nucleus; C:host cell nucleus
Bcin05g07950	both		no, Many BTB proteins are transcriptional regulators that are thought to act through the control of chromatin structure.	predicted protein				protein binding
Bcin05g07970	both		no, Many BTB proteins are transcriptional regulators that are thought to act through the control of chromatin structure.	predicted protein				protein binding
Bcin05g07990	both		no, no TF	peptide-methionines-oxide reductase protein				nucleic acid binding	P:regulation of alternative mRNA splicing, via spliceosome; F:mRNA binding; C:nucleus; C:cytoplasm
Bcin05g08120	both		yes, TF domain	BUB3-interacting and GLEBS motif-containing protein				DNA binding	P:mitotic spindle assembly checkpoint; P:attachment of spindle microtubules to kinetochore; P:mitotic spindle assembly; F:DNA binding; F:microtubule binding; C:kinetochore; C:nucleus; C:spindle matrix
Bcin05g08180	both		yes, TF domain	transcription factor Cys6	Zn(2)-C6 fungal-type D-binding domain + Zinc finger|C2H2 + Transcription factor domain|fungi + Zinc finger C2H2-type/integrase D-binding domain + Zinc finger|C2H2-like	regulation of transcription, DNA-templated	nucleus	sequence-specific DNA binding RNA polymerase II transcription factor activity	P:negative regulation of transcription by RNA polymerase II; P:positive regulation of transcription by RNA polymerase II; F:DNA-binding transcription factor activity, RNA polymerase II-specific; F:zinc ion binding; F:sequence-specific DNA binding; C:chromatin; C:membrane; C:host cell nucleus
Bcin06g00022	both		yes, TF domain	c6 zinc finger domain protein	Zn(2)-C6 fungal-type D-binding domain	regulation of transcription, DNA-templated	nucleus	sequence-specific DNA binding RNA polymerase II transcription factor activity	P:regulation of transcription by RNA polymerase II; F:DNA-binding transcription factor activity, RNA polymerase II-specific; F:zinc ion binding; C:host cell nucleus
Bcin06g00760	both		no, RNA binding	RNA recognition domain-containing protein				nucleic acid binding	F:RNA binding
Bcin06g00840	both		yes, TF domain	C6 transcription factor protein	Zn(2)-C6 fungal-type D-binding domain + Transcription factor domain|fungi	regulation of transcription, DNA-templated	nucleus	sequence-specific DNA binding RNA polymerase II transcription factor activity	P:positive regulation of transcription by RNA polymerase II; F:DNA-binding transcription factor activity, RNA polymerase II-specific; F:DNA binding; F:zinc ion binding; C:nucleus; C:host cell nucleus
Bcin06g01050	both		yes, TF domain	putative transcription factor bzip protein	Basic-leucine zipper domain + Protein of unknown function DUF3425	regulation of transcription, DNA-templated		sequence-specific DNA binding transcription factor activity	P:regulation of transcription, DNA-templated; F:DNA-binding transcription factor activity
Bcin06g01120	both		no, Many BTB proteins are transcriptional regulators that are thought to act through the control of chromatin structure.	predicted protein				protein binding	C:membrane
Bcin06g01840	both		no, RNA binding	RNA-binding domain-containing protein				nucleic acid binding	F:DNA binding; F:mRNA binding; C:nucleus; C:cytoplasm; C:ribonucleoprotein complex
Bcin06g02160	both	Bcyap3	yes, TF domain	bZIP transcription factor protein	Bcyap3|Bzip transcription factor|Restorer of secondary metabolism A in Aspergillus nidulans	regulation of transcription, DNA-templated		sequence-specific DNA binding transcription factor activity	P:regulation of transcription, DNA-templated; F:DNA-binding transcription factor activity
Bcin06g02950	both		no, RNA binding	RNA binding domain-containing protein				nucleic acid binding	F:RNA binding
Bcin06g03110	both		yes, TF domain	fungal zn binuclear cluster domain containing protein	Zn(2)-C6 fungal-type D-binding domain	regulation of transcription, DNA-templated	nucleus	sequence-specific DNA binding RNA polymerase II transcription factor activity	P:regulation of transcription by RNA polymerase II; F:DNA-binding transcription factor activity, RNA polymerase II-specific; F:zinc ion binding; C:host cell nucleus
Bcin06g03180	both		yes, TF domain	C2H2 finger domain-containing protein
Bcin06g03240	both		yes, TF domain	putative transcription factor cys6 protein	Zn(2)-C6 fungal-type D-binding domain + Protein of unknown function DUF3468	regulation of transcription, DNA-templated	nucleus	sequence-specific DNA binding RNA polymerase II transcription factor activity	P:regulation of transcription by RNA polymerase II; F:DNA-binding transcription factor activity, RNA polymerase II-specific; F:zinc ion binding; C:host cell nucleus
Bcin06g03420	both		no, RNA binding	glycine-rich RNA-binding protein				nucleic acid binding	F:mRNA binding; C:nucleus
Bcin06g03510	both		yes, TF domain	transcription factor bZIP sequence	Basic-leucine zipper domain	regulation of transcription, DNA-templated		sequence-specific DNA binding transcription factor activity	P:regulation of transcription, DNA-templated; F:DNA-binding transcription factor activity
Bcin06g03630	both		yes, TF domain	Nitrate assimilation regulatory protein	Zn(2)-C6 fungal-type D-binding domain + Transcription factor domain|fungi	regulation of transcription, DNA-templated	nucleus	sequence-specific DNA binding RNA polymerase II transcription factor activity	P:regulation of transcription by RNA polymerase II; F:DNA-binding transcription factor activity, RNA polymerase II-specific; F:DNA binding; F:zinc ion binding; C:nucleus; C:host cell nucleus
Bcin06g03710	both		yes, TF domain	C6 zinc finger domain protein	Zn(2)-C6 fungal-type D-binding domain + Transcription factor domain|fungi	regulation of transcription, DNA-templated	nucleus	sequence-specific DNA binding RNA polymerase II transcription factor activity	P:regulation of transcription by RNA polymerase II; F:DNA-binding transcription factor activity, RNA polymerase II-specific; F:DNA binding; F:zinc ion binding; C:nucleus; C:host cell nucleus
Bcin06g03820	both		yes, TF domain	predicted protein	Zn(2)-C6 fungal-type D-binding domain	regulation of transcription, DNA-templated	nucleus	sequence-specific DNA binding RNA polymerase II transcription factor activity	P:regulation of transcription by RNA polymerase II; F:DNA-binding transcription factor activity, RNA polymerase II-specific; F:zinc ion binding; C:host cell nucleus
Bcin06g03830	both		no, Many BTB proteins are transcriptional regulators that are thought to act through the control of chromatin structure.	predicted protein				protein binding
Bcin06g03880	both		yes, fungal TF	fungal specific transcription factor protein	Zn(2)-C6 fungal-type D-binding domain + Transcription factor domain|fungi	regulation of transcription, DNA-templated	nucleus	sequence-specific DNA binding RNA polymerase II transcription factor activity	P:regulation of transcription by RNA polymerase II; F:DNA-binding transcription factor activity, RNA polymerase II-specific; F:DNA binding; F:zinc ion binding; C:nucleus; C:host cell nucleus
Bcin06g04080	both		yes, TF domain	putative c6 finger domain protein	Zn(2)-C6 fungal-type D-binding domain	regulation of transcription, DNA-templated	nucleus	sequence-specific DNA binding RNA polymerase II transcription factor activity	P:regulation of transcription by RNA polymerase II; F:DNA-binding transcription factor activity, RNA polymerase II-specific; F:zinc ion binding; C:host cell nucleus
Bcin06g04110	both		yes, TF domain	C6 finger domain-containing protein	Zn(2)-C6 fungal-type D-binding domain	regulation of transcription, DNA-templated	nucleus	sequence-specific DNA binding RNA polymerase II transcription factor activity	P:regulation of transcription by RNA polymerase II; F:DNA-binding transcription factor activity, RNA polymerase II-specific; F:zinc ion binding; C:host cell nucleus
Bcin06g04280	both		yes, TF domain	cutinase transcription factor 1 alpha protein	Zn(2)-C6 fungal-type D-binding domain + Transcription factor domain|fungi	regulation of transcription, DNA-templated	nucleus	sequence-specific DNA binding RNA polymerase II transcription factor activity	P:regulation of transcription by RNA polymerase II; F:DNA-binding transcription factor activity, RNA polymerase II-specific; F:DNA binding; F:zinc ion binding; C:nucleus; C:host cell nucleus
Bcin06g04550	both		yes, TF domain	C6 finger domain-containing protein	Zn(2)-C6 fungal-type D-binding domain + Protein of unknown function DUF3468	regulation of transcription, DNA-templated	nucleus	sequence-specific DNA binding RNA polymerase II transcription factor activity	P:regulation of transcription by RNA polymerase II; F:DNA-binding transcription factor activity, RNA polymerase II-specific; F:zinc ion binding; C:integral component of membrane; C:host cell nucleus
Bcin06g04610	both		yes, TF domain	transcription factor Cys6	Zn(2)-C6 fungal-type D-binding domain	regulation of transcription, DNA-templated	nucleus	sequence-specific DNA binding RNA polymerase II transcription factor activity	P:regulation of transcription by RNA polymerase II; F:DNA-binding transcription factor activity, RNA polymerase II-specific; F:zinc ion binding; C:host cell nucleus
Bcin06g04710	both		no, binds single-stranded RNAs	putative rna-binding protein			nucleus	zinc ion binding	P:mRNA splicing, via spliceosome; F:RNA binding; F:metal ion binding; C:nucleus
Bcin06g05160	both		yes, TF domain	putative rdr1p protein	Zn(2)-C6 fungal-type D-binding domain + Transcription factor domain|fungi	regulation of transcription, DNA-templated	nucleus	sequence-specific DNA binding RNA polymerase II transcription factor activity	P:regulation of transcription by RNA polymerase II; P:response to xenobiotic stimulus; F:DNA-binding transcription factor activity, RNA polymerase II-specific; F:DNA binding; F:zinc ion binding; C:nucleus; C:host cell nucleus
Bcin06g05210	both		yes, TF domain	C6 finger domain protein	Zn(2)-C6 fungal-type D-binding domain + Protein of unknown function DUF3468	regulation of transcription, DNA-templated	nucleus	sequence-specific DNA binding RNA polymerase II transcription factor activity	P:regulation of transcription by RNA polymerase II; F:DNA-binding transcription activator activity, RNA polymerase II-specific; F:zinc ion binding; C:host cell nucleus
Bcin06g05230	both		yes, TF domain	transcription factor Cys6	Zn(2)-C6 fungal-type D-binding domain	regulation of transcription, DNA-templated	nucleus	sequence-specific DNA binding RNA polymerase II transcription factor activity	P:regulation of transcription by RNA polymerase II; F:DNA-binding transcription factor activity, RNA polymerase II-specific; F:zinc ion binding; C:membrane; C:host cell nucleus
Bcin06g05430	both	BcuaY	yes, TF domain	putative purine utilization positive regulator protein	BcuaY|Zn2/Cys6 transcription factor	regulation of transcription, DNA-templated	nucleus	sequence-specific DNA binding RNA polymerase II transcription factor activity	P:positive regulation of transcription by RNA polymerase II; F:DNA-binding transcription factor activity, RNA polymerase II-specific; F:zinc ion binding; F:sequence-specific DNA binding; C:nucleus; C:host cell nucleus
Bcin06g05800	both	Bcltf15	yes, TF domain	putative c2h2 finger domain-containing protein				nucleic acid binding	P:regulation of transcription, DNA-templated; F:DNA-binding transcription factor activity; C:nucleus
Bcin06g05810	both		no, splicing related	Splicing factor U2AF 50 kDa subunit	R recognition motif domain + R recognition motif domain|eukaryote + U2 snRNP auxilliary factor|large subunit|splicing factor + Nucleotide-binding alpha-beta plait domain	mRNA processing	nucleus	nucleic acid binding	P:mRNA processing; P:RNA splicing; F:RNA binding; C:nucleus; C:integral component of membrane
Bcin06g06250	both		yes, TF domain	transcription factor Cys6	Zn(2)-C6 fungal-type D-binding domain + Transcription factor domain|fungi	regulation of transcription, DNA-templated	nucleus	sequence-specific DNA binding RNA polymerase II transcription factor activity	P:regulation of transcription by RNA polymerase II; P:proteolysis involved in cellular protein catabolic process; F:DNA-binding transcription factor activity, RNA polymerase II-specific; F:DNA binding; F:threonine-type endopeptidase activity; F:zinc ion binding; C:nucleus; C:proteasome core complex; C:integral component of membrane; C:host cell nucleus
Bcin06g06360	both	Bcsnt2	no, no TF	putative phd finger and bah domain protein				zinc ion binding	P:histone ubiquitination; P:histone catabolic process; P:regulation of transcription from RNA polymerase II promoter in response to oxidative stress; F:chromatin binding; F:ubiquitin-protein transferase activity; F:metal ion binding; C:Lid2 complex
Bcin06g06480	both	Bchox2	yes, TF domain	putative c2h2 transcription factor protein	Bchox2|Cys2His2 transcription factor	regulation of transcription, DNA-templated		DNA binding	P:regulation of transcription, DNA-templated; F:DNA binding; C:nucleus
Bcin06g06890	both	Bcrdr1	yes, TF domain	Rdr1p protein	Bcrdr1|similar to yeast RDR1|Transcriptional repressor involved in regulating multidrug resistance; negatively regulates expression of the PDR5 gene; member of the Gal4p family of zinc cluster proteins [Source:SGD;Acc:S000005907]	regulation of transcription, DNA-templated	nucleus	sequence-specific DNA binding RNA polymerase II transcription factor activity	P:regulation of transcription by RNA polymerase II; P:response to xenobiotic stimulus; P:transmembrane transport; F:DNA-binding transcription factor activity, RNA polymerase II-specific; F:DNA binding; F:zinc ion binding; F:transmembrane transporter activity; C:nucleus; C:integral component of membrane; C:host cell nucleus
Bcin06g07470	both		no, Many BTB proteins are transcriptional regulators that are thought to act through the control of chromatin structure.	hypothetical protein BCIN_06g07470				protein binding
Bcin07g01340	both		yes, no domain to discard as TF	predicted protein				DNA binding	F:DNA binding; C:nucleus
Bcin07g01360	both	Bchox4	yes, TF domain	predicted protein				DNA binding	F:DNA binding; C:nucleus
Bcin07g01450	both		no, RNA related	putative ccch zinc finger and rrm domain-containing protein	R recognition motif domain + Zinc finger|CCCH-type + PWI domain + Nucleotide-binding alpha-beta plait domain	mRNA processing		nucleic acid binding	P:mRNA processing; P:positive regulation of RNA export from nucleus; F:mRNA binding; F:metal ion binding; C:nucleus
Bcin07g01630	both		yes, TF domain	transcription factor Cys6	Zn(2)-C6 fungal-type D-binding domain + Protein of unknown function DUF3468	regulation of transcription, DNA-templated	nucleus	sequence-specific DNA binding RNA polymerase II transcription factor activity	P:regulation of transcription by RNA polymerase II; F:DNA-binding transcription factor activity, RNA polymerase II-specific; F:zinc ion binding; C:host cell nucleus
Bcin07g01700	both	Bcr15	no, RNA related	putative rna recognition motif containing protein	Bcrna15|similar to yeast R15|Component of the cleavage and polyadenylation factor I (CF I); CF 1|composed of the CF 1A complex (Rna14p|Rna15p|Clp1p|Pcf11p) and Hrp1|is involved in cleavage and polyadenylation of mR 3' ends; interacts with the A-rich polyadenylation signal in complex with Rna14p and Hrp1p; mutant displays reduced transcription elongation in the G-less-based run-on (GLRO) assay; re…	mRNA 3'-end processing		nucleic acid binding	P:pre-mRNA cleavage required for polyadenylation; F:mRNA binding; C:mRNA cleavage and polyadenylation specificity factor complex
Bcin07g01780	both		yes, fungal TF	hypothetical protein BCIN_07g01780	Zn(2)-C6 fungal-type D-binding domain	regulation of transcription, DNA-templated	nucleus	sequence-specific DNA binding RNA polymerase II transcription factor activity	P:regulation of transcription by RNA polymerase II; F:DNA-binding transcription factor activity, RNA polymerase II-specific; F:zinc ion binding; C:host cell nucleus
Bcin07g01860	both		no, Many BTB proteins are transcriptional regulators that are thought to act through the control of chromatin structure.	BTB POZ domain-containing protein				protein binding
Bcin07g02070	both	Bcsnt1	yes, TF domain	putative myb-like dna-binding domain-containing protein				DNA binding	P:negative regulation of transcription by RNA polymerase II; F:RNA polymerase II transcription regulatory region sequence-specific DNA binding; F:chromatin binding; F:transcription corepressor activity; F:histone deacetylase binding; C:membrane; C:transcription repressor complex; C:Set3 complex
Bcin07g02100	both	Bcpin4	no, RNA related	R3H domain protein				nucleic acid binding	P:poly(A)+ mRNA export from nucleus; P:nuclear mRNA surveillance; P:regulation of mRNA stability involved in response to oxidative stress; F:mRNA binding; C:cytoplasm; C:integral component of membrane; C:post-mRNA release spliceosomal complex
Bcin07g02120	both		yes, TF domain	putative heat shock transcription factor protein	Heat shock factor (HSF)-type|D-binding + Winged helix-turn-helix D-binding domain + Heat shock transcription factor family	regulation of transcription, DNA-templated	nucleus	sequence-specific DNA binding transcription factor activity	P:regulation of transcription, DNA-templated; F:DNA-binding transcription factor activity; F:sequence-specific DNA binding; C:nucleus; C:host cell nucleus
Bcin07g02130	both		yes, TF domain	putative UPC2 Regulatory involved in control of sterol uptake protein	Zn(2)-C6 fungal-type D-binding domain	regulation of transcription, DNA-templated	nucleus	sequence-specific DNA binding RNA polymerase II transcription factor activity	P:regulation of transcription by RNA polymerase II; F:DNA-binding transcription factor activity, RNA polymerase II-specific; F:zinc ion binding; C:membrane; C:host cell nucleus
Bcin07g02340	both		no, Many BTB proteins are transcriptional regulators that are thought to act through the control of chromatin structure.	BTB POZ domain-containing protein				protein binding
Bcin07g02600	both		no, RNA binding	related to RNA-binding protein				nucleic acid binding	P:mRNA splicing, via spliceosome; F:mRNA binding; F:snRNA binding
Bcin07g02840	both		yes, fungal TF	NFX1-type zinc finger-containing 1 protein	Zn(2)-C6 fungal-type D-binding domain + Protein of unknown function DUF3468	regulation of transcription, DNA-templated	nucleus	sequence-specific DNA binding RNA polymerase II transcription factor activity	P:regulation of transcription by RNA polymerase II; F:DNA-binding transcription factor activity, RNA polymerase II-specific; F:zinc ion binding; C:integral component of membrane; C:host cell nucleus
Bcin07g02960	both		yes, fungal TF	putative hlh transcription factor protein				protein dimerization activity	F:protein dimerization activity
Bcin07g03150	both		yes, putative zinc finger protein	predicted protein				zinc ion binding	P:mRNA processing; P:protein ubiquitination; F:nucleic acid binding; F:zinc ion binding; F:ubiquitin protein ligase activity
Bcin07g03570	both	Bcfow2	yes, TF domain	putative zn 2cys6 transcription factor protein	Bcfow2|Zn2/Cys6 transcription factor	regulation of transcription, DNA-templated	nucleus	sequence-specific DNA binding RNA polymerase II transcription factor activity	P:regulation of transcription by RNA polymerase II; F:DNA-binding transcription factor activity, RNA polymerase II-specific; F:DNA binding; F:zinc ion binding; C:nucleus; C:host cell nucleus
Bcin07g04190	both		yes, TF domain	transcription factor Cys6	Zn(2)-C6 fungal-type D-binding domain	regulation of transcription, DNA-templated	nucleus	sequence-specific DNA binding RNA polymerase II transcription factor activity	P:regulation of transcription by RNA polymerase II; F:DNA-binding transcription factor activity, RNA polymerase II-specific; F:zinc ion binding; C:host cell nucleus
Bcin07g04200	both	BccreA	yes, TF domain	DNA-binding protein creA				nucleic acid binding	P:carbon catabolite repression of transcription from RNA polymerase II promoter by glucose; F:RNA polymerase II cis-regulatory region sequence-specific DNA binding; F:metal ion binding; C:nucleus; C:cytoplasm
Bcin07g04530	both		yes, TF domain	predicted protein	Zn(2)-C6 fungal-type D-binding domain + Protein of unknown function DUF3468	regulation of transcription, DNA-templated	nucleus	sequence-specific DNA binding RNA polymerase II transcription factor activity	P:regulation of transcription by RNA polymerase II; F:DNA-binding transcription factor activity, RNA polymerase II-specific; F:nucleic acid binding; F:zinc ion binding; C:host cell nucleus
Bcin07g04540	both		no, RNA related	pre-mRNA branch site protein p14				nucleic acid binding	P:mRNA splicing, via spliceosome; P:regulation of transcription by RNA polymerase II; F:DNA-binding transcription factor activity, RNA polymerase II-specific; F:RNA binding; F:zinc ion binding; C:U2-type spliceosomal complex; C:U2 snRNP; C:host cell nucleus; C:precatalytic spliceosome; C:catalytic step 2 spliceosome
Bcin07g04610	both		yes, TF domain	putative vacuolar protein sorting 33a-like protein	Amine oxidase + SWIRM domain + Homeodomain-like + High mobility group box domain + Winged helix-turn-helix D-binding domain + Pyridine nucleotide-disulphide oxidoreductase|FAD/D(P)-binding domain	oxidation-reduction process		DNA binding	P:negative regulation of transcription by RNA polymerase II; P:vesicle docking involved in exocytosis; P:histone H3-K4 demethylation; P:positive regulation of transcription by RNA polymerase II; P:oxidation-reduction process; F:DNA binding; F:chromatin binding; F:transcription factor binding; F:oxidoreductase activity; F:histone demethylase activity (H3-dimethyl-K4 specific); F:flavin adenine din…
Bcin07g05630	both		yes, TF domain	transcription factor Cys6	Zn(2)-C6 fungal-type D-binding domain	regulation of transcription, DNA-templated	nucleus	sequence-specific DNA binding RNA polymerase II transcription factor activity	P:regulation of transcription by RNA polymerase II; F:transcription regulatory region sequence-specific DNA binding; F:DNA-binding transcription factor activity, RNA polymerase II-specific; F:zinc ion binding; C:nucleus; C:host cell nucleus
Bcin07g06050	both		yes, TF domain	C2H2 finger domain protein				nucleic acid binding
Bcin07g06120	both		yes, TF domain	transcription factor Zn, C2H2	Zinc finger|C2H2 + Transcription factor domain|fungi + Zinc finger C2H2-type/integrase D-binding domain + Zinc finger|C2H2-like	transcription, DNA-templated	nucleus	zinc ion binding	P:transcription, DNA-templated; F:DNA binding; F:zinc ion binding; C:nucleus
Bcin07g06230	both	Bctif35	no, translation related	putative eukaryotic translation initiation factor 3 subunit G			eukaryotic translation initiation factor 3 complex	nucleic acid binding	P:formation of cytoplasmic translation initiation complex; F:translation initiation factor activity; C:eukaryotic 43S preinitiation complex; C:eukaryotic 48S preinitiation complex; C:eukaryotic translation initiation factor 3 complex, eIF3e; C:eukaryotic translation initiation factor 3 complex, eIF3m
Bcin07g06260	both		yes, TF domain	C6 finger domain-containing protein	Zn(2)-C6 fungal-type D-binding domain + Protein of unknown function DUF3468	regulation of transcription, DNA-templated	nucleus	sequence-specific DNA binding RNA polymerase II transcription factor activity	P:regulation of transcription by RNA polymerase II; F:DNA-binding transcription factor activity, RNA polymerase II-specific; F:zinc ion binding; C:host cell nucleus
Bcin07g06320	both		yes, TF domain	transcription factor Cys6	Zn(2)-C6 fungal-type D-binding domain + Transcription factor domain|fungi	regulation of transcription, DNA-templated	nucleus	sequence-specific DNA binding RNA polymerase II transcription factor activity	P:regulation of transcription by RNA polymerase II; F:DNA-binding transcription factor activity, RNA polymerase II-specific; F:DNA binding; F:zinc ion binding; C:nucleus; C:host cell nucleus
Bcin07g06370	both		yes, TF domain	putative c2h2 transcription factor protein	Zinc finger|C2H2 + Transcription factor domain|fungi + Zinc finger C2H2-type/integrase D-binding domain + Zinc finger|C2H2-like	transcription, DNA-templated	nucleus	zinc ion binding	P:negative regulation of transcription by RNA polymerase II; P:positive regulation of transcription by RNA polymerase II; F:DNA-binding transcription factor activity, RNA polymerase II-specific; F:zinc ion binding; F:sequence-specific DNA binding; C:chromatin
Bcin07g06470	both		yes, TF domain	fungal specific transcription factor protein	Zn(2)-C6 fungal-type D-binding domain + Transcription factor domain|fungi	regulation of transcription, DNA-templated	nucleus	sequence-specific DNA binding RNA polymerase II transcription factor activity	P:regulation of transcription by RNA polymerase II; F:DNA-binding transcription factor activity, RNA polymerase II-specific; F:DNA binding; F:zinc ion binding; C:nucleus; C:host cell nucleus
Bcin07g06570	both	BcareB	yes, TF domain	GATA type zinc finger asd-4 protein	BcareB|GATA zinc finger transcription factor	regulation of transcription, DNA-templated		zinc ion binding	P:negative regulation of transcription by RNA polymerase II; P:positive regulation of transcription by RNA polymerase II; F:RNA polymerase II cis-regulatory region sequence-specific DNA binding; F:DNA-binding transcription factor activity, RNA polymerase II-specific; F:zinc ion binding; C:nucleus; C:integral component of membrane
Bcin08g00160	both		yes, TF domain	C6 zinc finger domain containing protein	Zn(2)-C6 fungal-type D-binding domain + Transcription factor domain|fungi	regulation of transcription, DNA-templated	nucleus	sequence-specific DNA binding RNA polymerase II transcription factor activity	P:regulation of transcription by RNA polymerase II; F:DNA-binding transcription factor activity, RNA polymerase II-specific; F:DNA binding; F:zinc ion binding; C:nucleus; C:host cell nucleus
Bcin08g00170	both		yes, TF domain	putative zn 2cys6 transcription factor protein	Zn(2)-C6 fungal-type D-binding domain + Protein of unknown function DUF3468	regulation of transcription, DNA-templated	nucleus	sequence-specific DNA binding RNA polymerase II transcription factor activity	P:regulation of transcription by RNA polymerase II; F:DNA-binding transcription factor activity, RNA polymerase II-specific; F:zinc ion binding; C:host cell nucleus
Bcin08g00380	both		yes, no domain to discard as TF	predicted protein
Bcin08g00680	both		yes, TF domain	putative dna binding regulatory protein	Zinc finger|C2H2 + Transcription factor domain|fungi + Zinc finger C2H2-type/integrase D-binding domain + Zinc finger|C2H2-like	transcription, DNA-templated	nucleus	zinc ion binding	P:transcription, DNA-templated; F:DNA binding; F:zinc ion binding; C:nucleus
Bcin08g01530	both	Bcecm2	no, splicing related	pre-mRNA-splicing factor slt11 protein				nucleic acid binding	F:U6 snRNA binding; F:pre-mRNA binding; C:Prp19 complex; C:U2-type catalytic step 1 spliceosome; C:U2-type catalytic step 2 spliceosome
Bcin08g01690	both	Bcltf5	yes, TF domain	putative c6 transcription protein	Bcltf5|Light-responsive Zn2/Cys6 transcription factor	regulation of transcription, DNA-templated	nucleus	sequence-specific DNA binding RNA polymerase II transcription factor activity	P:regulation of transcription by RNA polymerase II; F:DNA-binding transcription factor activity, RNA polymerase II-specific; F:zinc ion binding; C:host cell nucleus
Bcin08g01840	both		yes, TF domain	Transcription factor protein	Zn(2)-C6 fungal-type D-binding domain + Peptidase A2A|retrovirus|catalytic + Transcription factor domain|fungi	regulation of transcription, DNA-templated	nucleus	sequence-specific DNA binding RNA polymerase II transcription factor activity	P:negative regulation of transcription by RNA polymerase II; P:proteolysis; P:regulation of nitrogen utilization; P:transmembrane transport; F:DNA-binding transcription factor activity, RNA polymerase II-specific; F:DNA binding; F:aspartic-type endopeptidase activity; F:zinc ion binding; F:transmembrane transporter activity; C:nucleus; C:integral component of membrane; C:host cell nucleus
Bcin08g02020	both		yes, TF domain	c6 finger domain-containing protein	Zn(2)-C6 fungal-type D-binding domain + Protein of unknown function DUF3468	regulation of transcription, DNA-templated	nucleus	sequence-specific DNA binding RNA polymerase II transcription factor activity	P:regulation of transcription by RNA polymerase II; F:DNA-binding transcription factor activity, RNA polymerase II-specific; F:zinc ion binding; C:host cell nucleus
Bcin08g02610	both		no, telomere related	P-loop containing nucleoside triphosphate hydrolase	Zinc finger|CCHC-type + AAA+ ATPase domain + D helicase + D helicase Pif1 like + P-loop containing nucleoside triphosphate hydrolase	telomere maintenance		zinc ion binding	P:telomere maintenance; P:replication fork processing; P:DNA duplex unwinding; P:mitochondrial DNA repair; P:positive regulation of DNA recombination; P:DNA strand elongation involved in mitotic DNA replication; P:removal of RNA primer involved in mitotic DNA replication; P:positive regulation of G-quadruplex DNA unwinding; F:RNA binding; F:ATP binding; F:zinc ion binding; F:single-stranded DNA h…
Bcin08g02620	both	Bcpub1	no, no TF	Bcpub1				nucleic acid binding	P:nuclear-transcribed mRNA catabolic process, nonsense-mediated decay; P:stress granule assembly; P:regulation of mRNA stability; F:mRNA binding; C:cytoplasmic stress granule; C:integral component of membrane
Bcin08g02710	both		yes, TF domain	putative transcription factor bzip protein	Basic-leucine zipper domain	regulation of transcription, DNA-templated		sequence-specific DNA binding transcription factor activity	P:regulation of transcription, DNA-templated; F:DNA-binding transcription factor activity
Bcin08g02790	both		no, RNA binding domain	putative rna binding domain-containing protein				nucleic acid binding	P:mRNA splicing, via spliceosome; F:RNA binding; C:U2 snRNP; C:precatalytic spliceosome
Bcin08g02910	both		no, RNA binding	putative rna binding protein				nucleic acid binding	F:RNA binding
Bcin08g03080	both		yes, TF domain	putative helix-loop-helix dna-binding domain-containing protein				protein dimerization activity	F:DNA binding; F:protein dimerization activity
Bcin08g03180	both		yes, TF domain	gata transcription factor protein	Zinc finger|NHR/GATA-type	regulation of transcription, DNA-templated		zinc ion binding	P:rDNA heterochromatin assembly; P:chromatin silencing at telomere; P:regulation of transcription by RNA polymerase II; P:silent mating-type cassette heterochromatin assembly; F:zinc ion binding; F:sequence-specific DNA binding; C:chromosome, telomeric region
Bcin08g03550	both		yes, TF domain	MYB DNA-binding domain-containing protein				DNA binding	P:regulation of transcription, DNA-templated; F:transcription regulatory region sequence-specific DNA binding; F:DNA-binding transcription factor activity; F:transcription coregulator activity; C:nucleus
Bcin08g04170	both	Bctif3	no, translation related	translation initiation factor 4B protein				nucleic acid binding	P:formation of translation preinitiation complex; P:eukaryotic translation initiation factor 4F complex assembly; F:translation initiation factor activity; F:RNA strand annealing activity; F:RNA strand-exchange activity; F:ribosomal small subunit binding
Bcin08g04290	both		yes, TF domain	Transcriptional regulator of form adherence	Zinc finger|C2H2 + Transcription factor domain|fungi + Zinc finger C2H2-type/integrase D-binding domain + Zinc finger|C2H2-like	transcription, DNA-templated	nucleus	zinc ion binding	P:negative regulation of transcription by RNA polymerase II; P:positive regulation of transcription by RNA polymerase II; F:DNA-binding transcription factor activity, RNA polymerase II-specific; F:zinc ion binding; F:sequence-specific DNA binding; C:chromatin
Bcin08g04490	both	Bcncb2	no, histone fold	histone-fold-containing protein				protein heterodimerization activity	P:negative regulation of transcription by RNA polymerase II; P:negative regulation of transcription by RNA polymerase III; P:regulation of RNA polymerase II transcription preinitiation complex assembly; P:positive regulation of transcription from RNA polymerase II promoter in response to heat stress; F:core promoter sequence-specific DNA binding; F:chromatin binding; F:transcription coactivator a…
Bcin08g04710	both	Bcaro80	yes, TF domain	putative transcription factor cys6 protein	Bcaro80|similar to yeast ARO80|Zinc finger transcriptional activator of the Zn2Cys6 family; activates transcription of aromatic amino acid catabolic genes in the presence of aromatic amino acids [Source:SGD;Acc:S000002829]	regulation of transcription, DNA-templated	nucleus	sequence-specific DNA binding RNA polymerase II transcription factor activity	P:aromatic amino acid family catabolic process; P:positive regulation of transcription by RNA polymerase II; F:DNA-binding transcription factor activity, RNA polymerase II-specific; F:zinc ion binding; C:nucleus; C:host cell nucleus
Bcin08g04750	both		no, RNA binding	RNA recognition domain-containing protein				nucleic acid binding	P:regulation of alternative mRNA splicing, via spliceosome; F:RNA binding; C:nucleoplasm; C:cytoplasm; C:ASAP complex
Bcin08g04780	both		yes, TF domain	Zinc finger protein with KRAB and SCAN domains				nucleic acid binding	P:positive regulation of transcription by RNA polymerase II; F:RNA polymerase II cis-regulatory region sequence-specific DNA binding; F:DNA-binding transcription activator activity, RNA polymerase II-specific; C:nucleus
Bcin08g04920	both		yes, TF domain	transcriptional activator cmr1 protein	Zn(2)-C6 fungal-type D-binding domain + Zinc finger|C2H2 + Transcription factor domain|fungi + Zinc finger C2H2-type/integrase D-binding domain + Zinc finger|C2H2-like	regulation of transcription, DNA-templated	nucleus	sequence-specific DNA binding RNA polymerase II transcription factor activity	P:negative regulation of transcription by RNA polymerase II; P:positive regulation of transcription by RNA polymerase II; F:DNA-binding transcription factor activity, RNA polymerase II-specific; F:zinc ion binding; F:sequence-specific DNA binding; C:chromatin; C:host cell nucleus
Bcin08g05180	both	Bccwc24	no, splicing related	pre-mRNA splicing factor cwc24				zinc ion binding	P:snoRNA splicing; F:metal ion binding; C:U2-type spliceosomal complex
Bcin08g05240	both	Bcsnp1	no, splicing related	U1 small nuclear ribonucleoprotein 70 kDa-like protein				nucleic acid binding	P:mRNA splicing, via spliceosome; F:U1 snRNA binding; C:U1 snRNP
Bcin08g05360	both		yes, TF domain	Pestheic acid cluster transcriptional regulator 3	Zn(2)-C6 fungal-type D-binding domain + Protein of unknown function DUF3468	regulation of transcription, DNA-templated	nucleus	sequence-specific DNA binding RNA polymerase II transcription factor activity	P:regulation of transcription by RNA polymerase II; F:DNA-binding transcription factor activity, RNA polymerase II-specific; F:zinc ion binding; C:host cell nucleus
Bcin08g05430	both		yes, TF domain	c6 zinc finger domain protein	Zn(2)-C6 fungal-type D-binding domain	regulation of transcription, DNA-templated	nucleus	sequence-specific DNA binding RNA polymerase II transcription factor activity	P:regulation of transcription by RNA polymerase II; F:DNA-binding transcription factor activity, RNA polymerase II-specific; F:zinc ion binding; C:host cell nucleus
Bcin08g05570	both	BcnirA	yes, TF domain	fungal specific transcription factor protein	BcnirA|Zn2/Cys6 transcription factor	regulation of transcription, DNA-templated	nucleus	sequence-specific DNA binding RNA polymerase II transcription factor activity	P:regulation of transcription by RNA polymerase II; F:DNA-binding transcription factor activity, RNA polymerase II-specific; F:DNA binding; F:zinc ion binding; C:nucleus; C:host cell nucleus
Bcin08g06020	both		yes, TF domain	putative c6 finger domain-containing protein	Zn(2)-C6 fungal-type D-binding domain	regulation of transcription, DNA-templated	nucleus	sequence-specific DNA binding RNA polymerase II transcription factor activity	P:regulation of transcription by RNA polymerase II; F:DNA-binding transcription factor activity, RNA polymerase II-specific; F:zinc ion binding; C:host cell nucleus
Bcin08g06490	both		yes, TF domain	putative transcription factor cys6 protein	Zn(2)-C6 fungal-type D-binding domain	regulation of transcription, DNA-templated	nucleus	sequence-specific DNA binding RNA polymerase II transcription factor activity	P:regulation of transcription by RNA polymerase II; F:DNA-binding transcription factor activity, RNA polymerase II-specific; F:zinc ion binding; C:host cell nucleus
Bcin08g06620	both	Bchox8	yes, TF domain	putative Homeobox protein HOY1	Bchox8|Homeobox transcription factor	regulation of transcription, DNA-templated		DNA binding	P:negative regulation of transcription by RNA polymerase II; P:cell differentiation; F:RNA polymerase II transcription regulatory region sequence-specific DNA binding; F:DNA-binding transcription repressor activity, RNA polymerase II-specific; C:nucleus
Bcin08g06730	both	Bchac1	yes, TF domain	Transcriptional activator hac1 protein	Bchac1|similar to yeast HAC1|Basic leucine zipper (bZIP) transcription factor (ATF/CREB1 homolog); regulates the unfolded protein response|via UPRE binding|and membrane biogenesis; ER stress-induced splicing pathway facilitates efficient Hac1p synthesis; protein abundance increases in response to D replication stress [Source:SGD;Acc:S000001863]	regulation of transcription, DNA-templated		sequence-specific DNA binding transcription factor activity	P:regulation of transcription, DNA-templated; F:DNA-binding transcription factor activity
Bcin08g06990	both		yes, TF domain	C2H2 and C2HC zinc finger	Zn(2)-C6 fungal-type D-binding domain	regulation of transcription, DNA-templated	nucleus	sequence-specific DNA binding RNA polymerase II transcription factor activity	P:regulation of transcription by RNA polymerase II; F:DNA-binding transcription factor activity, RNA polymerase II-specific; F:zinc ion binding; C:host cell nucleus
Bcin09g00020	both		yes, TF domain	putative fungal specific transcription factor protein	Zn(2)-C6 fungal-type D-binding domain	regulation of transcription, DNA-templated	nucleus	sequence-specific DNA binding RNA polymerase II transcription factor activity	P:regulation of transcription by RNA polymerase II; F:DNA-binding transcription factor activity, RNA polymerase II-specific; F:zinc ion binding; C:host cell nucleus
Bcin09g00080	both	Bcmbf1	no, co-activator	multiprotein-bridging factor 1	Bcmbf1|similar to yeast MBF1|Transcriptional coactivator			DNA binding	F:DNA binding; C:nucleus
Bcin09g00170	both	BcgaaR	yes, TF domain	fungal specific transcription factor domain-containing protein	BcgaaR|Zn2/Cys6 transcription factor|B. cinerea GalA Regulator	regulation of transcription, DNA-templated	nucleus	sequence-specific DNA binding RNA polymerase II transcription factor activity	P:regulation of transcription by RNA polymerase II; F:DNA-binding transcription factor activity, RNA polymerase II-specific; F:DNA binding; F:zinc ion binding; C:nucleus; C:host cell nucleus
Bcin09g00280	both		yes, TF domain	putative zinc knuckle domain protein	Zinc finger|CCHC-type			zinc ion binding	P:positive regulation of cytoplasmic translation; F:single-stranded RNA binding; F:mRNA binding; F:zinc ion binding; F:translation regulator activity; C:cytoplasm
Bcin09g00790	both		yes, TF domain	C6 transcription factor protein	Zn(2)-C6 fungal-type D-binding domain + Protein of unknown function DUF3468	regulation of transcription, DNA-templated	nucleus	sequence-specific DNA binding RNA polymerase II transcription factor activity	P:regulation of transcription by RNA polymerase II; F:DNA-binding transcription factor activity, RNA polymerase II-specific; F:zinc ion binding; C:integral component of membrane; C:host cell nucleus
Bcin09g00840	both		yes, TF domain	putative regulatory protein	Zn(2)-C6 fungal-type D-binding domain + Protein of unknown function DUF3468	regulation of transcription, DNA-templated	nucleus	sequence-specific DNA binding RNA polymerase II transcription factor activity	P:regulation of transcription by RNA polymerase II; F:DNA-binding transcription factor activity, RNA polymerase II-specific; F:zinc ion binding; C:host cell nucleus
Bcin09g00920	both	Bcatf1	yes, TF domain	putative bzip transcription factor protein	Bcatf1|Bzip transcription factor	regulation of transcription, DNA-templated		sequence-specific DNA binding transcription factor activity	P:regulation of transcription, DNA-templated; F:DNA-binding transcription factor activity
Bcin09g01000	both	Bcnop13	no, RNA binding	putative rna binding protein				nucleic acid binding	F:RNA binding
Bcin09g01330	both	Bcprp24	no, mRNA related	pre-mRNA splicing factor (Prp24)	Bcprp24|similar to yeast PRP24|Splicing factor that reanneals snRNPs during spliceosome recycling; reanneals U4 and U6 snRNPs [Source:SGD;Acc:S000004881]	RNA processing		nucleic acid binding	P:RNA processing; F:mRNA 3'-UTR binding; F:poly(A) binding; F:poly(U) RNA binding; C:nucleus; C:cytosol; C:cytoplasmic stress granule; C:ribonucleoprotein complex
Bcin09g01580	both		yes, TF domain	putative c6 transcription protein	Zn(2)-C6 fungal-type D-binding domain	regulation of transcription, DNA-templated	nucleus	sequence-specific DNA binding RNA polymerase II transcription factor activity	P:regulation of transcription by RNA polymerase II; F:DNA-binding transcription factor activity, RNA polymerase II-specific; F:zinc ion binding; C:host cell nucleus
Bcin09g01650	both		no, Many BTB proteins are transcriptional regulators that are thought to act through the control of chromatin structure.	btb poz domain-containing protein				protein binding	C:ubiquitin ligase complex; C:cytoplasm
Bcin09g02080	both		yes, TF domain	NFX1-type zinc finger-containing 1 protein	Zn(2)-C6 fungal-type D-binding domain + Protein of unknown function DUF3468	regulation of transcription, DNA-templated	nucleus	sequence-specific DNA binding RNA polymerase II transcription factor activity	P:regulation of transcription by RNA polymerase II; F:DNA-binding transcription factor activity, RNA polymerase II-specific; F:zinc ion binding; C:host cell nucleus
Bcin09g02560	both		yes, TF domain	C6 zinc finger domain-containing protein	Zn(2)-C6 fungal-type D-binding domain	regulation of transcription, DNA-templated	nucleus	sequence-specific DNA binding RNA polymerase II transcription factor activity	P:regulation of transcription by RNA polymerase II; P:RNA phosphodiester bond hydrolysis, endonucleolytic; F:DNA-binding transcription factor activity, RNA polymerase II-specific; F:endoribonuclease activity; F:zinc ion binding; C:host cell nucleus
Bcin09g02570	both		no, membrane related protein	putative membrane protein					P:nucleolar large rRNA transcription by RNA polymerase I; F:RNA polymerase I cis-regulatory region sequence-specific DNA binding; C:RNA polymerase I upstream activating factor complex
Bcin09g02700	both		yes, TF domain	putative c6 transcription factor protein	Zn(2)-C6 fungal-type D-binding domain + Protein of unknown function DUF3468	regulation of transcription, DNA-templated	nucleus	sequence-specific DNA binding RNA polymerase II transcription factor activity	P:regulation of transcription by RNA polymerase II; F:DNA-binding transcription factor activity, RNA polymerase II-specific; F:zinc ion binding; C:host cell nucleus
Bcin09g02870	both	Bcrox1	yes, TF domain	HMG box protein					P:DNA duplex unwinding; F:DNA binding; F:ATP binding; F:5'-3' DNA helicase activity; C:Ino80 complex; C:NuA4 histone acetyltransferase complex; C:R2TP complex
Bcin09g03050	both	Bchrp1	no, no TF	putative heterogeneous nuclear ribonucleoprotein hrp1 protein				nucleic acid binding	F:mRNA binding
Bcin09g03110	both		no, Many BTB proteins are transcriptional regulators that are thought to act through the control of chromatin structure.	BTB POZ domain-containing protein				protein binding
Bcin09g03260	both		yes, TF domain	putative c2h2 finger domain protein				nucleic acid binding
Bcin09g03480	both		yes, TF domain	C2H2 and C2HC zinc finger				nucleic acid binding
Bcin09g03790	both		no, Many BTB proteins are transcriptional regulators that are thought to act through the control of chromatin structure.	predicted protein				protein binding	P:regulation of proteolysis; P:proteasome-mediated ubiquitin-dependent protein catabolic process; F:ubiquitin protein ligase binding; C:cytoplasm
Bcin09g03960	both		yes, TF domain	C6 zinc finger domain protein	Zn(2)-C6 fungal-type D-binding domain + Protein of unknown function DUF3468	regulation of transcription, DNA-templated	nucleus	sequence-specific DNA binding RNA polymerase II transcription factor activity	P:regulation of transcription by RNA polymerase II; F:DNA-binding transcription factor activity, RNA polymerase II-specific; F:zinc ion binding; C:integral component of membrane; C:host cell nucleus
Bcin09g04960	both	BcareA	yes, TF domain	Nitrogen regulatory protein	BcareA|GATA zinc finger transcription factor	regulation of transcription, DNA-templated		zinc ion binding	P:regulation of transcription, DNA-templated; F:DNA-binding transcription factor activity; F:zinc ion binding; F:sequence-specific DNA binding; C:nucleus
Bcin09g05340	both	Bcbik5	yes, TF domain	bikaverin cluster-transcription factor	Bcbik5|Zn2/Cys6 transcription factor|in bikaverin biosynthesis gene cluster	regulation of transcription, DNA-templated	nucleus	sequence-specific DNA binding RNA polymerase II transcription factor activity	P:regulation of transcription by RNA polymerase II; F:DNA-binding transcription factor activity, RNA polymerase II-specific; F:DNA binding; F:zinc ion binding; C:nucleus; C:host cell nucleus
Bcin09g05380	both	Bcmpe1	no, no TF	putative dwnn domain-containing protein			nucleus	zinc ion binding	P:mRNA processing; P:protein ubiquitination; F:nucleic acid binding; F:zinc ion binding; F:ubiquitin protein ligase activity
Bcin09g05540	both		yes, fungal TF	putative c6 transcription protein	Transcription factor domain|fungi	transcription, DNA-templated	nucleus	zinc ion binding	P:transcription, DNA-templated; F:DNA binding; F:zinc ion binding; C:nucleus
Bcin09g05550	both		yes, TF domain	putative tpa: zn 2cys6 transcription factor protein	Zn(2)-C6 fungal-type D-binding domain	regulation of transcription, DNA-templated	nucleus	sequence-specific DNA binding RNA polymerase II transcription factor activity	P:regulation of transcription by RNA polymerase II; F:DNA-binding transcription factor activity, RNA polymerase II-specific; F:zinc ion binding; C:host cell nucleus
Bcin09g06140	both	Bcmcm1	yes, TF domain	Transcription factor of morphogenesis				DNA binding	P:positive regulation of transcription by RNA polymerase II; F:DNA-binding transcription factor activity, RNA polymerase II-specific; F:cis-regulatory region sequence-specific DNA binding; F:protein dimerization activity; C:nucleus
Bcin10g00530	both		no, DEAD-like helicase superfamily	NFX1-type zinc finger-containing protein 1	Zinc finger|CCCH-type + Zinc finger|NF-X1-type + P-loop containing nucleoside triphosphate hydrolase	regulation of transcription, DNA-templated	nucleus	zinc ion binding	P:regulation of transcription, DNA-templated; F:DNA-binding transcription factor activity; F:helicase activity; F:zinc ion binding; C:nucleus
Bcin10g00640	both	Bccbf1	yes, TF domain	Transcriptional regulator				protein dimerization activity	P:regulation of transcription, DNA-templated; F:DNA-binding transcription factor activity; F:protein dimerization activity
Bcin10g00750	both	Bcmsl5	no, no TF	branchpoint-bridging protein	Bcmsl5|similar to yeast MSL5|Component of commitment complex; which defines first step in splicing pathway; essential protein that interacts with Mud2p and Prp40p|forming a bridge between the intron ends; also involved in nuclear retention of pre-mR; relocalizes to the cytosol in response to hypoxia [Source:SGD;Acc:S000004106]	mRNA splicing, via spliceosome		zinc ion binding	P:regulation of alternative mRNA splicing, via spliceosome; F:mRNA binding; F:zinc ion binding; F:pre-mRNA branch point binding; C:nucleus
Bcin10g01050	both		no, RNA related	RNA recognition domain-containing protein				nucleic acid binding	P:positive regulation of mRNA splicing, via spliceosome; F:RNA binding; C:spliceosomal complex
Bcin10g01100	both		yes, Myb-like DNA-binding domain	hypothetical protein BCIN_10g01100
Bcin10g01380	both		no, RNA related	putative ntf2 and rrm domain-containing protein	R recognition motif domain + Nuclear transport factor 2 + Nucleotide-binding alpha-beta plait domain + Nuclear transport factor 2|eukaryote + NTF2-like domain	transport	intracellular	nucleic acid binding	P:protein deubiquitination; P:ribophagy; F:mRNA binding; C:cytosol; C:Ubp3-Bre5 deubiquitination complex; C:ribonucleoprotein complex
Bcin10g01580	both		yes, TF domain	putative agroclavine dehydrogenase protein	Zn(2)-C6 fungal-type D-binding domain + Protein of unknown function DUF3468	regulation of transcription, DNA-templated	nucleus	sequence-specific DNA binding RNA polymerase II transcription factor activity	P:regulation of transcription by RNA polymerase II; F:DNA-binding transcription factor activity, RNA polymerase II-specific; F:zinc ion binding; C:host cell nucleus
Bcin10g01620	both		yes, TF domain	putative transcription factor cys6 protein	Zn(2)-C6 fungal-type D-binding domain	regulation of transcription, DNA-templated	nucleus	sequence-specific DNA binding RNA polymerase II transcription factor activity	P:regulation of transcription by RNA polymerase II; F:DNA-binding transcription factor activity, RNA polymerase II-specific; F:zinc ion binding; C:host cell nucleus
Bcin10g02020	both		no, no TF	Potassium channel tetramerisation-type BTB domain	BTB/POZ-like + Potassium channel tetramerisation-type BTB domain + BTB/POZ fold	protein homooligomerization		protein binding	P:protein homooligomerization
Bcin10g02320	both		yes, TF domain	c2h2 transcription factor protein				nucleic acid binding
Bcin10g03110	both		no, RNA binding domain	predicted protein				nucleic acid binding	P:cellular process; P:regulation of gene expression; F:RNA binding; C:nucleus; C:ribonucleoprotein complex
Bcin10g03410	both		no, centromere related	centromere binding b protein	HTH CenpB-type D-binding domain + D binding HTH domain|Psq-type + Homeodomain-like			DNA binding	F:DNA binding; C:nucleus
Bcin10g03530	both		yes, TF domain	putative transcription factor cys6 protein	Zn(2)-C6 fungal-type D-binding domain + Protein of unknown function DUF3468	regulation of transcription, DNA-templated	nucleus	sequence-specific DNA binding RNA polymerase II transcription factor activity	P:regulation of transcription by RNA polymerase II; F:DNA-binding transcription factor activity, RNA polymerase II-specific; F:zinc ion binding; F:hydrolase activity; C:host cell nucleus
Bcin10g03610	both		yes, TF domain	C2H2 type zinc finger domain-containing protein				nucleic acid binding	P:regulation of transcription by RNA polymerase II; F:RNA polymerase II transcription regulatory region sequence-specific DNA binding; F:DNA-binding transcription factor activity, RNA polymerase II-specific; C:nucleus
Bcin10g03880	both		yes, TF domain	fungal specific transcription factor protein	Zn(2)-C6 fungal-type D-binding domain + Transcription factor domain|fungi	regulation of transcription, DNA-templated	nucleus	sequence-specific DNA binding RNA polymerase II transcription factor activity	P:regulation of transcription by RNA polymerase II; F:DNA-binding transcription factor activity, RNA polymerase II-specific; F:DNA binding; F:zinc ion binding; C:nucleus; C:integral component of membrane; C:host cell nucleus
Bcin10g04000	both		yes, TF domain	C6 zinc finger domain protein	Zn(2)-C6 fungal-type D-binding domain + Protein of unknown function DUF3468	regulation of transcription, DNA-templated	nucleus	sequence-specific DNA binding RNA polymerase II transcription factor activity	P:regulation of transcription by RNA polymerase II; F:DNA-binding transcription factor activity, RNA polymerase II-specific; F:zinc ion binding; C:host cell nucleus
Bcin10g04060	both	Bcftf1	yes, TF domain	zinc finger transcription factor 1 protein	Bcftf1|Zn2/Cys6 transcription factor	regulation of transcription, DNA-templated	nucleus	sequence-specific DNA binding RNA polymerase II transcription factor activity	P:regulation of transcription by RNA polymerase II; F:DNA-binding transcription factor activity, RNA polymerase II-specific; F:DNA binding; F:zinc ion binding; C:nucleus; C:host cell nucleus
Bcin10g04250	both		yes, TF domain	C2H2 transcription factor	Transcription factor domain|fungi	transcription, DNA-templated	nucleus	zinc ion binding	P:regulation of transcription by RNA polymerase II; F:DNA-binding transcription factor activity, RNA polymerase II-specific; F:DNA binding; F:zinc ion binding; C:nucleus; C:host cell nucleus
Bcin10g04400	both	Bcltf12	yes, TF domain	myb-like dna-binding domain-containing protein				DNA binding	P:mitotic cell cycle; P:positive regulation of transcription by RNA polymerase II; F:RNA polymerase II cis-regulatory region sequence-specific DNA binding; F:DNA-binding transcription activator activity, RNA polymerase II-specific; F:transcription coregulator activity; C:nucleus
Bcin10g04510	both		no, centromere related	putative transposase protein				zinc ion binding	F:DNA binding; F:zinc ion binding; C:nucleus
Bcin10g05260	both		yes, TF domain	Zn(II)2Cys6 transcription factor protein	Zn(2)-C6 fungal-type D-binding domain	regulation of transcription, DNA-templated	nucleus	sequence-specific DNA binding RNA polymerase II transcription factor activity	P:regulation of transcription by RNA polymerase II; F:transcription regulatory region sequence-specific DNA binding; F:DNA-binding transcription factor activity, RNA polymerase II-specific; F:zinc ion binding; C:nucleus; C:host cell nucleus
Bcin10g05560	both	Bcste12,Bchox9	yes, TF domain	putative transcription factor stea protein	Bcste12|Bchox9|Cys2His2 and homeobox transcription factor	regulation of transcription, DNA-templated	nucleus	nucleic acid binding	P:regulation of transcription, DNA-templated; F:DNA-binding transcription factor activity; C:nucleus
Bcin10g05900	both		yes, TF domain	putative fork head domain-containing protein	Forkhead-associated (FHA) domain + Transcription factor|fork head + SMAD/FHA domain + Winged helix-turn-helix D-binding domain + Fork head domain conserved site 2	regulation of transcription, DNA-templated		sequence-specific DNA binding transcription factor activity	P:regulation of transcription, DNA-templated; F:DNA-binding transcription factor activity; F:sequence-specific DNA binding; C:nucleus
Bcin10g05950	both	Bcpac1	yes, TF domain	zinc finger protein Pac1				nucleic acid binding	P:positive regulation of transcription by RNA polymerase II; F:DNA binding; F:metal ion binding; C:nucleus; C:cytoplasm
Bcin10g06020	both		yes, TF domain	BZIP transcription factor protein	Basic-leucine zipper domain	regulation of transcription, DNA-templated		sequence-specific DNA binding transcription factor activity	P:regulation of transcription, DNA-templated; F:DNA-binding transcription factor activity
Bcin11g00100	both		yes, TF domain	transcriptional regulatory protein	Zn(2)-C6 fungal-type D-binding domain + Transcription factor domain|fungi	regulation of transcription, DNA-templated	nucleus	sequence-specific DNA binding RNA polymerase II transcription factor activity	P:regulation of transcription by RNA polymerase II; F:DNA-binding transcription factor activity, RNA polymerase II-specific; F:DNA binding; F:zinc ion binding; C:nucleus; C:integral component of membrane; C:host cell nucleus
Bcin11g00370	both	Bcnpl3	no, splicing related	Pre-mRNA-splicing factor srp2				nucleic acid binding	F:mRNA binding; C:nucleus; C:cytoplasm; C:integral component of membrane
Bcin11g00690	both		yes, TF domain	copper fist DNA binding domain-containing protein	Copper fist D-binding	regulation of transcription, DNA-templated	nucleus	DNA binding	P:cellular copper ion homeostasis; P:cellular iron ion homeostasis; P:positive regulation of transcription by RNA polymerase II; F:RNA polymerase II cis-regulatory region sequence-specific DNA binding; F:DNA-binding transcription factor activity, RNA polymerase II-specific; F:copper ion binding; C:nucleus; C:host cell nucleus
Bcin11g00730	both		yes, TF domain	putative bhlh family transcription factor protein				protein dimerization activity	F:protein dimerization activity
Bcin11g00800	both		yes, TF domain	putative UPC2 Regulatory involved in control of sterol uptake protein	Zn(2)-C6 fungal-type D-binding domain	regulation of transcription, DNA-templated	nucleus	sequence-specific DNA binding RNA polymerase II transcription factor activity	P:regulation of transcription by RNA polymerase II; P:regulation of protein kinase activity; F:DNA-binding transcription factor activity, RNA polymerase II-specific; F:zinc ion binding; F:protein kinase regulator activity; C:protein kinase CK2 complex; C:host cell nucleus
Bcin11g01030	both		yes, TF domain	putative transcriptional regulatory protein	Zn(2)-C6 fungal-type D-binding domain + Transcription factor domain|fungi	regulation of transcription, DNA-templated	nucleus	sequence-specific DNA binding RNA polymerase II transcription factor activity	P:regulation of transcription by RNA polymerase II; P:aromatic amino acid family metabolic process; F:DNA-binding transcription factor activity, RNA polymerase II-specific; F:DNA binding; F:fumarylacetoacetase activity; F:zinc ion binding; C:nucleus; C:host cell nucleus
Bcin11g02190	both	Bchox3	yes, TF domain	homeobox domain-containing protein	Bchox3|Homeobox transcription factor	regulation of transcription, DNA-templated		DNA binding	P:regulation of transcription by RNA polymerase II; F:DNA-binding transcription factor activity, RNA polymerase II-specific; F:sequence-specific DNA binding; C:RSC-type complex
Bcin11g02290	both		yes, TF domain	putative helix-loop-helix dna-binding domain-containing protein				protein dimerization activity	F:DNA binding; F:protein dimerization activity
Bcin11g02990	both		yes, TF domain	putative fungal-specific transcription factor	Zn(2)-C6 fungal-type D-binding domain + Transcription factor domain|fungi	regulation of transcription, DNA-templated	nucleus	sequence-specific DNA binding RNA polymerase II transcription factor activity	P:regulation of transcription by RNA polymerase II; F:DNA-binding transcription factor activity, RNA polymerase II-specific; F:DNA binding; F:zinc ion binding; C:nucleus; C:host cell nucleus
Bcin11g03290	both		yes, TF domain	zinc-responsiveness transcriptional activator protein				nucleic acid binding	P:positive regulation of transcription by RNA polymerase II; F:RNA polymerase II cis-regulatory region sequence-specific DNA binding; F:DNA-binding transcription activator activity, RNA polymerase II-specific; C:nucleus
Bcin11g03320	both		yes, TF domain	putative hmg box protein					F:DNA binding; C:nucleus
Bcin11g03370	both		yes, TF domain	transcription factor Cys6	Zn(2)-C6 fungal-type D-binding domain	regulation of transcription, DNA-templated	nucleus	sequence-specific DNA binding RNA polymerase II transcription factor activity	P:regulation of transcription by RNA polymerase II; F:DNA-binding transcription factor activity, RNA polymerase II-specific; F:zinc ion binding; C:host cell nucleus
Bcin11g03470	both		no, DNA replication	related to DPB4 DNA polymerase II (epsilon) 4th subunit				protein heterodimerization activity	P:leading strand elongation; P:cellular response to DNA damage stimulus; P:heterochromatin assembly; P:nucleosome mobilization; F:chromatin DNA binding; F:protein heterodimerization activity; C:epsilon DNA polymerase complex; C:CHRAC
Bcin11g03650	both		yes, TF domain	transcription factor Cys6	Zn(2)-C6 fungal-type D-binding domain + Transcription factor domain|fungi	regulation of transcription, DNA-templated	nucleus	sequence-specific DNA binding RNA polymerase II transcription factor activity	P:regulation of transcription by RNA polymerase II; F:DNA-binding transcription factor activity, RNA polymerase II-specific; F:DNA binding; F:zinc ion binding; C:nucleus; C:host cell nucleus
Bcin11g03660	both		yes, TF domain	putative zn 2cys6 cluster transcripitional activator protein	Zn(2)-C6 fungal-type D-binding domain + Transcription factor domain|fungi	regulation of transcription, DNA-templated	nucleus	sequence-specific DNA binding RNA polymerase II transcription factor activity	P:regulation of transcription by RNA polymerase II; F:DNA-binding transcription factor activity, RNA polymerase II-specific; F:DNA binding; F:zinc ion binding; C:nucleus; C:integral component of membrane; C:host cell nucleus
Bcin11g03770	both		yes, TF domain	putative fungal specific transcription protein	Transcription factor domain|fungi	transcription, DNA-templated	nucleus	zinc ion binding	P:regulation of transcription by RNA polymerase II; F:DNA-binding transcription factor activity, RNA polymerase II-specific; F:DNA binding; F:zinc ion binding; C:nucleus; C:host cell nucleus
Bcin11g03800	both		yes, TF domain	predicted protein				DNA binding	F:DNA binding; F:protein dimerization activity
Bcin11g03940	both	Bccdc39	no, no TF	ccr4-Not transcription complex subunit (NOT1)					P:nuclear-transcribed mRNA catabolic process, deadenylation-dependent decay; P:negative regulation of translation; F:molecular adaptor activity; C:P-body; C:CCR4-NOT core complex
Bcin11g04140	both		yes, TF domain	C6 finger domain-containing protein	Zn(2)-C6 fungal-type D-binding domain	regulation of transcription, DNA-templated	nucleus	sequence-specific DNA binding RNA polymerase II transcription factor activity	P:regulation of transcription by RNA polymerase II; F:DNA-binding transcription factor activity, RNA polymerase II-specific; F:zinc ion binding; C:host cell nucleus
Bcin11g04330	both	Bcspt15	no, TATA-box binding	TATA-box-binding protein	Bcspt15|similar to yeast SPT15|TATA-binding protein; general transcription factor that interacts with other factors to form the preinitiation complex at promoters|essential for viability [Source:SGD;Acc:S000000950]	DNA-templated transcription, initiation		DNA binding	P:regulation of transcription, DNA-templated; P:transcription by RNA polymerase II; P:translational initiation; P:RNA polymerase III preinitiation complex assembly; F:RNA polymerase II cis-regulatory region sequence-specific DNA binding; F:RNA polymerase II core promoter sequence-specific DNA binding; F:RNA polymerase III transcription regulatory region sequence-specific DNA binding; F:DNA-bindin…
Bcin11g04340	both		yes, TF	non-histone chromosomal protein 6					F:DNA binding; C:nucleus
Bcin11g04510	both		yes, TF domain	c6 finger domain protein	Zn(2)-C6 fungal-type D-binding domain	regulation of transcription, DNA-templated	nucleus	sequence-specific DNA binding RNA polymerase II transcription factor activity	P:regulation of transcription by RNA polymerase II; F:DNA-binding transcription factor activity, RNA polymerase II-specific; F:zinc ion binding; C:host cell nucleus
Bcin11g04520	both		yes, TF domain	fungal-specific transcription factor domain protein	Zn(2)-C6 fungal-type D-binding domain + Transcription factor domain|fungi	regulation of transcription, DNA-templated	nucleus	sequence-specific DNA binding RNA polymerase II transcription factor activity	P:regulation of transcription by RNA polymerase II; P:sterol biosynthetic process; P:oxidation-reduction process; F:DNA-binding transcription factor activity, RNA polymerase II-specific; F:DNA binding; F:zinc ion binding; F:oxidoreductase activity, acting on the CH-CH group of donors, NAD or NADP as acceptor; C:nucleus; C:integral component of membrane; C:host cell nucleus
Bcin11g04680	both	Erg2	no, splicing related	putative nuclear mrna splicing factor-associated protein				nucleic acid binding	P:mRNA splicing, via spliceosome; F:RNA binding; C:U2-type spliceosomal complex; C:U2 snRNP; C:integral component of membrane
Bcin11g04850	both	Bcprf	yes, fungal TF	fungal specific transcription factor protein	Bcprf|Zn2/Cys6 transcription factor	regulation of transcription, DNA-templated	nucleus	sequence-specific DNA binding RNA polymerase II transcription factor activity	P:regulation of transcription by RNA polymerase II; F:DNA-binding transcription factor activity, RNA polymerase II-specific; F:DNA binding; F:zinc ion binding; C:nucleus; C:host cell nucleus
Bcin11g05240	both		yes, TF	probable NHP6B-nonhistone chromosomal protein					F:DNA binding; C:nucleus
Bcin11g05340	both		yes, TF domain	C6 zinc finger domain-containing protein	Zn(2)-C6 fungal-type D-binding domain + Transcription factor domain|fungi	regulation of transcription, DNA-templated	nucleus	sequence-specific DNA binding RNA polymerase II transcription factor activity	P:regulation of transcription by RNA polymerase II; F:DNA-binding transcription factor activity, RNA polymerase II-specific; F:DNA binding; F:zinc ion binding; C:nucleus; C:host cell nucleus
Bcin11g05790	both		yes, TF domain	HMG-box protein					P:positive regulation of transcription by RNA polymerase II; F:cis-regulatory region sequence-specific DNA binding; F:DNA-binding transcription activator activity, RNA polymerase II-specific; C:nucleus
Bcin11g06030	both		no, Many BTB proteins are transcriptional regulators that are thought to act through the control of chromatin structure.	hypothetical protein BCIN_11g06030				protein binding	C:membrane
Bcin11g06290	both		no, Many BTB proteins are transcriptional regulators that are thought to act through the control of chromatin structure.	hypothetical protein BCIN_11g06290				protein binding
Bcin11g06420	both		yes, TF domain	transcription factor Zn, C2H2				DNA binding	C:integral component of membrane
Bcin12g00230	both		no, Many BTB proteins are transcriptional regulators that are thought to act through the control of chromatin structure.	predicted protein				protein binding
Bcin12g00540	both	Bchst3	no, no yeast TF	Hst3 protein	Bchst3|similar to yeast HST3|Member of the Sir2 family of D(+)-dependent protein deacetylases; involved along with Hst4p in telomeric silencing|cell cycle progression|radiation resistance|genomic stability and short-chain fatty acid metabolism [Source:SGD;Acc:S000005551]	regulation of transcription, DNA-templated	nucleus	sequence-specific DNA binding RNA polymerase II transcription factor activity	P:negative regulation of transcription by RNA polymerase II; P:regulation of DNA repair; P:chromatin silencing at telomere; P:pericentric heterochromatin assembly; P:regulation of nucleosome density; P:histone H3-K56 deacetylation; P:replication-born double-strand break repair via sister chromatid exchange; P:histone H4-K16 deacetylation; P:histone H4-K12 deacetylation; F:DNA-binding transcriptio…
Bcin12g00820	both	Bcswi6	no, transcription cofactor	putative start control protein cdc10 protein				DNA binding	P:positive regulation of transcription involved in G1/S transition of mitotic cell cycle; F:DNA binding; F:transcription coactivator activity; C:chromatin; C:MBF transcription complex; C:SBF transcription complex
Bcin12g01080	both		yes, TF domain	putative rna polymerase ii mediator complex component protein	Zn(2)-C6 fungal-type D-binding domain	regulation of transcription, DNA-templated	nucleus	sequence-specific DNA binding RNA polymerase II transcription factor activity	P:regulation of transcription by RNA polymerase II; F:DNA-binding transcription factor activity, RNA polymerase II-specific; F:zinc ion binding; C:host cell nucleus
Bcin12g01230	both		yes, TF domain	putative c6 transcription protein	Zn(2)-C6 fungal-type D-binding domain + Transcription factor domain|fungi	regulation of transcription, DNA-templated	nucleus	sequence-specific DNA binding RNA polymerase II transcription factor activity	P:regulation of transcription by RNA polymerase II; F:DNA-binding transcription factor activity, RNA polymerase II-specific; F:DNA binding; F:zinc ion binding; C:nucleus; C:host cell nucleus
Bcin12g01420	both		yes, TF domain	transcription factor Cys6	Zn(2)-C6 fungal-type D-binding domain + Protein of unknown function DUF3468	regulation of transcription, DNA-templated	nucleus	sequence-specific DNA binding RNA polymerase II transcription factor activity	P:regulation of transcription by RNA polymerase II; F:DNA-binding transcription factor activity, RNA polymerase II-specific; F:zinc ion binding; C:host cell nucleus
Bcin12g01470	both		no, Many BTB proteins are transcriptional regulators that are thought to act through the control of chromatin structure.	binding protein				protein binding
Bcin12g02060	both	BcxlnR	yes, TF domain	BcxlnR	BcxlnR|Zn2/Cys6 transcription factor	regulation of transcription, DNA-templated	nucleus	sequence-specific DNA binding RNA polymerase II transcription factor activity	P:regulation of transcription by RNA polymerase II; F:DNA-binding transcription factor activity, RNA polymerase II-specific; F:DNA binding; F:zinc ion binding; C:nucleus; C:integral component of membrane; C:host cell nucleus
Bcin12g02150	both		yes, fungal type DBD	fungal specific transcription factor domain-containing protein	Zn(2)-C6 fungal-type D-binding domain + Transcription factor domain|fungi	regulation of transcription, DNA-templated	nucleus	sequence-specific DNA binding RNA polymerase II transcription factor activity	P:regulation of transcription by RNA polymerase II; F:DNA-binding transcription factor activity, RNA polymerase II-specific; F:DNA binding; F:zinc ion binding; C:nucleus; C:host cell nucleus
Bcin12g03170	both		no, RNA binding	putative rna binding protein mssp-2 protein				nucleic acid binding	P:ergosterol biosynthetic process; P:oxidation-reduction process; F:mRNA 3'-UTR binding; F:NADPH-hemoprotein reductase activity; F:poly(A) binding; F:poly(U) RNA binding; F:FMN binding; F:flavin adenine dinucleotide binding; F:NADP binding; C:nucleus; C:mitochondrial outer membrane; C:endoplasmic reticulum; C:endoplasmic reticulum membrane; C:cytosol; C:plasma membrane; C:ribonucleoprotein complex
Bcin12g03220	both		yes, fungal type DBD	c6 zinc finger domain containing protein	Zn(2)-C6 fungal-type D-binding domain	regulation of transcription, DNA-templated	nucleus	sequence-specific DNA binding RNA polymerase II transcription factor activity	P:regulation of transcription by RNA polymerase II; F:DNA-binding transcription factor activity, RNA polymerase II-specific; F:zinc ion binding; C:host cell nucleus
Bcin12g03330	both		yes, fungal type DBD	c2h2 type zinc finger domain protein	Zinc finger|C2H2 + Transcription factor domain|fungi + Zinc finger C2H2-type/integrase D-binding domain + Zinc finger|C2H2-like	transcription, DNA-templated	nucleus	zinc ion binding	P:transcription, DNA-templated; F:DNA binding; F:zinc ion binding; C:nucleus; C:membrane
Bcin12g03350	both		yes, fungal type DBD	predicted protein	Zn(2)-C6 fungal-type D-binding domain	regulation of transcription, DNA-templated	nucleus	sequence-specific DNA binding RNA polymerase II transcription factor activity	P:positive regulation of cell-substrate adhesion; P:positive regulation of transcription by RNA polymerase II; F:DNA-binding transcription factor activity, RNA polymerase II-specific; F:zinc ion binding; F:sequence-specific DNA binding; C:nucleus; C:host cell nucleus
Bcin12g03530	both		yes, fungal type DBD	c6 zinc finger domain-containing protein	Zn(2)-C6 fungal-type D-binding domain + Protein of unknown function DUF3468	regulation of transcription, DNA-templated	nucleus	sequence-specific DNA binding RNA polymerase II transcription factor activity	P:regulation of transcription by RNA polymerase II; F:DNA-binding transcription factor activity, RNA polymerase II-specific; F:zinc ion binding; C:host cell nucleus
Bcin12g03970	both		no, histone related	predicted protein	Histone H4 + TATA box binding protein associated factor (TAF) + Histone-fold	DNA-templated transcription, initiation	nucleus	DNA binding	P:nucleosome assembly; P:DNA-templated transcription, initiation; F:DNA binding; F:protein heterodimerization activity; C:nucleosome; C:nucleus
Bcin12g04140	both		yes, putative zinc finger protein	predicted protein	Zinc finger|CCHC-type			zinc ion binding	F:nucleic acid binding; F:zinc ion binding
Bcin12g04210	both	Bir1	yes, Afu5g11260 Aspergillus fumigatus Af293; sreA score 221 evalue 7.0e-58	GATA transcription factor	Bir1|GATA zinc finger transcription factor	regulation of transcription, DNA-templated		zinc ion binding	P:negative regulation of transcription by RNA polymerase II; P:positive regulation of transcription by RNA polymerase II; F:RNA polymerase II cis-regulatory region sequence-specific DNA binding; F:DNA-binding transcription factor activity, RNA polymerase II-specific; F:zinc ion binding; C:nucleus
Bcin12g04320	both		yes, TF domain	C6 zinc finger domain protein	Zn(2)-C6 fungal-type D-binding domain + Transcription factor domain|fungi	regulation of transcription, DNA-templated	nucleus	sequence-specific DNA binding RNA polymerase II transcription factor activity	P:regulation of transcription by RNA polymerase II; F:DNA-binding transcription factor activity, RNA polymerase II-specific; F:DNA binding; F:zinc ion binding; C:nucleus; C:host cell nucleus
Bcin12g04450	both	Bccef1	no, splicing related	pre-mRNA splicing factor cef-1	Bccef1|similar to yeast CEF1|Essential splicing factor			DNA binding
Bcin12g04500	both	Bcnit4	yes, TF domain	transcription factor Cys6	Bcnit4|Zn2/Cys6 transcription factor	regulation of transcription, DNA-templated	nucleus	sequence-specific DNA binding RNA polymerase II transcription factor activity	P:regulation of transcription by RNA polymerase II; F:DNA-binding transcription factor activity, RNA polymerase II-specific; F:DNA binding; F:zinc ion binding; C:nucleus; C:host cell nucleus
Bcin12g04770	both		yes, fungal TF	Fungal transcriptional regulatory protein	Zn(2)-C6 fungal-type D-binding domain + Protein of unknown function DUF3468	regulation of transcription, DNA-templated	nucleus	sequence-specific DNA binding RNA polymerase II transcription factor activity	P:regulation of transcription by RNA polymerase II; F:DNA-binding transcription factor activity, RNA polymerase II-specific; F:zinc ion binding; C:host cell nucleus
Bcin12g04890	both		yes, TF domain	C2H2 type zinc finger domain protein	Zinc finger|C2H2 + Transcription factor domain|fungi + Zinc finger C2H2-type/integrase D-binding domain + Zinc finger|C2H2-like	transcription, DNA-templated	nucleus	zinc ion binding	P:negative regulation of transcription by RNA polymerase II; P:positive regulation of transcription by RNA polymerase II; F:DNA-binding transcription factor activity, RNA polymerase II-specific; F:zinc ion binding; F:sequence-specific DNA binding; C:chromatin
Bcin12g04950	both		yes, TF domain	putative zn2cys6 transcription factor protein	Zn(2)-C6 fungal-type D-binding domain + Transcription factor domain|fungi	regulation of transcription, DNA-templated	nucleus	sequence-specific DNA binding RNA polymerase II transcription factor activity	P:regulation of transcription by RNA polymerase II; F:DNA-binding transcription factor activity, RNA polymerase II-specific; F:DNA binding; F:zinc ion binding; C:nucleus; C:host cell nucleus
Bcin12g05060	both		no, histone related	predicted protein				protein heterodimerization activity	F:protein heterodimerization activity; C:CHRAC
Bcin12g05080	both		no, splicing related	putative u1 small nuclear ribonucleo protein				nucleic acid binding	P:mRNA splicing, via spliceosome; F:U1 snRNA binding; C:U1 snRNP
Bcin12g05410	both	Bcesf2	no, RNA related	putative Pre-rRNA-processing protein ESF2				nucleic acid binding	P:endonucleolytic cleavage in ITS1 to separate SSU-rRNA from 5.8S rRNA and LSU-rRNA from tricistronic rRNA transcript (SSU-rRNA, 5.8S rRNA, LSU-rRNA); P:endonucleolytic cleavage to generate mature 5'-end of SSU-rRNA from (SSU-rRNA, 5.8S rRNA, LSU-rRNA); P:endonucleolytic cleavage in 5'-ETS of tricistronic rRNA transcript (SSU-rRNA, 5.8S rRNA, LSU-rRNA); P:positive regulation of ATPase activity; P…
Bcin12g05680	both		yes, TF domain	C6 transcription factor	Zn(2)-C6 fungal-type D-binding domain + Transcription factor domain|fungi	regulation of transcription, DNA-templated	nucleus	sequence-specific DNA binding RNA polymerase II transcription factor activity	P:regulation of transcription by RNA polymerase II; F:DNA-binding transcription factor activity, RNA polymerase II-specific; F:DNA binding; F:zinc ion binding; C:nucleus; C:host cell nucleus
Bcin12g05840	both		yes, TF domain	D-galactonate dehydratase	Zn(2)-C6 fungal-type D-binding domain + Transcription factor domain|fungi	regulation of transcription, DNA-templated	nucleus	sequence-specific DNA binding RNA polymerase II transcription factor activity	P:regulation of transcription by RNA polymerase II; F:DNA-binding transcription factor activity, RNA polymerase II-specific; F:DNA binding; F:zinc ion binding; C:nucleus; C:host cell nucleus
Bcin12g05920	both		yes, TF domain	putative c6 transcription protein	Zn(2)-C6 fungal-type D-binding domain + Transcription factor domain|fungi	regulation of transcription, DNA-templated	nucleus	sequence-specific DNA binding RNA polymerase II transcription factor activity	P:regulation of transcription by RNA polymerase II; F:DNA-binding transcription factor activity, RNA polymerase II-specific; F:DNA binding; F:zinc ion binding; C:nucleus; C:host cell nucleus
Bcin12g06210	both		yes, TF domain	predicted protein	Zn(2)-C6 fungal-type D-binding domain	regulation of transcription, DNA-templated	nucleus	sequence-specific DNA binding RNA polymerase II transcription factor activity	P:regulation of transcription by RNA polymerase II; F:DNA-binding transcription factor activity, RNA polymerase II-specific; F:zinc ion binding; C:host cell nucleus
Bcin12g06420	both		yes, TF domain	putative transcription factor cys6 protein	Zn(2)-C6 fungal-type D-binding domain	regulation of transcription, DNA-templated	nucleus	sequence-specific DNA binding RNA polymerase II transcription factor activity	P:regulation of transcription by RNA polymerase II; F:DNA-binding transcription factor activity, RNA polymerase II-specific; F:zinc ion binding; C:host cell nucleus
Bcin13g00030	both		yes, TF domain	transcriptional regulator	Transcriptional regulator PAI 2-type + FMN-binding split barrel	oxidation-reduction process		FMN binding
Bcin13g00060	both		yes, TF domain	putative fungal specific transcription factor domain-containing protein	Zn(2)-C6 fungal-type D-binding domain + Transcription factor domain|fungi	regulation of transcription, DNA-templated	nucleus	sequence-specific DNA binding RNA polymerase II transcription factor activity	P:regulation of transcription by RNA polymerase II; F:DNA-binding transcription factor activity, RNA polymerase II-specific; F:DNA binding; F:zinc ion binding; C:nucleus; C:host cell nucleus
Bcin13g00070	both		yes, TF domain	C6 transcription factor protein	Zn(2)-C6 fungal-type D-binding domain	regulation of transcription, DNA-templated	nucleus	sequence-specific DNA binding RNA polymerase II transcription factor activity	P:positive regulation of transcription by RNA polymerase II; F:DNA-binding transcription activator activity, RNA polymerase II-specific; F:zinc ion binding; C:host cell nucleus
Bcin13g00220	both	Bcmrn1	no, no TF	Negative regulator of differentiation 1 protein				nucleic acid binding	F:mRNA binding; C:cytoplasmic stress granule
Bcin13g00580	both		yes, TF domain	putative transcription factor cys6 protein	Zn(2)-C6 fungal-type D-binding domain	regulation of transcription, DNA-templated	nucleus	sequence-specific DNA binding RNA polymerase II transcription factor activity	P:regulation of transcription by RNA polymerase II; F:DNA-binding transcription factor activity, RNA polymerase II-specific; F:zinc ion binding; C:host cell nucleus
Bcin13g00620	both		no, RNA binding	RNA binding protein				nucleic acid binding	P:nuclear-transcribed mRNA catabolic process, deadenylation-dependent decay; F:mRNA binding; C:cytoplasm; C:integral component of membrane
Bcin13g00630	both		no, no TF	yl1 nuclear protein	YL1 nuclear + YL1 nuclear|C-terminal	regulation of transcription, DNA-templated	nucleus		P:regulation of transcription, DNA-templated; P:histone exchange; C:nucleus
Bcin13g00670	both		yes, fungal type DBD	fungal-specific transcription factor domain-domain-containing protein	Zn(2)-C6 fungal-type D-binding domain + Transcription factor domain|fungi	regulation of transcription, DNA-templated	nucleus	sequence-specific DNA binding RNA polymerase II transcription factor activity	P:regulation of transcription by RNA polymerase II; F:DNA-binding transcription factor activity, RNA polymerase II-specific; F:DNA binding; F:zinc ion binding; C:nucleus; C:integral component of membrane; C:host cell nucleus
Bcin13g00680	both		no, no TF	Imitation switch two complex protein					C:nucleus
Bcin13g00890	both		no, histone related	Histone H4	Histone H4 + TATA box binding protein associated factor (TAF) + Histone-fold + Histone H4|conserved site	DNA-templated transcription, initiation	nucleus	DNA binding	P:nucleosome assembly; P:DNA-templated transcription, initiation; F:DNA binding; F:ligase activity; F:protein heterodimerization activity; C:nucleosome; C:nucleus; C:integral component of membrane; C:host cell nucleus
Bcin13g00920	both	Bccbc2	no, splicing related	nuclear cap binding protein subunit 2	Bccbc2|similar to yeast CBC2|Small subunit of the heterodimeric cap binding complex with Sto1p; interacts with Npl3p|possibly to package mR for export from the nucleus; may have a role in telomere maintenance; contains an R-binding motif [Source:SGD;Acc:S000006099]	mRNA cis splicing, via spliceosome	nuclear cap binding complex	nucleic acid binding	P:mRNA cis splicing, via spliceosome; F:RNA cap binding; C:nucleus; C:nuclear cap binding complex
Bcin13g00940	both		yes, TF domain	putative zinc finger ccch domain-containing protein 3 protein	Zinc finger|CCCH-type			metal ion binding	F:metal ion binding
Bcin13g00970	both		yes, TF domain	C6 zinc finger domain protein	Zn(2)-C6 fungal-type D-binding domain + Protein of unknown function DUF3468	regulation of transcription, DNA-templated	nucleus	sequence-specific DNA binding RNA polymerase II transcription factor activity	P:regulation of transcription by RNA polymerase II; F:DNA-binding transcription factor activity, RNA polymerase II-specific; F:zinc ion binding; C:host cell nucleus
Bcin13g01180	both		yes, TF domain	predicted protein	Zn(2)-C6 fungal-type D-binding domain	regulation of transcription, DNA-templated	nucleus	sequence-specific DNA binding RNA polymerase II transcription factor activity	P:regulation of transcription by RNA polymerase II; F:DNA-binding transcription activator activity, RNA polymerase II-specific; F:zinc ion binding; C:integral component of membrane; C:host cell nucleus
Bcin13g01260	both		yes, TF domain	C6 transcription factor	Zn(2)-C6 fungal-type D-binding domain + Transcription factor domain|fungi	regulation of transcription, DNA-templated	nucleus	sequence-specific DNA binding RNA polymerase II transcription factor activity	P:regulation of transcription by RNA polymerase II; F:DNA-binding transcription factor activity, RNA polymerase II-specific; F:DNA binding; F:zinc ion binding; C:nucleus; C:integral component of membrane; C:host cell nucleus
Bcin13g01340	both	Bcmot2	no, no TF	Bcmot2				zinc ion binding	P:protein ubiquitination; F:RNA binding; F:ubiquitin-protein transferase activity; F:metal ion binding; C:CCR4-NOT complex
Bcin13g01370	both		yes, TF domain	transcription factor Cys6	Zn(2)-C6 fungal-type D-binding domain	regulation of transcription, DNA-templated	nucleus	sequence-specific DNA binding RNA polymerase II transcription factor activity	P:regulation of transcription by RNA polymerase II; F:DNA-binding transcription factor activity, RNA polymerase II-specific; F:zinc ion binding; C:host cell nucleus
Bcin13g01460	both		no, Many BTB proteins are transcriptional regulators that are thought to act through the control of chromatin structure.	predicted protein				protein binding	P:ubiquitin-dependent protein catabolic process; C:intracellular anatomical structure; C:cellular anatomical entity
Bcin13g01990	both		yes, TF domain	C6 zinc finger domain protein	Zn(2)-C6 fungal-type D-binding domain + Protein of unknown function DUF3468	regulation of transcription, DNA-templated	nucleus	sequence-specific DNA binding RNA polymerase II transcription factor activity	P:regulation of transcription by RNA polymerase II; F:DNA-binding transcription factor activity, RNA polymerase II-specific; F:zinc ion binding; C:host cell nucleus
Bcin13g02490	both		yes, TF domain	putative c6 zinc finger domain-containing protein	Zn(2)-C6 fungal-type D-binding domain + Transcription factor domain|fungi	regulation of transcription, DNA-templated	nucleus	sequence-specific DNA binding RNA polymerase II transcription factor activity	P:regulation of transcription by RNA polymerase II; F:DNA-binding transcription factor activity, RNA polymerase II-specific; F:DNA binding; F:zinc ion binding; C:nucleus; C:integral component of membrane; C:host cell nucleus
Bcin13g02580	both		yes, TF domain	predicted protein				nucleic acid binding
Bcin13g02900	both		yes, TF domain	c6 finger domain-containing protein	Zn(2)-C6 fungal-type D-binding domain	regulation of transcription, DNA-templated	nucleus	sequence-specific DNA binding RNA polymerase II transcription factor activity	P:positive regulation of transcription from RNA polymerase II promoter by galactose; F:RNA polymerase II cis-regulatory region sequence-specific DNA binding; F:DNA-binding transcription factor activity, RNA polymerase II-specific; F:zinc ion binding; C:nucleus; C:host cell nucleus
Bcin13g02910	both		yes, fungal TF	Copper fist DNA binding domain protein	Copper fist D-binding	regulation of transcription, DNA-templated	nucleus	DNA binding	P:cellular copper ion homeostasis; P:cellular iron ion homeostasis; P:positive regulation of transcription by RNA polymerase II; F:RNA polymerase II cis-regulatory region sequence-specific DNA binding; F:DNA-binding transcription factor activity, RNA polymerase II-specific; F:copper ion binding; C:nucleus; C:host cell nucleus
Bcin13g02940	both		no, Many BTB proteins are transcriptional regulators that are thought to act through the control of chromatin structure.	putative btb poz domain-containing protein				protein binding
Bcin13g03000	both	Bap1	yes, TF domain	Ap1-like transcription factor	Bap1|Bzip transcription factor	regulation of transcription, DNA-templated		sequence-specific DNA binding transcription factor activity	P:negative regulation of transcription by RNA polymerase II; P:response to organic substance; P:positive regulation of transcription by RNA polymerase II; F:RNA polymerase II cis-regulatory region sequence-specific DNA binding; F:DNA-binding transcription factor activity, RNA polymerase II-specific; C:chromatin; C:nucleoplasm; C:transcription regulator complex
Bcin13g03120	both		yes, TF domain	related to regulatory protein involved in control of sterol uptake	Zn(2)-C6 fungal-type D-binding domain + Protein of unknown function DUF3468	regulation of transcription, DNA-templated	nucleus	sequence-specific DNA binding RNA polymerase II transcription factor activity	P:regulation of transcription by RNA polymerase II; F:DNA-binding transcription factor activity, RNA polymerase II-specific; F:zinc ion binding; C:host cell nucleus
Bcin13g03360	both		yes, TF domain	predicted protein				nucleic acid binding	C:membrane; C:integral component of membrane
Bcin13g03650	both		yes, TF domain	putative myb dna-binding domain protein				DNA binding	F:DNA binding; C:nucleus
Bcin13g03660	both		yes, Myb/SANT domain TF	hypothetical protein BCIN_13g03660
Bcin13g03910	both		yes, TF domain	transcription factor Cys6	Zn(2)-C6 fungal-type D-binding domain + Transcription factor domain|fungi	regulation of transcription, DNA-templated	nucleus	sequence-specific DNA binding RNA polymerase II transcription factor activity	P:regulation of transcription by RNA polymerase II; F:DNA-binding transcription factor activity, RNA polymerase II-specific; F:DNA binding; F:zinc ion binding; F:transaminase activity; F:pyridoxal phosphate binding; C:nucleus; C:host cell nucleus
Bcin13g04090	both		yes, TF domain	c6 transcription factor protein	Zn(2)-C6 fungal-type D-binding domain + Zinc finger|C2H2 + Transcription factor domain|fungi + Zinc finger C2H2-type/integrase D-binding domain + Zinc finger|C2H2-like	regulation of transcription, DNA-templated	nucleus	sequence-specific DNA binding RNA polymerase II transcription factor activity	P:regulation of transcription by RNA polymerase II; F:DNA-binding transcription factor activity, RNA polymerase II-specific; F:DNA binding; F:zinc ion binding; C:nucleus; C:host cell nucleus
Bcin13g04140	both	Bcrsc9	yes, TF domain	rsc complex subunit rsc9 protein	Bcrsc9|similar to yeast RSC9|Component of the RSC chromatin remodeling complex; D-binding protein involved in the synthesis of rR and in transcriptional repression and activation of genes regulated by the Target of Rapamycin (TOR) pathway [Source:SGD;Acc:S000004596]	regulation of transcription, DNA-templated		DNA binding	P:positive regulation of transcription by RNA polymerase II; F:RNA polymerase II transcription regulatory region sequence-specific DNA binding; F:DNA-binding transcription activator activity, RNA polymerase II-specific; C:nucleus
Bcin13g04290	both		yes, TF domain	epithelial zinc-finger ezf protein				nucleic acid binding	P:regulation of transcription by RNA polymerase II; F:RNA polymerase II transcription regulatory region sequence-specific DNA binding; F:DNA-binding transcription factor activity, RNA polymerase II-specific; C:nucleus; C:integral component of membrane
Bcin13g04470	both	Bcrpn4	yes, TF domain	C2H2 transcription factor protein				nucleic acid binding
Bcin13g04780	both		no, no TF	LITAF-like zinc ribbon domain-containing protein
Bcin13g05080	both		no, no TF	putative nonsense-mediated mrna decay protein				nucleic acid binding	P:nuclear-transcribed mRNA catabolic process, nonsense-mediated decay; P:positive regulation of translation; F:mRNA binding; C:nucleolus; C:cytoplasm
Bcin13g05150	both		yes, TF domain	predicted protein	Basic-leucine zipper domain	regulation of transcription, DNA-templated		sequence-specific DNA binding transcription factor activity	P:negative regulation of transcription by RNA polymerase II; P:response to organic substance; P:positive regulation of transcription by RNA polymerase II; F:RNA polymerase II cis-regulatory region sequence-specific DNA binding; F:DNA-binding transcription factor activity, RNA polymerase II-specific; C:chromatin; C:nucleoplasm; C:transcription regulator complex
Bcin13g05200	both		yes, fungal TF	copper-fist-domain-containing protein	Copper fist D-binding	regulation of transcription, DNA-templated	nucleus	DNA binding	P:regulation of transcription, DNA-templated; F:DNA binding; F:DNA-binding transcription factor activity; F:copper ion binding; C:nucleus; C:host cell nucleus
Bcin13g05220	both	Bctma46	no, translation related	translation machinery-associated 46 protein				metal ion binding	P:cytoplasmic translation; P:poly(A)+ mRNA export from nucleus; F:metal ion binding; C:cytosol
Bcin13g05240	both	Bcyra1	no, no TF	mlo3-like protein				nucleic acid binding	F:RNA binding; C:integral component of membrane
Bcin13g05260	both		yes, TF domain	C6 zinc finger domain protein	Zn(2)-C6 fungal-type D-binding domain + Protein of unknown function DUF3468	regulation of transcription, DNA-templated	nucleus	sequence-specific DNA binding RNA polymerase II transcription factor activity	P:regulation of transcription by RNA polymerase II; F:DNA-binding transcription factor activity, RNA polymerase II-specific; F:zinc ion binding; C:host cell nucleus
Bcin13g05390	both		yes, TF domain	putative chy zinc finger domain-containing protein	Zinc finger|CCCH-type			zinc ion binding	P:ubiquitin-dependent protein catabolic process; P:protein ubiquitination; F:zinc ion binding; F:ubiquitin protein ligase activity; C:nucleus
Bcin13g05590	both		yes, TF domain	c2h2 finger domain-containing protein				DNA binding	F:DNA binding
Bcin13g05820	both	Bctbf1	no, telomere related	myb dna binding protein	Bctbf1|similar to yeast TBF1|Telobox-containing general regulatory factor			DNA binding	P:telomere maintenance via telomere lengthening; F:double-stranded telomeric DNA binding; F:protein homodimerization activity; C:chromosome, telomeric region
Bcin14g00280	both		yes, TF domain	Ank-repeat mbp1 protein	Ankyrin repeat + Transcription regulator HTH|APSES-type D-binding domain + KilA|N-terminal/APSES-type HTH|D-binding + Ankyrin repeat-containing domain + MBF transcription factor complex subunit Mbp1/Res1/Res2	regulation of transcription involved in G1/S transition of mitotic cell cycle	MBF transcription complex	DNA binding	P:positive regulation of transcription involved in G1/S transition of mitotic cell cycle; F:DNA binding; C:chromatin; C:MBF transcription complex; C:SBF transcription complex
Bcin14g00400	both		yes, TF domain	fungal specific transcription factor protein	Zn(2)-C6 fungal-type D-binding domain + Transcription factor domain|fungi	regulation of transcription, DNA-templated	nucleus	sequence-specific DNA binding RNA polymerase II transcription factor activity	P:regulation of transcription by RNA polymerase II; F:DNA-binding transcription factor activity, RNA polymerase II-specific; F:DNA binding; F:zinc ion binding; C:nucleus; C:host cell nucleus
Bcin14g00770	both		yes, TF domain	transcription factor Cys6	Zn(2)-C6 fungal-type D-binding domain + Transcription factor domain|fungi	regulation of transcription, DNA-templated	nucleus	sequence-specific DNA binding RNA polymerase II transcription factor activity	P:regulation of transcription by RNA polymerase II; F:DNA-binding transcription factor activity, RNA polymerase II-specific; F:DNA binding; F:zinc ion binding; C:nucleus; C:host cell nucleus
Bcin14g01060	both		yes, TF domain	putative c6 zinc finger domain protein	Zn(2)-C6 fungal-type D-binding domain	regulation of transcription, DNA-templated	nucleus	sequence-specific DNA binding RNA polymerase II transcription factor activity	P:regulation of transcription by RNA polymerase II; P:oxidation-reduction process; F:DNA-binding transcription factor activity, RNA polymerase II-specific; F:DNA binding; F:zinc ion binding; F:oxidoreductase activity; C:nucleus; C:host cell nucleus
Bcin14g01990	both		yes, TF domain	putative transcription factor bzip protein	Basic-leucine zipper domain	regulation of transcription, DNA-templated		sequence-specific DNA binding transcription factor activity	P:regulation of transcription, DNA-templated; F:DNA-binding transcription factor activity
Bcin14g02580	both		yes, TF domain	zinc finger protein GIS2				zinc ion binding	P:positive regulation of cytoplasmic translation; F:single-stranded RNA binding; F:mRNA binding; F:zinc ion binding; F:translation regulator activity; C:cytoplasm
Bcin14g02620	both		yes, no domain to discard as TF	miz sp-ring zinc finger protein				zinc ion binding	F:zinc ion binding
Bcin14g02660	both		no, no TF	peptidyl-prolyl cis-trans isomerase-like 4 protein	R recognition motif domain + Cyclophilin-type peptidyl-prolyl cis-trans isomerase domain + Nucleotide-binding alpha-beta plait domain + Cyclophilin-type peptidyl-prolyl cis-trans isomerase + Cyclophilin-like domain	protein peptidyl-prolyl isomerization		nucleic acid binding	P:protein peptidyl-prolyl isomerization; F:RNA binding; F:peptidyl-prolyl cis-trans isomerase activity; C:nucleus
Bcin14g02670	both		yes, TF domain	predicted protein	Zn(2)-C6 fungal-type D-binding domain	regulation of transcription, DNA-templated	nucleus	sequence-specific DNA binding RNA polymerase II transcription factor activity	P:regulation of transcription by RNA polymerase II; F:DNA-binding transcription factor activity, RNA polymerase II-specific; F:zinc ion binding; C:host cell nucleus
Bcin14g02950	both		yes, TF domain	putative zinc knuckle transcription factor protein				zinc ion binding	P:positive regulation of cytoplasmic translation; F:single-stranded RNA binding; F:mRNA binding; F:zinc ion binding; F:translation regulator activity; C:cytoplasm
Bcin14g03200	both		yes, TF domain	C6 zinc finger domain protein	Zn(2)-C6 fungal-type D-binding domain + Protein of unknown function DUF3468	regulation of transcription, DNA-templated	nucleus	sequence-specific DNA binding RNA polymerase II transcription factor activity	P:regulation of transcription by RNA polymerase II; F:DNA-binding transcription factor activity, RNA polymerase II-specific; F:zinc ion binding; C:host cell nucleus
Bcin14g03730	both		yes, TF domain	Zinc finger protein					F:metal ion binding
Bcin14g03740	both		yes, TF domain	putative zinc finger protein				nucleic acid binding
Bcin14g03750	both		no, Many BTB proteins are transcriptional regulators that are thought to act through the control of chromatin structure.	BTB/POZ domain protein				protein binding
Bcin14g03930	both	Bcltf1	yes, light transcription factor	light-responsive transcription factor 1	Bcltf1|Light-responsive GATA-type transcription factor	regulation of transcription, DNA-templated		zinc ion binding	P:regulation of transcription, DNA-templated; F:zinc ion binding; F:sequence-specific DNA binding
Bcin14g04080	both	BcfacB	yes, fungal TF	fungal specific transcription factor domain-containing protein	BcfacB|Zn2/Cys6 transcription factor	regulation of transcription, DNA-templated	nucleus	sequence-specific DNA binding RNA polymerase II transcription factor activity	P:regulation of transcription by RNA polymerase II; F:DNA-binding transcription factor activity, RNA polymerase II-specific; F:DNA binding; F:zinc ion binding; C:nucleus; C:host cell nucleus
Bcin14g04190	both		yes, fungal TF	fungal specific transcription factor protein	Zn(2)-C6 fungal-type D-binding domain + Transcription factor domain|fungi	regulation of transcription, DNA-templated	nucleus	sequence-specific DNA binding RNA polymerase II transcription factor activity	P:regulation of transcription by RNA polymerase II; F:DNA-binding transcription factor activity, RNA polymerase II-specific; F:DNA binding; F:zinc ion binding; C:nucleus; C:host cell nucleus
Bcin14g04640	both		no, no TF	peptidyl prolyl cis-trans isomerase Cyclophilin	R recognition motif domain + Nucleotide-binding alpha-beta plait domain + Cyclophilin-type peptidyl-prolyl cis-trans isomerase	protein folding		nucleic acid binding	F:RNA binding; F:isomerase activity
Bcin14g05090	both	Bcrds2	yes, TF domain	transcription factor Zn cluster transcription factor-like protein Rds2	Bcrds2|similar to yeast RDS2|Transcription factor involved in regulating gluconeogenesis; also involved in the regulation of glyoxylate cycle genes; member of the zinc cluster family of proteins; confers resistance to ketoconazole [Source:SGD;Acc:S000006054]	regulation of transcription, DNA-templated	nucleus	sequence-specific DNA binding RNA polymerase II transcription factor activity	P:regulation of transcription by RNA polymerase II; P:regulation of synaptonemal complex assembly; F:DNA-binding transcription factor activity, RNA polymerase II-specific; F:zinc ion binding; C:host cell nucleus
Bcin14g05250	both		yes, TF domain	putative fad dependent oxidoreductase superfamily protein	Zn(2)-C6 fungal-type D-binding domain + Transcription factor domain|fungi	regulation of transcription, DNA-templated	nucleus	sequence-specific DNA binding RNA polymerase II transcription factor activity	P:regulation of transcription by RNA polymerase II; F:DNA-binding transcription factor activity, RNA polymerase II-specific; F:DNA binding; F:zinc ion binding; C:nucleus; C:host cell nucleus
Bcin14g05370	both	Bcltf4	yes, TF domain	putative transcription factor cys6 protein	Bcltf4|Light-responsive Zn2/Cys6 transcription factor	regulation of transcription, DNA-templated	nucleus	sequence-specific DNA binding RNA polymerase II transcription factor activity	P:positive regulation of transcription by RNA polymerase II; F:DNA-binding transcription activator activity, RNA polymerase II-specific; F:zinc ion binding; C:host cell nucleus
Bcin14g05460	both		yes, TF domain	bhlh family transcription factor protein				protein dimerization activity	F:protein dimerization activity
Bcin15g00080	both		yes, TF domain	fungal specific transcription factor	Zn(2)-C6 fungal-type D-binding domain + Transcription factor domain|fungi	regulation of transcription, DNA-templated	nucleus	sequence-specific DNA binding RNA polymerase II transcription factor activity	P:regulation of transcription by RNA polymerase II; F:DNA-binding transcription factor activity, RNA polymerase II-specific; F:DNA binding; F:zinc ion binding; C:nucleus; C:host cell nucleus
Bcin15g00120	both		yes, TF domain	putative c6 zinc finger domain-containing protein	Zn(2)-C6 fungal-type D-binding domain + Transcription factor domain|fungi	regulation of transcription, DNA-templated	nucleus	sequence-specific DNA binding RNA polymerase II transcription factor activity	P:regulation of transcription by RNA polymerase II; F:DNA-binding transcription factor activity, RNA polymerase II-specific; F:DNA binding; F:zinc ion binding; C:nucleus; C:host cell nucleus
Bcin15g00200	both		yes, TF domain	bZIP-type transcription factor protein	Basic-leucine zipper domain + Yap1 redox domain	regulation of transcription, DNA-templated		sequence-specific DNA binding transcription factor activity	P:regulation of transcription, DNA-templated; F:DNA-binding transcription factor activity
Bcin15g00220	both		yes, TF domain	putative transcription factor cys6 protein	Zn(2)-C6 fungal-type D-binding domain	regulation of transcription, DNA-templated	nucleus	sequence-specific DNA binding RNA polymerase II transcription factor activity	P:regulation of transcription by RNA polymerase II; F:DNA-binding transcription factor activity, RNA polymerase II-specific; F:zinc ion binding; C:membrane; C:host cell nucleus
Bcin15g00990	both	Bclee1	no, spindle poison related	spindle poison sensitivity protein				metal ion binding	F:metal ion binding
Bcin15g01270	both		no, no TF	putative ribonucleo protein				nucleic acid binding	F:mRNA binding; C:nucleus
Bcin15g01290	both		no, RNA binding domain	RNA-binding domain-containing protein				nucleic acid binding	F:RNA binding
Bcin15g01540	both		no, Many BTB proteins are transcriptional regulators that are thought to act through the control of chromatin structure.	putative btb poz domain containing protein				protein binding
Bcin15g02000	both		yes, TF domain	transcription factor Cys6	Zn(2)-C6 fungal-type D-binding domain + Protein of unknown function DUF3468	regulation of transcription, DNA-templated	nucleus	sequence-specific DNA binding RNA polymerase II transcription factor activity	P:regulation of transcription by RNA polymerase II; F:DNA-binding transcription factor activity, RNA polymerase II-specific; F:zinc ion binding; C:integral component of membrane; C:host cell nucleus
Bcin15g02400	both	Bcbas1	yes, TF domain	predicted protein				DNA binding	P:regulation of transcription, DNA-templated; F:transcription regulatory region sequence-specific DNA binding; F:DNA-binding transcription factor activity; F:transcription coregulator activity; C:nucleus
Bcin15g02520	both		yes, TF domain	putative c6 transcription protein	Zn(2)-C6 fungal-type D-binding domain + Transcription factor domain|fungi	regulation of transcription, DNA-templated	nucleus	sequence-specific DNA binding RNA polymerase II transcription factor activity	P:regulation of transcription by RNA polymerase II; F:DNA-binding transcription factor activity, RNA polymerase II-specific; F:DNA binding; F:zinc ion binding; C:nucleus; C:membrane; C:host cell nucleus
Bcin15g02760	both		no, Many BTB proteins are transcriptional regulators that are thought to act through the control of chromatin structure.	BTB/POZ domain protein				protein binding
Bcin15g02800	both		no, Many BTB proteins are transcriptional regulators that are thought to act through the control of chromatin structure.	putative btb poz domain protein				protein binding
Bcin15g02830	both		yes, TF domain	NFX1-type zinc finger-containing 1 protein	Zn(2)-C6 fungal-type D-binding domain	regulation of transcription, DNA-templated	nucleus	sequence-specific DNA binding RNA polymerase II transcription factor activity	P:regulation of transcription by RNA polymerase II; P:oxidation-reduction process; F:DNA-binding transcription factor activity, RNA polymerase II-specific; F:iron ion binding; F:ATP binding; F:zinc ion binding; F:oxidoreductase activity, acting on paired donors, with incorporation or reduction of molecular oxygen; F:heme binding; C:host cell nucleus
Bcin15g02840	both		no, Many BTB proteins are transcriptional regulators that are thought to act through the control of chromatin structure.	predicted protein				protein binding	P:regulation of transcription, DNA-templated; P:regulation of transcription by RNA polymerase II; F:DNA-binding transcription factor activity, RNA polymerase II-specific; F:ATP binding; F:zinc ion binding; C:host cell nucleus
Bcin15g02850	both		no, versatile protein-protein interaction motif involved in many cellular functions, including transcriptional regulation					protein binding
Bcin15g02950	both		yes, fungal TF	fungal specific transcription factor domain-containing protein	Zn(2)-C6 fungal-type D-binding domain + Transcription factor domain|fungi	regulation of transcription, DNA-templated	nucleus	sequence-specific DNA binding RNA polymerase II transcription factor activity	P:regulation of transcription by RNA polymerase II; F:DNA-binding transcription factor activity, RNA polymerase II-specific; F:DNA binding; F:zinc ion binding; C:nucleus; C:host cell nucleus
Bcin15g03540	both		no, chromatin remodeling complex	SWIRM-domain-containing protein				DNA binding	P:ATP-dependent chromatin remodeling; P:positive regulation of transcription, DNA-templated; F:histone binding; C:SWI/SNF complex
Bcin15g03550	both		yes, Myb-like DNA-binding domain	putative dna-binding protein				DNA binding	P:transcription initiation from RNA polymerase I promoter; P:nucleolar large rRNA transcription by RNA polymerase I; F:rDNA binding; F:RNA polymerase I general transcription initiation factor activity; C:RNA polymerase I upstream activating factor complex
Bcin15g03690	both	Bcctf1a	yes, TF domain	cutinase transcription factor 1 alpha protein	Bcctf1a|Zn2/Cys6 transcription factor|cutinase transcription factor 1 alpha	regulation of transcription, DNA-templated	nucleus	sequence-specific DNA binding RNA polymerase II transcription factor activity	P:regulation of transcription by RNA polymerase II; F:DNA-binding transcription factor activity, RNA polymerase II-specific; F:DNA binding; F:zinc ion binding; C:nucleus; C:host cell nucleus
Bcin15g04270	both		yes, TF domain	Sterol uptake control protein	Zn(2)-C6 fungal-type D-binding domain + Protein of unknown function DUF3468	regulation of transcription, DNA-templated	nucleus	sequence-specific DNA binding RNA polymerase II transcription factor activity	P:regulation of transcription by RNA polymerase II; F:DNA-binding transcription factor activity, RNA polymerase II-specific; F:zinc ion binding; C:host cell nucleus
Bcin15g04630	both	Bcnsr1	no, RNA related	nucleolin Nsr1 protein				nucleic acid binding	P:rRNA processing; F:mRNA binding; C:dense fibrillar component
Bcin15g04820	both	Bcrum1	yes, TF domain	fungal specific transcription factor domain-containing protein	Bcrum1|Zn2/Cys6 transcription factor|regulator of unknown metabolite 1|in a putative secondary metabolism cluster	regulation of transcription, DNA-templated	nucleus	sequence-specific DNA binding RNA polymerase II transcription factor activity	P:regulation of transcription by RNA polymerase II; F:DNA-binding transcription factor activity, RNA polymerase II-specific; F:DNA binding; F:zinc ion binding; C:nucleus; C:host cell nucleus
Bcin15g04990	both	Bcada2	no, co-activator	transcriptional adapter 2 protein	Bcada2|similar to yeast ADA2|Transcription coactivator; component of the ADA and SAGA transcriptional adaptor/HAT (histone acetyltransferase) complexes [Source:SGD;Acc:S000002856]	regulation of histone acetylation		zinc ion binding	P:rDNA heterochromatin assembly; P:chromatin silencing at telomere; P:regulation of transcription by RNA polymerase II; P:positive regulation of histone acetylation; P:positive regulation of nucleic acid-templated transcription; P:replication-born double-strand break repair via sister chromatid exchange; F:phosphatidylserine binding; F:chromatin binding; F:transcription coactivator activity; F:hi…
Bcin15g05000	both		yes, TF domain	transcription factor Cys6	Zn(2)-C6 fungal-type D-binding domain	regulation of transcription, DNA-templated	nucleus	sequence-specific DNA binding RNA polymerase II transcription factor activity	P:regulation of transcription by RNA polymerase II; F:DNA-binding transcription factor activity, RNA polymerase II-specific; F:DNA binding; F:zinc ion binding; C:nucleus; C:host cell nucleus
Bcin15g05130	both		yes, TF domain	fungal specific transcription factor domain-containing protein	Zn(2)-C6 fungal-type D-binding domain + Decarboxylase UbiX/Pad1 + Transcription factor domain|fungi	regulation of transcription, DNA-templated	nucleus	sequence-specific DNA binding RNA polymerase II transcription factor activity	P:regulation of transcription by RNA polymerase II; F:DNA-binding transcription factor activity, RNA polymerase II-specific; F:DNA binding; F:zinc ion binding; C:nucleus; C:host cell nucleus
Bcin15g05300	both		yes, TF domain	ndt80 like dna-binding family protein	p53-like transcription factor|D-binding + NDT80 D-binding domain	regulation of transcription, DNA-templated		DNA binding	P:regulation of transcription, DNA-templated; F:DNA binding; F:DNA-binding transcription factor activity
Bcin16g00320	both		yes, TF domain	binuclear zinc cluster transcription factor	Zn(2)-C6 fungal-type D-binding domain + Transcription factor domain|fungi	regulation of transcription, DNA-templated	nucleus	sequence-specific DNA binding RNA polymerase II transcription factor activity	P:regulation of transcription by RNA polymerase II; F:DNA-binding transcription factor activity, RNA polymerase II-specific; F:DNA binding; F:zinc ion binding; C:nucleus; C:host cell nucleus
Bcin16g00440	both		yes, TF domain	Rap1 Myb domain-containing protein				DNA binding	P:telomere maintenance; F:DNA binding; C:nucleus
Bcin16g00520	both	Bcert1	yes, TF domain	transcription factor protein	Bcert1|similar to yeast ERT1|Transcriptional regulator; involved in regulation of gluconeogenesis and fermentable carbon utilization; GFP-fusion protein localizes to cytoplasm|nucleus; null mutation affects periodicity of transcriptional and metabolic oscillation; plays role in restricting Ty1 transposition; member of the zinc cluster family of proteins|similar to Rds2p [Source:SGD;Acc:S000000443]	regulation of transcription, DNA-templated	nucleus	sequence-specific DNA binding RNA polymerase II transcription factor activity	P:gluconeogenesis; P:regulation of transcription by RNA polymerase II; P:riboflavin biosynthetic process; P:phosphorylation; F:DNA-binding transcription factor activity, RNA polymerase II-specific; F:DNA binding; F:zinc ion binding; F:riboflavin kinase activity; C:nucleus; C:host cell nucleus
Bcin16g01510	both		yes, TF domain	homeobox domain-containing protein	Homeobox domain + Homeobox KN domain + Homeodomain-like	regulation of transcription, DNA-templated		DNA binding	P:regulation of transcription, DNA-templated; F:DNA binding; C:nucleus
Bcin16g01770	both		yes, TF domain	putative c6 transcription factor protein	Zn(2)-C6 fungal-type D-binding domain + Transcription factor domain|fungi	regulation of transcription, DNA-templated	nucleus	sequence-specific DNA binding RNA polymerase II transcription factor activity	P:regulation of transcription by RNA polymerase II; F:DNA-binding transcription factor activity, RNA polymerase II-specific; F:DNA binding; F:zinc ion binding; C:nucleus; C:host cell nucleus
Bcin16g01860	both		yes, TF domain	Pestheic acid cluster transcriptional regulator	Zn(2)-C6 fungal-type D-binding domain + Protein of unknown function DUF3468	regulation of transcription, DNA-templated	nucleus	sequence-specific DNA binding RNA polymerase II transcription factor activity	P:regulation of transcription by RNA polymerase II; F:DNA-binding transcription factor activity, RNA polymerase II-specific; F:zinc ion binding; C:host cell nucleus
Bcin16g01890	both		yes, TF domain	C6 transcription factor, putative	Zn(2)-C6 fungal-type D-binding domain	regulation of transcription, DNA-templated	nucleus	sequence-specific DNA binding RNA polymerase II transcription factor activity	P:regulation of transcription by RNA polymerase II; F:DNA-binding transcription factor activity, RNA polymerase II-specific; F:zinc ion binding; C:host cell nucleus
Bcin16g01930	both		yes, TF domain	predicted protein	Zn(2)-C6 fungal-type D-binding domain	regulation of transcription, DNA-templated	nucleus	sequence-specific DNA binding RNA polymerase II transcription factor activity	P:regulation of transcription by RNA polymerase II; F:DNA-binding transcription factor activity, RNA polymerase II-specific; F:zinc ion binding; C:host cell nucleus
Bcin16g02090	both	Bcltf2	yes, TF domain	light-responsive transcription factor 2				nucleic acid binding
Bcin16g02550	both		no, centromere related	putative transposase protein				zinc ion binding	F:DNA binding; F:zinc ion binding; C:nucleus
Bcin16g02570	both		yes, TF domain	predicted protein	Zn(2)-C6 fungal-type D-binding domain	regulation of transcription, DNA-templated	nucleus	sequence-specific DNA binding RNA polymerase II transcription factor activity	P:regulation of transcription by RNA polymerase II; F:DNA-binding transcription factor activity, RNA polymerase II-specific; F:zinc ion binding; C:host cell nucleus
Bcin16g03200	both		yes, TF domain	fungal specific transcription factor domain-containing protein	Zn(2)-C6 fungal-type D-binding domain + Decarboxylase UbiX/Pad1 + Transcription factor domain|fungi	regulation of transcription, DNA-templated	nucleus	sequence-specific DNA binding RNA polymerase II transcription factor activity	P:regulation of transcription by RNA polymerase II; F:DNA-binding transcription factor activity, RNA polymerase II-specific; F:DNA binding; F:zinc ion binding; F:carboxy-lyase activity; C:nucleus; C:integral component of membrane; C:host cell nucleus
Bcin16g03230	both		yes, TF domain	C6 transcription factor protein	Zn(2)-C6 fungal-type D-binding domain + Transcription factor domain|fungi	regulation of transcription, DNA-templated	nucleus	sequence-specific DNA binding RNA polymerase II transcription factor activity	P:regulation of transcription by RNA polymerase II; P:oxalate metabolic process; F:DNA-binding transcription factor activity, RNA polymerase II-specific; F:DNA binding; F:zinc ion binding; F:nutrient reservoir activity; C:nucleus; C:integral component of membrane; C:host cell nucleus
Bcin16g03350	both		no, Many BTB proteins are transcriptional regulators that are thought to act through the control of chromatin structure.	predicted protein				protein binding
Bcin16g03970	both		yes, TF domain	Fungal specific transcription factor domain-containing protein	Zn(2)-C6 fungal-type D-binding domain + Transcription factor domain|fungi	regulation of transcription, DNA-templated	nucleus	sequence-specific DNA binding RNA polymerase II transcription factor activity	P:regulation of transcription by RNA polymerase II; F:DNA-binding transcription factor activity, RNA polymerase II-specific; F:DNA binding; F:zinc ion binding; C:nucleus; C:host cell nucleus
Bcin16g04080	both		yes, TF domain	C6 transcription factor protein	Zn(2)-C6 fungal-type D-binding domain	regulation of transcription, DNA-templated	nucleus	sequence-specific DNA binding RNA polymerase II transcription factor activity	P:regulation of transcription by RNA polymerase II; F:transcription regulatory region sequence-specific DNA binding; F:DNA-binding transcription factor activity, RNA polymerase II-specific; F:zinc ion binding; C:nucleus; C:integral component of membrane; C:host cell nucleus
Bcin16g04130	both		no, DNA repair	putative dna repair and transcription factor protein	Ada D repair|metal-binding + Homeodomain-like + D binding HTH domain|AraC-type	regulation of transcription, DNA-templated		zinc ion binding	P:DNA repair; P:regulation of transcription, DNA-templated; F:DNA-binding transcription factor activity; F:methyltransferase activity; F:zinc ion binding; F:sequence-specific DNA binding
Bcin16g04310	both	Bchsh49	no, splicing related	splicing factor 3B subunit 4 protein				nucleic acid binding	F:RNA binding; C:U2 snRNP
Bcin16g04670	both	Bcnop4	no, RNA binding	RNA-binding domain-containing protein				nucleic acid binding	F:RNA binding; C:ribonucleoprotein complex
Bcin16g04740	both		no, no TF	putative miz zinc finger protein				zinc ion binding	F:zinc ion binding
Bcin01g00670	InterPro	Bcsui2	no, translation related	eukaryotic translation initiation factor 2 subunit alpha				nucleic acid binding	P:formation of translation preinitiation complex; F:translation initiation factor activity; F:GTP binding; F:ribosome binding; F:methionyl-initiator methionine tRNA binding; C:eukaryotic translation initiation factor 2 complex; C:eukaryotic translation initiation factor 2B complex; C:cytoplasmic stress granule; C:eukaryotic 48S preinitiation complex; C:multi-eIF complex
Bcin01g02130	InterPro	Bcapn2	no, DNA repair	DNA lyase	Bcapn2|similar to yeast APN2|Class II abasic (AP) endonuclease involved in repair of D damage; homolog of human HAP1 and E. coli exoIII [Source:SGD;Acc:S000000115]	DNA repair	intracellular	zinc ion binding	P:DNA repair; P:nucleic acid phosphodiester bond hydrolysis; F:DNA binding; F:endonuclease activity; F:zinc ion binding; F:lyase activity
Bcin01g02280	InterPro		yes, fungal type DBD	fungal zn binuclear cluster domain containing protein					P:regulation of transcription by RNA polymerase II; F:DNA-binding transcription factor activity, RNA polymerase II-specific; F:zinc ion binding; C:host cell nucleus
Bcin01g03690	InterPro	Bcdss1	no, mitochondrial related	putative mitochondrial protein cyt-4 protein					P:RNA phosphodiester bond hydrolysis; F:3'-5'-exoribonuclease activity; F:RNA binding; C:exosome (RNase complex); C:membrane
Bcin01g05840	InterPro		no, hydrolase fold	prolyl oligopeptidase	Alpha/beta hydrolase fold-3 + Alpha/Beta hydrolase fold	metabolic process		hydrolase activity	F:hydrolase activity
Bcin01g06650	InterPro		no, ribosomal related	40S ribosomal protein S28	Ribosomal protein S28e + Nucleic acid-binding|OB-fold + Ribosomal protein S28e conserved site	translation	intracellular	structural constituent of ribosome	P:translation; F:structural constituent of ribosome; C:ribosome
Bcin01g07780	InterPro		no, no TF	putative methyltransferase
Bcin01g08180	InterPro		yes, TF domain	putative dna-binding protein				DNA binding	F:DNA binding
Bcin01g08440	InterPro	Bcmsd1	no, tRNA related	putative aspartyl-trna synthetase protein	Bcmsd1|similar to yeast MSD1|Mitochondrial aspartyl-tR synthetase; required for acylation of aspartyl-tR; yeast and bacterial aspartyl-|asparaginyl-|and lysyl-tR synthetases contain regions with high sequence similarity|suggesting a common ancestral gene [Source:SGD;Acc:S000006025]	tRNA aminoacylation for protein translation	cytoplasm	aminoacyl-tRNA ligase activity	P:tRNA aminoacylation for protein translation; F:aminoacyl-tRNA ligase activity; F:ATP binding; C:cytoplasm
Bcin01g10610	InterPro	Bcmcm7	no, replication	DNA replication licensing factor	Bcmcm7|similar to yeast MCM7|Component of the Mcm2-7 hexameric helicase complex; MCM2-7 primes origins of D replication in G1 and becomes an active ATP-dependent helicase that promotes D melting and elongation in S-phase; forms an Mcm4p-6p-7p subcomplex [Source:SGD;Acc:S000000406]	DNA replication initiation	nucleus	DNA binding	P:DNA replication initiation; P:cell cycle; P:DNA duplex unwinding; F:single-stranded DNA binding; F:single-stranded RNA binding; F:ATP binding; F:3'-5' DNA/RNA helicase activity; F:single-stranded 3'-5' DNA helicase activity; C:chromatin; C:MCM complex; C:MCM core complex
Bcin01g11510	InterPro		yes, TF domain	fungal zn(2)-Cys(6) binuclear cluster domain-containing protein	Zn(2)-C6 fungal-type D-binding domain	regulation of transcription, DNA-templated	nucleus	sequence-specific DNA binding RNA polymerase II transcription factor activity	P:regulation of transcription by RNA polymerase II; F:DNA-binding transcription factor activity, RNA polymerase II-specific; F:zinc ion binding; C:host cell nucleus
Bcin02g01750	InterPro		no, replication	Zinc finger GRF-type protein	D topoisomerase|type IA + Zinc finger|GRF-type	DNA topological change		zinc ion binding	F:zinc ion binding
Bcin02g03460	InterPro	Bcrpc25	no, RNA polimerase	DNA-directed RNA polymerase III	Bcrpc25|similar to yeast RPC25|R polymerase III subunit C25; required for transcription initiation; forms a heterodimer with Rpc17p; paralog of Rpb7p [Source:SGD;Acc:S000001627]	transcription, DNA-templated		DNA binding	P:transcription initiation from RNA polymerase III promoter; F:DNA binding; F:DNA-directed 5'-3' RNA polymerase activity; C:RNA polymerase III complex
Bcin02g03470	InterPro		no, sno related	putative nuclear fragile x mental retardation-interacting protein 1 protein				metal ion binding	P:box C/D snoRNP assembly; F:DNA binding; F:metal ion binding; C:nucleus
Bcin02g05040	InterPro	Bcslm5	no, tRNA related	putative asparaginyl-trna synthetase protein	Bcslm5|similar to yeast SLM5|Mitochondrial asparaginyl-tR synthetase [Source:SGD;Acc:S000000618]	asparaginyl-tRNA aminoacylation	cytoplasm	nucleic acid binding	P:asparaginyl-tRNA aminoacylation; F:nucleic acid binding; F:asparagine-tRNA ligase activity; F:ATP binding
Bcin02g06040	InterPro		no, replication	DNA ligase I	D ligase|ATP-dependent + D ligase|ATP-dependent|N-terminal + D ligase|ATP-dependent|C-terminal + D ligase|ATP-dependent|central + Nucleic acid-binding|OB-fold + D ligase|ATP-dependent|conserved site	DNA biosynthetic process		DNA binding	P:lagging strand elongation; P:base-excision repair, DNA ligation; P:DNA recombination; P:mitochondrial DNA repair; P:DNA biosynthetic process; P:double-strand break repair via alternative nonhomologous end joining; F:DNA binding; F:DNA ligase (ATP) activity; F:ATP binding; C:mitochondrion; C:DNA ligase III-XRCC1 complex
Bcin03g00140	InterPro		no, no TF	reverse transcriptase	Reverse transcriptase domain + HMG-I/HMG-Y|D-binding|conserved site + Integrase|catalytic core + Zinc finger|CCHC-type + Ribonuclease H-like domain + Chromo domain-like	regulation of transcription, DNA-templated		zinc ion binding	P:regulation of transcription, DNA-templated; P:DNA integration; F:nucleic acid binding; F:zinc ion binding
Bcin03g02530	InterPro		no, ribosomal related	60S ribosomal protein L2	Ribosomal protein L2 + Translation protein SH3-like domain + Nucleic acid-binding|OB-fold + Ribosomal protein L2 domain 2 + Ribosomal protein L2|domain 3 + Ribosomal Proteins L2|R binding domain + Ribosomal protein L2|C-terminal + Ribosomal protein L2|conserved site	translation	intracellular	structural constituent of ribosome	P:cytoplasmic translation; F:RNA binding; F:structural constituent of ribosome; C:cytosolic large ribosomal subunit
Bcin03g03720	InterPro		no, not related to TF	hypothetical protein BCIN_03g03720				metal ion binding	F:metal ion binding
Bcin03g03920	InterPro		no, no TF	Nucleic acid-binding OB-fold protein
Bcin03g04640	InterPro		yes, TF domain	putative ccch zinc finger dna binding protein	Zinc finger|CCCH-type			metal ion binding	F:metal ion binding
Bcin03g05080	InterPro		no, no TF	ob-fold nucleic acid binding domain-containing protein					F:single-stranded DNA binding; C:nucleus
Bcin03g07960	InterPro	Bcmcm3	no, replication	DNA replication licensing factor mcm3	Bcmcm3|similar to yeast MCM3|Protein involved in D replication; component of the Mcm2-7 hexameric helicase complex that binds chromatin as a part of the pre-replicative complex [Source:SGD;Acc:S000000758]	DNA replication initiation	nucleus	DNA binding	P:double-strand break repair via break-induced replication; P:pre-replicative complex assembly involved in nuclear cell cycle DNA replication; P:DNA strand elongation involved in DNA replication; P:DNA duplex unwinding; P:mitotic DNA replication initiation; F:DNA helicase activity; F:DNA replication origin binding; F:single-stranded DNA binding; F:ATP binding; C:nucleus; C:MCM complex
Bcin04g00240	InterPro	Bcrfa1	no, replication	replication factor-a protein 1	Bcrfa1|similar to yeast RFA1|Subunit of heterotrimeric Replication Protein A (RPA); RPA is a highly conserved single-stranded D binding protein involved in D replication|repair|and recombination; RPA protects against inappropriate telomere recombination|and upon telomere uncapping|prevents cell proliferation by a checkpoint-independent pathway; role in D catenation/decatenation pathway of chromos…	DNA recombination	nucleus	DNA binding	P:double-strand break repair via homologous recombination; P:DNA unwinding involved in DNA replication; P:premeiotic DNA replication; P:nucleotide-excision repair; P:positive regulation of telomere maintenance via telomerase; P:negative regulation of mitotic cohesin ssDNA (lagging strand) loading; P:mitotic DNA replication; F:damaged DNA binding; F:single-stranded telomeric DNA binding; F:metal i…
Bcin04g00700	InterPro		no, no TF	Putative Transposase				DNA binding	P:biological_process; F:molecular_function; C:cellular_component
Bcin04g05440	InterPro		no, ribosomal related	40s ribosomal protein s23	Ribosomal protein S23|eukaryotic/archaeal + Ribosomal protein S12/S23 + Nucleic acid-binding|OB-fold	translation	small ribosomal subunit	structural constituent of ribosome	P:translation; F:structural constituent of ribosome; C:cytosolic small ribosomal subunit
Bcin04g05540	InterPro		no, chromatin remodeling complex	chromatin remodeling complex subunit protein				metal ion binding	F:metal ion binding
Bcin04g05620	InterPro	Bcspt6	no, elongation factor	transcription elongation factor spt6	Bcspt6|similar to yeast SPT6|Nucleosome remodeling protein; functions in various aspects of transcription|chromatin maintenance|and R processing; required for the maintenance of chromatin structure during transcription in order to inhibit transcription from promoters within the coding region; required for H3K36 trimethylation but not dimethylation by Set2p [Source:SGD;Acc:S000003348]	regulation of DNA-templated transcription, elongation		DNA binding	P:translational elongation; P:positive regulation of transcription elongation from RNA polymerase II promoter; P:nucleosome organization; P:mRNA transcription by RNA polymerase II; P:regulation of mRNA processing; P:chromatin maintenance; F:DNA binding; F:translation elongation factor activity; F:nucleosome binding; F:histone binding; C:transcription elongation factor complex; C:transcriptionally…
Bcin04g05710	InterPro	Bcrrp4	no, mRNA related	exosome complex exonuclease rrp4 protein			exosome (RNase complex)	RNA binding	P:exonucleolytic trimming to generate mature 3'-end of 5.8S rRNA from tricistronic rRNA transcript (SSU-rRNA, 5.8S rRNA, LSU-rRNA); P:nuclear-transcribed mRNA catabolic process, exonucleolytic, 3'-5'; P:U4 snRNA 3'-end processing; P:exonucleolytic catabolism of deadenylated mRNA; P:CUT catabolic process; P:nuclear polyadenylation-dependent rRNA catabolic process; P:nuclear polyadenylation-depende…
Bcin05g05390	InterPro		yes, TF domain	predicted protein	Zn(2)-C6 fungal-type D-binding domain	regulation of transcription, DNA-templated	nucleus	sequence-specific DNA binding RNA polymerase II transcription factor activity	P:regulation of transcription by RNA polymerase II; P:protein phosphorylation; F:transcription regulatory region sequence-specific DNA binding; F:DNA-binding transcription factor activity, RNA polymerase II-specific; F:protein kinase activity; F:ATP binding; F:zinc ion binding; C:nucleus; C:host cell nucleus
Bcin05g05490	InterPro		no, centromere related	putative myb-like dna-binding domain protein			nucleus	DNA binding	F:DNA binding; F:histone binding; F:protein heterodimerization activity; C:nucleus
Bcin05g07130	InterPro	Bcmsk1	no, tRNA related	lysyl-tRNA synthetase	Bcmsk1|similar to yeast MSK1|Mitochondrial lysine-tR synthetase; required for import of both aminoacylated and deacylated forms of tR(Lys) into mitochondria and for aminoacylation of mitochondrially encoded tR(Lys) [Source:SGD;Acc:S000005017]	lysyl-tRNA aminoacylation	cytoplasm	lysine-tRNA ligase activity	P:mitochondrial lysyl-tRNA aminoacylation; F:tRNA binding; F:lysine-tRNA ligase activity; F:ATP binding; C:mitochondrion
Bcin06g00030	InterPro		no, Many BTB proteins are transcriptional regulators that are thought to act through the control of chromatin structure.	predicted protein				protein binding
Bcin06g00270	InterPro	Bcrrp40	no, mRNA related	putative exosome complex exonuclease RRP40			exosome (RNase complex)	RNA binding	P:exonucleolytic trimming to generate mature 3'-end of 5.8S rRNA from tricistronic rRNA transcript (SSU-rRNA, 5.8S rRNA, LSU-rRNA); P:nuclear-transcribed mRNA catabolic process, exonucleolytic, 3'-5'; P:U4 snRNA 3'-end processing; P:exonucleolytic catabolism of deadenylated mRNA; P:CUT catabolic process; P:nuclear polyadenylation-dependent rRNA catabolic process; P:nuclear polyadenylation-depende…
Bcin06g00380	InterPro		no, ribosomal related	40S ribosomal protein S11	Ribosomal protein S17 + Nucleic acid-binding|OB-fold + Ribosomal protein S17|conserved site + Ribosomal protein S17|archaeal/eukaryotic + 40S ribosomal protein S11|N-terminal	translation	intracellular	structural constituent of ribosome	P:translation; F:structural constituent of ribosome; C:cytosolic small ribosomal subunit
Bcin06g01190	InterPro		no, Many BTB proteins are transcriptional regulators that are thought to act through the control of chromatin structure.	predicted protein				protein binding
Bcin06g02820	InterPro	Bcdps1	no, tRNA related	aspartyl-tRNA synthetase	Bcdps1|similar to yeast DPS1|Aspartyl-tR synthetase|primarily cytoplasmic; homodimeric enzyme that catalyzes the specific aspartylation of tR(Asp); class II aminoacyl tR synthetase; binding to its own mR may confer autoregulation; shares five highly conserved amino acids with human that when mutated cause leukoencephalopathy characterized by hypomyelination with brain stem and spinal cord involve…	aspartyl-tRNA aminoacylation	cytoplasm	aspartate-tRNA ligase activity	P:aspartyl-tRNA aminoacylation; P:TOR signaling; F:RNA binding; F:aspartate-tRNA ligase activity; F:ATP binding; C:nucleus; C:cytosol; C:aminoacyl-tRNA synthetase multienzyme complex; C:TORC1 complex
Bcin06g04810	InterPro		no, membrane related protein	predicted protein				metal ion binding	F:metal ion binding
Bcin06g07070	InterPro		no, DNA repair	GRF zinc finger protein	Oxoglutarate/iron-dependent dioxygenase + Zinc finger|GRF-type + Alpha-ketoglutarate-dependent dioxygenase AlkB-like + Alkylated D repair protein alkB homologue 3	oxidative single-stranded DNA demethylation		zinc ion binding	P:DNA dealkylation involved in DNA repair; P:oxidative single-stranded DNA demethylation; F:zinc ion binding; F:dioxygenase activity; C:nucleus; C:integral component of membrane
Bcin07g01170	InterPro		no, translation related	eukaryotic translation initiation factor 5A	Translation elongation factor IF5A + Translation protein SH3-like domain + Nucleic acid-binding|OB-fold + Ribosomal protein L2 domain 2 + Translation elongation factor|IF5A|hypusine site + Translation elongation factor|IF5A C-terminal	positive regulation of translational elongation		RNA binding	P:translational initiation; P:positive regulation of translational elongation; P:positive regulation of translational termination; F:structural constituent of ribosome; F:translation initiation factor activity; F:translation elongation factor activity; F:ribosome binding; C:ribosome
Bcin07g02310	InterPro	Bcrad14	no, DNA repair	DNA repair protein rad14	Bcrad14|similar to yeast RAD14|Protein that recognizes and binds damaged D during NER; subunit of Nucleotide Excision Repair Factor 1 (NEF1); contains zinc finger motif; homolog of human XPA protein; NER stands for nucleotide excision repair [Source:SGD;Acc:S000004814]	nucleotide-excision repair	nucleus	damaged DNA binding	P:nucleotide-excision repair, DNA damage recognition; P:base-excision repair; P:nucleotide-excision repair, DNA incision; P:UV-damage excision repair; P:nucleotide-excision repair involved in interstrand cross-link repair; F:damaged DNA binding; C:nucleotide-excision repair factor 1 complex; C:host cell nucleus
Bcin07g03400	InterPro	Bcxbp1	yes, TF domain	putative apses transcription factor xbp1 protein	Bcxbp1|similar to yeast XBP1|Transcriptional repressor			DNA binding	P:asparagine catabolic process; F:DNA binding; F:asparaginase activity; C:periplasmic space
Bcin07g05100	InterPro		no, no significant evidence	chromo domain-containing protein				metal ion binding	F:metal ion binding; C:nucleus
Bcin07g05210	InterPro		no, Many BTB proteins are transcriptional regulators that are thought to act through the control of chromatin structure.	predicted protein				protein binding
Bcin07g06800	InterPro		yes, TF domain	putative tpa: zn 2cys6 transcription factor protein	Zn(2)-C6 fungal-type D-binding domain	regulation of transcription, DNA-templated	nucleus	sequence-specific DNA binding RNA polymerase II transcription factor activity	P:regulation of transcription by RNA polymerase II; F:transcription regulatory region sequence-specific DNA binding; F:DNA-binding transcription factor activity, RNA polymerase II-specific; F:zinc ion binding; C:nucleus; C:host cell nucleus
Bcin08g01110	InterPro	Bchex	no, no TF	putative woronin body major protein	Bchex|Protein of the Woronin body	positive regulation of translational elongation		RNA binding	P:positive regulation of translational elongation; F:translation elongation factor activity; F:ribosome binding; C:integral component of membrane
Bcin08g01130	InterPro		yes, TF domain	putative transcription factor cys6 protein	Zn(2)-C6 fungal-type D-binding domain	regulation of transcription, DNA-templated	nucleus	sequence-specific DNA binding RNA polymerase II transcription factor activity	P:regulation of transcription by RNA polymerase II; F:DNA-binding transcription factor activity, RNA polymerase II-specific; F:zinc ion binding; C:host cell nucleus
Bcin08g01810	InterPro		yes, TF domain	transcription factor Cys6 protein	Zn(2)-C6 fungal-type D-binding domain	regulation of transcription, DNA-templated	nucleus	sequence-specific DNA binding RNA polymerase II transcription factor activity	P:regulation of transcription by RNA polymerase II; F:DNA-binding transcription factor activity, RNA polymerase II-specific; F:zinc ion binding; C:integral component of membrane; C:host cell nucleus
Bcin08g02540	InterPro	Bcdnl4	no, replication	dna ligase 4 protein	Bcdnl4|similar to yeast DNL4|D ligase required for nonhomologous end-joining (NHEJ); forms stable heterodimer with required cofactor Lif1p|interacts with Nej1p; involved in meiosis|not essential for vegetative growth [Source:SGD;Acc:S000005531]	DNA biosynthetic process		DNA binding	P:DNA replication; P:DNA recombination; P:DNA ligation involved in DNA repair; P:DNA biosynthetic process; F:DNA binding; F:DNA ligase (ATP) activity; F:ATP binding
Bcin08g02880	InterPro		no, chromatin related	SWIRM domain-containing protein				DNA binding	P:chromatin remodeling; P:regulation of transcription by RNA polymerase II; P:positive regulation of histone acetylation; P:positive regulation of nucleic acid-templated transcription; F:chromatin binding; F:transcription coactivator activity; C:Ada2/Gcn5/Ada3 transcription activator complex; C:integral component of membrane; C:SAGA-type complex
Bcin08g03140	InterPro	Bccsl4	no, RNA related	probable CSL4-core component of the 3`-5` exosome			exosome (RNase complex)	RNA binding	P:RNA processing; F:RNA binding; C:nuclear exosome (RNase complex); C:cytoplasm
Bcin08g03190	InterPro		no, DNA repair	predicted protein	Nucleic acid-binding|OB-fold + Replication factor A protein 3	DNA recombination	nucleus	DNA binding	P:double-strand break repair via homologous recombination; P:DNA replication; P:base-excision repair; P:nucleotide-excision repair; P:mismatch repair; F:damaged DNA binding; F:single-stranded DNA binding; C:DNA replication factor A complex; C:site of double-strand break
Bcin08g04150	InterPro	Bcrrp5	no, RNA related	rRNA biogenesis rrp5 protein	Bcrrp5|similar to yeast RRP5|R binding protein involved in synthesis of both 18S and 5.8S rRs; component of both the ribosomal small subunit (SSU) processosome and the 90S preribosome; acts as part of a Mak21p-Noc2p-Rrp5p module that associates with nascent pre-rR during transcription and has a role in bigenesis of the large ribosomal subunit; has binding preference for single stranded tracts of …	RNA processing		nucleic acid binding	P:RNA processing; F:RNA binding; C:nucleolus; C:small-subunit processome
Bcin08g05630	InterPro		no, no TF	cyanate hydratase	Cyanate lyase|C-terminal + Cyanate hydratase + Lambda repressor-like|D-binding domain	cyanate metabolic process		DNA binding	P:cyanate metabolic process; F:DNA binding; F:cyanate hydratase activity
Bcin08g05760	InterPro		no, telomere related	telomere-binding alpha subunit central domain-containing protein	Telomeric single stranded D binding POT1/Cdc13 + Nucleic acid-binding|OB-fold + Protection of telomeres protein 1 + Protection of telomeres protein 1|ssD-binding domain	telomere maintenance	nuclear chromosome, telomeric region	DNA binding	P:telomere capping; P:regulation of telomere maintenance via telomerase; P:negative regulation of telomerase activity; F:telomerase inhibitor activity; F:G-rich strand telomeric DNA binding; C:chromosome, telomeric region; C:nuclear telomere cap complex
Bcin08g05800	InterPro		no, tRNA related	aspartyl-tRNA synthetase-like protein	Aspartyl/Asparaginyl-tR synthetase|class IIb + Aminoacyl-tR synthetase|class II (D/K/N) + Aspartyl-tR synthetase|archaeal-type + Aminoacyl-tR synthetase|class II + Nucleic acid-binding|OB-fold + Lysylphosphatidylglycerol synthetase|domain of unknown function DUF2156	aspartyl-tRNA aminoacylation	cytoplasm	aspartate-tRNA ligase activity	P:aspartyl-tRNA aminoacylation; F:RNA binding; F:aspartate-tRNA ligase activity; F:ATP binding; C:cytosol; C:aminoacyl-tRNA synthetase multienzyme complex
Bcin08g06820	InterPro		yes, putative zinc finger protein	putative iws1-like protein				zinc ion binding	F:nucleic acid binding; F:zinc ion binding
Bcin09g01170	InterPro		no, no significant evidence	C-x8-C-x5-C-x3-H type zinc finger protein				metal ion binding	F:metal ion binding
Bcin09g01860	InterPro		no, RNA binding	predicted protein				nucleic acid binding	F:RNA binding
Bcin09g03310	InterPro		yes, similar to Afu5g12760 Aspergillus fumigatus	C-x8-C-x5-C-x3-H type zinc finger protein-like protein				metal ion binding	F:metal ion binding
Bcin09g03840	InterPro		no, no TF	Retrovirus-related Pol polyprotein from transposon TNT 1-94				zinc ion binding	F:nucleic acid binding; F:zinc ion binding
Bcin09g06250	InterPro	Bctif11	no, translation related	translation initiation factor 1A	Bctif11|similar to yeast TIF11|Translation initiation factor eIF1A; essential protein that forms a complex with Sui1p (eIF1) and the 40S ribosomal subunit and scans for the start codon; C-terminus associates with Fun12p (eIF5B); N terminus interacts with eIF2 and eIF3 [Source:SGD;Acc:S000004873]	translational initiation		RNA binding	P:translational initiation; F:translation initiation factor activity; F:RNA strand annealing activity
Bcin09g06830	InterPro	Bcpan3	no, mRNA related	PAB-dependent poly(A)-specific ribonuclease subunit PAN3 protein	Bcpan3|similar to yeast PAN3|Essential subunit of the Pan2p-Pan3p poly(A)-ribonuclease complex; poly (A) mR binding subunit which recruits mR to the complex; the Pan2p-Pan3p complex controls poly(A) tail length and regulates the stoichiometry and activity of postreplication repair complexes [Source:SGD;Acc:S000001508]	mRNA processing	PAN complex	metal ion binding	P:nuclear-transcribed mRNA poly(A) tail shortening; P:mRNA processing; P:protein phosphorylation; F:RNA binding; F:protein kinase activity; F:ATP binding; F:metal ion binding; C:PAN complex
Bcin09g07020	InterPro		yes, TF domain	C6 finger domain-containing protein	Zn(2)-C6 fungal-type D-binding domain	regulation of transcription, DNA-templated	nucleus	sequence-specific DNA binding RNA polymerase II transcription factor activity	P:regulation of transcription by RNA polymerase II; F:DNA-binding transcription factor activity, RNA polymerase II-specific; F:zinc ion binding; C:host cell nucleus
Bcin10g00600	InterPro		no, primosome	single-strand binding family protein	Primosome PriB/single-strand D-binding + Single-stranded D-binding protein + Nucleic acid-binding|OB-fold	DNA replication		single-stranded DNA binding	P:mitochondrial DNA replication; P:positive regulation of helicase activity; F:single-stranded DNA binding; C:mitochondrial nucleoid
Bcin10g01370	InterPro		yes, no domain to discard as TF	hypothetical protein BCIN_10g01370				zinc ion binding	F:nucleic acid binding; F:zinc ion binding
Bcin10g02640	InterPro	Bcbdp1	no, tfiiib	putative transcription factor tfiiib component protein	Bcbdp1|similar to yeast BDP1|Essential subunit of R polymerase III transcription factor (TFIIIB); TFIIIB is involved in transcription of genes encoding tRs|5S rR|U6 snR|and other small Rs [Source:SGD;Acc:S000004984]	transcription from RNA polymerase III promoter	transcription factor TFIIIB complex	DNA binding	P:RNA polymerase III preinitiation complex assembly; F:TFIIIC-class transcription factor complex binding; C:transcription factor TFIIIB complex
Bcin10g04470	InterPro		yes, TF domain	transcription factor Cys6	Zn(2)-C6 fungal-type D-binding domain	regulation of transcription, DNA-templated	nucleus	sequence-specific DNA binding RNA polymerase II transcription factor activity	P:regulation of transcription by RNA polymerase II; F:DNA-binding transcription factor activity, RNA polymerase II-specific; F:zinc ion binding; F:hydrolase activity; C:host cell nucleus
Bcin10g05140	InterPro		no, DNA repair	predicted protein				DNA binding	P:DNA recombinase assembly; P:reciprocal meiotic recombination; F:DNA binding
Bcin10g05410	InterPro	Bcfrs1	no, tRNA related	phenylalanyl-tRNA synthetase beta chain	Bcfrs1|similar to yeast FRS1|Beta subunit of cytoplasmic phenylalanyl-tR synthetase; forms a tetramer with Frs2p to generate active enzyme; able to hydrolyze mis-aminoacylated tR-Phe|which could contribute to translational quality control [Source:SGD;Acc:S000004050]	phenylalanyl-tRNA aminoacylation	cytoplasm	RNA binding	P:phenylalanyl-tRNA aminoacylation; F:magnesium ion binding; F:RNA binding; F:phenylalanine-tRNA ligase activity; F:ATP binding; C:phenylalanine-tRNA ligase complex
Bcin11g02220	InterPro	Bcdis3	no, RNA related	RNB-domain-containing protein					P:exonucleolytic trimming to generate mature 3'-end of 5.8S rRNA from tricistronic rRNA transcript (SSU-rRNA, 5.8S rRNA, LSU-rRNA); P:mRNA processing; P:nonfunctional rRNA decay; P:nuclear mRNA surveillance; P:nuclear polyadenylation-dependent rRNA catabolic process; P:nuclear polyadenylation-dependent tRNA catabolic process; P:nuclear polyadenylation-dependent CUT catabolic process; P:RNA phosph…
Bcin11g04840	InterPro	Bcrml2	no, ribosomal related	ribosomal protein L2	Bcrml2|similar to yeast RML2|Mitochondrial ribosomal protein of the large subunit (L2); has similarity to E. coli L2 ribosomal protein; mutant allele (fat21) causes inability to utilize oleate|and induce oleic acid oxidation; may interfere with activity of the Adr1p transcription factor [Source:SGD;Acc:S000000776]	translation	large ribosomal subunit	RNA binding	P:mitochondrial translation; F:RNA binding; F:structural constituent of ribosome; F:transferase activity; C:mitochondrial large ribosomal subunit
Bcin11g05100	InterPro		yes, TF domain	putative zinc finger dna-binding protein	Zinc finger|CCCH-type			metal ion binding	F:DNA binding; F:metal ion binding
Bcin11g05760	InterPro	Bcmcm4	no, replication	DNA replication licensing factor mcm4	Bcmcm4|similar to yeast MCM4|Essential helicase component of heterohexameric MCM2-7 complexes; MCM2-7 complexes bind pre-replication complexes on D and melt D prior to replication; forms an Mcm4p-6p-7p subcomplex; shows nuclear accumulation in G1; homolog of S. pombe Cdc21p [Source:SGD;Acc:S000006223]	DNA replication initiation	MCM complex	DNA binding	P:double-strand break repair via break-induced replication; P:pre-replicative complex assembly involved in nuclear cell cycle DNA replication; P:DNA unwinding involved in DNA replication; P:DNA strand elongation involved in DNA replication; P:premeiotic DNA replication; P:protein hexamerization; P:replication fork protection; P:mitotic DNA replication initiation; P:negative regulation of DNA heli…
Bcin12g00310	InterPro	Bcmrps12	no, ribosomal related	probable ribosomal protein S12	Bcmrps12|similar to yeast MRPS12|Mitochondrial protein; may interact with ribosomes based on co-purification experiments; similar to E. coli and human mitochondrial S12 ribosomal proteins [Source:SGD;Acc:S000005319]	translation	small ribosomal subunit	structural constituent of ribosome	P:translation; F:structural constituent of ribosome; C:small ribosomal subunit
Bcin12g01760	InterPro	Bcrfa2	no, replication	replication protein A, subunit RPA32	Bcrfa2|similar to yeast RFA2|Subunit of heterotrimeric Replication Protein A (RPA); RPA is a highly conserved single-stranded D binding protein involved in D replication|repair|and recombination; RPA protects against inappropriate telomere recombination|and upon telomere uncapping|prevents cell proliferation by a checkpoint-independent pathway; in concert with Sgs1p-Top2p-Rmi1p|stimulates D caten…	DNA recombination	nucleus	DNA binding	P:double-strand break repair via homologous recombination; P:DNA replication; P:nucleotide-excision repair; F:single-stranded DNA binding; C:chromosome, telomeric region; C:DNA replication factor A complex; C:site of double-strand break
Bcin12g02760	InterPro	Bcrpb8	no, RNA polimerase	related to DNA-directed RNA polymerase chain RPB8	Bcrpb8|similar to yeast RPB8|R polymerase subunit ABC14.5; common to R polymerases I|II|and III [Source:SGD;Acc:S000005750]	transcription, DNA-templated			P:transcription, DNA-templated; F:DNA-directed 5'-3' RNA polymerase activity; C:RNA polymerase II, core complex; C:RNA polymerase III complex; C:RNA polymerase I complex
Bcin12g04110	InterPro		yes, APSES DNA binding	DNA-binding domain of Mlu1-box binding protein MBP1				DNA binding	P:mitotic telomere tethering at nuclear periphery; P:meiotic attachment of telomere to nuclear envelope; F:DNA binding; C:nuclear membrane complex Bqt3-Bqt4
Bcin12g04560	InterPro	Bcgst24	no, gst protein	nucleic acid-binding protein				tRNA binding	F:tRNA binding; F:aminoacyl-tRNA ligase activity; C:methionyl glutamyl tRNA synthetase complex
Bcin12g04710	InterPro		no, translation related	probable eukaryotic translation initation factor eIF1a-like protein	Translation initiation factor 1A (eIF-1A) + R-binding domain|S1|IF1 type + Nucleic acid-binding|OB-fold	translational initiation		RNA binding	P:translational initiation; F:translation initiation factor activity
Bcin12g06560	InterPro	Bcprp2	no, RNA related	ATP-dependent RNA helicase DHX8				nucleic acid binding	P:spliceosomal complex disassembly; P:electron transport chain; F:RNA binding; F:helicase activity; F:ATP binding; F:oxidoreductase activity, acting on NAD(P)H; C:U2-type spliceosomal complex; C:catalytic step 2 spliceosome; C:post-mRNA release spliceosomal complex
Bcin12g06740	InterPro	Bcmcm6	no, DNA replication	DNA replication licensing factor mcm6	Bcmcm6|similar to yeast MCM6|Protein involved in D replication; component of the Mcm2-7 hexameric helicase complex that binds chromatin as a part of the pre-replicative complex; forms a subcomplex with Mcm4p and Mcm7p [Source:SGD;Acc:S000003169]	DNA replication initiation	nucleus	DNA binding	P:double-strand break repair via break-induced replication; P:pre-replicative complex assembly involved in nuclear cell cycle DNA replication; P:DNA unwinding involved in DNA replication; P:DNA replication initiation; P:mitotic DNA replication; F:DNA replication origin binding; F:single-stranded DNA binding; F:ATP binding; F:single-stranded 3'-5' DNA helicase activity; C:nucleus; C:MCM complex
Bcin13g00230	InterPro	Bcded81	no, tRNA related	asparaginyl-tRNA synthetase	Bcded81|similar to yeast DED81|Cytosolic asparaginyl-tR synthetase; required for protein synthesis|catalyzes the specific attachment of asparagine to its cognate tR [Source:SGD;Acc:S000001061]	asparaginyl-tRNA aminoacylation	cytoplasm	nucleic acid binding	P:asparaginyl-tRNA aminoacylation; F:nucleic acid binding; F:asparagine-tRNA ligase activity; F:ATP binding
Bcin13g00240	InterPro	Bccdc9	no, DNA repair	putative dna ligase protein	Bccdc9|similar to yeast CDC9|D ligase found in the nucleus and mitochondria; an essential enzyme that joins Okazaki fragments during D replication; also acts in ribonucleotide excision repair|base excision repair|and recombination|[Source:SGD;Acc:S000002323]	DNA biosynthetic process		DNA binding	P:DNA recombination; P:DNA ligation involved in DNA repair; P:DNA biosynthetic process; P:Okazaki fragment processing involved in mitotic DNA replication; F:DNA binding; F:DNA ligase (ATP) activity; F:ATP binding; C:nucleus; C:mitochondrion
Bcin13g00390	InterPro	Bcceg1	no, mRNA related	putative mrna capping enzyme protein	Bcceg1|similar to yeast CEG1|Guanylyltransferase involved in mR 5' capping; subunit of the mR capping enzyme|which is a heterotetramer composed of two molecules of Ceg1p and a homodimer of Cet1p|the mR 5?-triphosphatase subunit; nuclear import of Ceg1p requires interaction with Cet1p; mammalian capping enzyme is a single bifunctional polypeptide [Source:SGD;Acc:S000003098]	mRNA processing	mRNA cap methyltransferase complex	mRNA guanylyltransferase activity	P:7-methylguanosine mRNA capping; F:mRNA guanylyltransferase activity; F:GTP binding; F:RNA polymerase II C-terminal domain binding; C:mRNA cap methyltransferase complex
Bcin13g02660	InterPro		yes, putative zinc finger protein	predicted protein				metal ion binding	F:metal ion binding
Bcin13g02800	InterPro		no, absence of a canonical DNA-binding domain (DBD) in these proteins	putative transcription factor c2h2 protein	Zinc finger|MIZ-type + Zinc finger|RING/FYVE/PHD-type + E3 SUMO-protein ligase Nse2 (Mms21)	double-strand break repair via homologous recombination	Smc5-Smc6 complex	zinc ion binding	P:double-strand break repair via homologous recombination; P:protein sumoylation; F:zinc ion binding; F:SUMO transferase activity; C:Smc5-Smc6 complex
Bcin13g04510	InterPro	Bcrat1	no, RNA related	5'-3' exoribonuclease 2	Bcrat1|similar to yeast RAT1|Nuclear 5' to 3' single-stranded R exonuclease; involved in R metabolism|including rR and snR processing as well as poly (A+) dependent and independent mR transcription termination; required for cotranscriptional pre-rR cleavage [Source:SGD;Acc:S000005574]	nucleobase-containing compound metabolic process	nucleus	zinc ion binding	P:cleavage in ITS2 between 5.8S rRNA and LSU-rRNA of tricistronic rRNA transcript (SSU-rRNA, 5.8S rRNA, LSU-rRNA); P:mRNA processing; P:signal transduction; P:termination of RNA polymerase II transcription, poly(A)-coupled; P:termination of RNA polymerase II transcription, exosome-dependent; P:negative regulation of transcription elongation from RNA polymerase II promoter; P:nuclear-transcribed m…
Bcin13g05480	InterPro	Bctrm2	no, tRNA related	S-adenosyl-L-methionine-dependent methyltransferase	Bctrm2|similar to yeast TRM2|tR methyltransferase; 5-methylates the uridine residue at position 54 of tRs and may also have a role in tR stabilization or maturation; endo-exonuclease with a role in D repair [Source:SGD;Acc:S000001764]	RNA processing		S-adenosylmethionine-dependent tRNA (m5U54) methyltransferase activity	P:tRNA methylation; F:S-adenosylmethionine-dependent tRNA (m5U54) methyltransferase activity
Bcin14g00470	InterPro	Bcmcm2	no, DNA replication	DNA replication licensing factor mcm2	Bcmcm2|similar to yeast MCM2|Protein involved in D replication; component of the Mcm2-7 hexameric helicase complex that binds chromatin as a part of the pre-replicative complex; relative distribution to the nucleus increases upon D replication stress [Source:SGD;Acc:S000000119]	DNA replication initiation	nucleus	DNA binding	P:double-strand break repair via break-induced replication; P:pre-replicative complex assembly involved in nuclear cell cycle DNA replication; P:DNA unwinding involved in DNA replication; P:DNA strand elongation involved in DNA replication; P:mitotic DNA replication initiation; P:negative regulation of DNA helicase activity; F:chromatin binding; F:DNA replication origin binding; F:single-stranded…
Bcin14g00550	InterPro		no, no TF	putative myo-inositol-1-phosphate synthase protein					P:resolution of meiotic recombination intermediates; P:nucleic acid phosphodiester bond hydrolysis; F:single-stranded DNA binding; F:single-stranded DNA 3'-5' exodeoxyribonuclease activity
Bcin14g01670	InterPro		no, centromere related	hypothetical protein BCIN_14g01670				DNA binding
Bcin14g01830	InterPro		yes, TF domain	zinc knuckle domain-containing protein	Zinc finger|CCHC-type			zinc ion binding	F:nucleic acid binding; F:zinc ion binding
Bcin15g00600	InterPro		no, ribosomal related	ribosomal s17 protein	Ribosomal protein S17 + Nucleic acid-binding|OB-fold + Ribosomal protein S17|bacterial-type	translation	intracellular	structural constituent of ribosome	P:translation; F:structural constituent of ribosome; C:cytosolic small ribosomal subunit
Bcin15g01820	InterPro	Bcrpb7	no, RNA polimerase	DNA-directed RNA polymerase II subunit rpb7	Bcrpb7|similar to yeast RPB7|R polymerase II subunit B16; forms dissociable heterodimer with Rpb4p; Rpb4/7 dissociates from RPII as Ser2 CTD phosphorylation increases; Rpb4/7 regulates cellular lifespan via mR decay process; involved in recruitment of 3'-end processing factors to transcribing R polymerase II complex|export of mR to cytoplasm under stress conditions; also involved in translation i…	transcription, DNA-templated		nucleic acid binding	P:nuclear-transcribed mRNA catabolic process, exonucleolytic; P:transcription initiation from RNA polymerase II promoter; P:positive regulation of translational initiation; P:positive regulation of nuclear-transcribed mRNA poly(A) tail shortening; F:single-stranded DNA binding; F:single-stranded RNA binding; F:DNA-directed 5'-3' RNA polymerase activity; F:translation initiation factor binding; C:…
Bcin15g02290	InterPro		yes, putative zinc finger protein	predicted protein				zinc ion binding	F:nucleic acid binding; F:zinc ion binding
Bcin15g02360	InterPro		no, telomere related	Telomere end binding protein	Telomeric single stranded D binding POT1/Cdc13 + Nucleic acid-binding|OB-fold	telomere maintenance	nuclear chromosome, telomeric region	DNA binding	P:telomere maintenance; F:DNA binding; C:chromosome, telomeric region
Bcin15g02990	InterPro		no, replication	MCM2 3 5 family protein	Mini-chromosome maintenance|D-dependent ATPase + D replication licensing factor Mcm + Nucleic acid-binding|OB-fold + Mini-chromosome maintenance|conserved site + P-loop containing nucleoside triphosphate hydrolase + MCM N-terminal domain + Mini-chromosome maintenance protein + MCM OB domain	DNA replication initiation	nucleus	DNA binding	P:DNA replication initiation; P:DNA duplex unwinding; F:DNA helicase activity; F:DNA replication origin binding; F:ATP binding; C:nucleus; C:MCM complex
Bcin15g05020	InterPro		no, splicing related	u1 snrnp-associated usp107 protein	R recognition motif domain + PWI domain + Nucleotide-binding alpha-beta plait domain	mRNA processing		nucleic acid binding	P:regulation of alternative mRNA splicing, via spliceosome; F:mRNA binding
Bcin16g00430	InterPro	Bckrs1	no, tRNA related	putative Lysyl-tRNA synthetase, cytoplasmic	Bckrs1|similar to yeast KRS1|Lysyl-tR synthetase [Source:SGD;Acc:S000002444]	lysyl-tRNA aminoacylation	cytoplasm	nucleic acid binding	P:lysyl-tRNA aminoacylation; F:tRNA binding; F:lysine-tRNA ligase activity; F:ATP binding; C:cytosol; C:integral component of membrane
Bcin16g01650	InterPro		yes, TF domain	HMG box protein					F:DNA binding; C:nucleus
Bcin16g04000	InterPro	Bcssd1	no, mRNA related	Bcssd1					P:mRNA catabolic process; P:RNA phosphodiester bond hydrolysis, exonucleolytic; F:3'-5'-exoribonuclease activity; F:RNA binding; C:exosome (RNase complex); C:P-body
Bcin01g02640	InterPro	Bchel2	yes, zinc finger protein	zinc finger protein	Bchel2|similar to yeast HEL2
Bcin02g09330	InterPro		yes, similar to TFs	C2H2 and C2HC zinc finger
Bcin03g01800	hmm		yes, no domain to discard as TF	predicted protein
Bcin03g02500	InterPro		yes, zinc finger	putative c2h2 type zinc finger domain protein
Bcin03g07020	InterPro	Bccon7	yes, TF domain	Bccon7	Bccon7|Cys2His2 transcription factor			Bccon7|Cys2His2 transcription factor	P:regulation of transcription, DNA-templated
Bcin04g01840	InterPro		yes, zinc finger	C2H2 finger domain-containing protein				Zinc finger|C2H2 + Zinc finger C2H2-type/integrase D-binding domain
Bcin04g02940	hmm		yes, TF domain	putative c6 zinc finger domain-containing protein					P:regulation of transcription by RNA polymerase II; F:DNA-binding transcription factor activity, RNA polymerase II-specific; F:zinc ion binding; C:host cell nucleus
Bcin04g03280	InterPro		yes, TF domain	homeobox meis protein					F:DNA binding
Bcin04g04420	InterPro		no, Related to Origin Recognition Complex Subunit 4	putative ubx domain-containing protein	Zinc finger|C2H2 + UBA-like + Ubiquitin-associated/translation elongation factor EF1B
Bcin05g02390	InterPro	Bcsfp1	yes, TF domain regulates transcription in yeast	putative c2h2 transcription factor protein	Bcsfp1|similar to yeast SFP1|Regulates transcription of ribosomal protein and biogenesis genes			Bcsfp1|similar to yeast SFP1|Regulates transcription of ribosomal protein and biogenesis genes; regulates response to nutrients and stress|G2/M transitions during mitotic cell cycle and D-damage response|and modulates cell size; regulated by TORC1 and Mrs6p; sequence of zinc finger|ChIP localization data|and protein-binding microarray (PBM) data|and computational analyses suggest it binds D direc…	C:nucleus
Bcin05g03440	InterPro		yes, TF domain	transcription factor Zn, C2H2	Zinc finger C2H2-type			Zinc finger C2H2-type/integrase D-binding domain + Zinc finger|C2H2-like
Bcin06g01390	InterPro		yes, TF domain	transcription factor Zn, C2H2?				WD40 repeat + Zinc finger|C2H2-like + WD40/YVTN repeat-like-containing domain + WD40-repeat-containing domain + WD40 repeat|conserved site + G-protein beta WD-40 repeat	P:regulation of transcription, DNA-templated; P:nucleoside metabolic process; F:DNA-binding transcription factor activity; F:catalytic activity; F:calcium ion binding; F:calcium-dependent phospholipid binding; C:membrane; C:integral component of membrane
Bcin06g01570	InterPro		yes, TF domain	C2H2 and C2HC zinc finger				Zinc finger|C2H2 + Zinc finger C2H2-type/integrase D-binding domain + Zinc finger|C2H2-like
Bcin07g05480	InterPro		yes, TF domain	transcription factor Zn, C2H2				Zinc finger|C2H2 + Zinc finger|C2H2-like + Zinc finger C2H2-type/integrase D-binding domain
Bcin08g01230	InterPro		yes, no domain to discard as TF	transcription factor Zn, C2H2
Bcin08g06860	InterPro		no, transcription initiation	TFIIIC transcription initiation factor complex subunits Tfc3 protein					P:translational initiation; F:translation initiation factor activity
Bcin09g01500	InterPro		yes, no domain to discard as TF	predicted protein					P:regulation of transcription, DNA-templated; P:regulation of transcription by RNA polymerase II; F:DNA-binding transcription factor activity, RNA polymerase II-specific; F:zinc ion binding; C:host cell nucleus
Bcin09g01770	InterPro		yes, no domain to discard as TF	AMP-binding enzyme protein
Bcin09g02430	InterPro		yes, TF domain	C2H2 type zinc finger domain protein				Zinc finger|C2H2 + Zinc finger C2H2-type/integrase D-binding domain + Zinc finger|C2H2-like
Bcin10g05990	InterPro		yes, TF domain	putative c2h2 finger domain protein				Zinc finger|C2H2 + Zinc finger C2H2-type/integrase D-binding domain	C:membrane
Bcin11g00650	InterPro		yes, TF domain	putative transcription factor c2h2 protein
Bcin12g03310	InterPro		yes, no domain to discard as TF	putative transcription factor c2h2 protein					F:metal ion binding
Bcin13g04800	InterPro		no, ribosomal large subunit biogenesis	transcription factor Zn, C2H2				Zinc finger|U1-type + Zinc finger|C2H2 + Zinc finger C2H2-type/integrase D-binding domain + Zinc finger|C2H2-like	P:ribosomal large subunit biogenesis; F:nucleic acid binding; F:zinc ion binding; C:preribosome, large subunit precursor
Bcin14g04490	InterPro		yes, TF domain	c2h2 finger domain-containing protein					P:regulation of transcription, DNA-templated; F:DNA-binding transcription factor activity
Bcin15g02060	InterPro		no, no TF	zinc finger domain-containing PHD-finger protein					F:chromatin DNA binding; F:metal ion binding; C:nucleus
Bcin15g04040	InterPro	bcspt3	no, Spt3 is a subunit of the multi-subunit SAGA coactivator complex; doi: 10.1094/MPMI-07-11-0199	SPT3 Transcription Factor	Bcspt3|Saga-like transcriptional regulatory complex subunit spt3	transcription from RNA polymerase II promoter			P:invasive growth in response to glucose limitation; P:regulation of transcription by RNA polymerase II; P:pseudohyphal growth; P:histone acetylation; F:DNA binding; F:transcription coregulator activity; F:protein heterodimerization activity; C:SAGA complex; C:transcription factor TFIID complex; C:cytosol; C:ribosome; C:SLIK (SAGA-like) complex
Bcin16g00340	InterPro		no, spliceosomal related	Zinc finger protein					P:nuclear DNA replication; P:mitotic DNA replication checkpoint; P:mitotic DNA damage checkpoint; P:replication fork protection; F:nucleic acid binding; F:zinc ion binding; C:spliceosomal complex
Bcin08g05070	both	Bccti6	no, telomere related	putative transcriptional regulator protein				zinc ion binding	P:negative regulation of chromatin silencing at telomere; P:obsolete oxidation-reduction process; P:negative regulation of silent mating-type cassette heterochromatin assembly; P:negative regulation of ribosomal DNA heterochromatin assembly; F:transcription factor binding; F:oxidoreductase activity; F:methylated histone binding; F:metal ion binding; C:Rpd3L complex; C:Rpd3L-Expanded complex
Bcin05g03900	both	Bcpho23	no, chromatin modification-related protein	putative phd finger domain protein				zinc ion binding	P:chromatin organization; F:transferase activity, transferring alkyl or aryl (other than methyl) groups; F:methylated histone binding; F:metal ion binding; C:Rpd3L complex
Bcin08g03950	InterPro	Bcrad30	no, DNA/RNA polymerase	Bcrad30	Bcrad30|similar to yeast RAD30|D polymerase eta; involved in translesion synthesis during post-replication repair; catalyzes the synthesis of D opposite cyclobutane pyrimidine dimers and other lesions; involved in formation of post-replicative damage-induced genome-wide cohesion; may also have a role in protection against mitochondrial mutagenesis; mutations in human pol eta are responsible for X…	DNA repair		damaged DNA binding	P:response to radiation; P:error-prone translesion synthesis; F:damaged DNA binding; F:DNA-directed DNA polymerase activity; C:nucleus; C:replication fork; C:site of double-strand break
Bcin10g05540	both		no, histone related	PHD-finger domain-containing protein				zinc ion binding	P:histone H3-K23 acetylation; P:histone H3-K14 acetylation; F:histone binding; F:histone acetyltransferase activity (H3-K23 specific); F:metal ion binding; C:MOZ/MORF histone acetyltransferase complex
Bcin11g03160	both		no, chromatin organization related	putative phd finger containing protein phf1 protein				zinc ion binding	P:chromatin organization; P:regulation of transcription, DNA-templated; F:DNA binding; F:chromatin binding; F:CoA-transferase activity; F:metal ion binding; C:nucleus
Bcin11g05220	both		no, chromatin-mediated transcriptional regulation	PHD-finger domain-containing protein				zinc ion binding	F:metal ion binding
Bcin13g00560	both	Bcrco1	no, chromatin-mediated transcriptional regulation	putative phd-finger domain-containing protein				zinc ion binding	P:histone deacetylation; P:positive regulation of transcription by RNA polymerase II; F:metal ion binding; C:Rpd3S/Clr6-CII complex
Bcin10g05970	both		no, chromatin-mediated transcriptional regulation	putative phd-finger domain-containing protein				zinc ion binding	F:metal ion binding
Bcin10g05320	both		no, chromatin-mediated transcriptional regulation	PHD-finger domain-containing protein				zinc ion binding	P:positive regulation of transcription, DNA-templated; F:metal ion binding; C:Set1C/COMPASS complex
Bcin08g04390	InterPro		no, no TF	putative c2h2 type zinc finger domain-containing protein				zinc ion binding	F:nucleic acid binding; F:zinc ion binding
Bcin07g04250	both	Bcorc4	no, Related to Origin Recognition Complex Subunit 4	origin recognition complex subunit 4 protein	Bcorc4|similar to yeast ORC4|Subunit of the origin recognition complex (ORC); ORC directs D replication by binding to replication origins and is also involved in transcriptional silencing; ORC4 has a paralog|RIF2|that arose from the whole genome duplication [Source:SGD;Acc:S000006366]	DNA replication	origin recognition complex	zinc ion binding	P:DNA replication initiation; F:DNA replication origin binding; F:metal ion binding; C:nuclear origin of replication recognition complex
Bcin09g03990	both	Bcspp1	no, SPP1 Subunit of the COMPASS Complex	PHD transcription factor protein				zinc ion binding	P:positive regulation of transcription, DNA-templated; F:metal ion binding; C:Set1C/COMPASS complex
Bcin13g00780	both		no, Ribosomal L37ae protein	Ribosomal L37ae protein				zinc ion binding	P:D-amino acid metabolic process; P:obsolete oxidation-reduction process; F:D-amino-acid oxidase activity; F:zinc ion binding; F:FAD binding
Bcin16g00350	both		no,SPOC-domain-containing protein, transcription elongation factor S-II, central domain	spoc domain-containing protein	Zinc finger|PHD-type + Transcription elongation factor S-II|central domain + Zinc finger|FYVE/PHD-type + Spen paralogue and orthologue SPOC|C-terminal + Zinc finger|RING/FYVE/PHD-type + Zinc finger|PHD-type|conserved site + Zinc finger|PHD-finger	transcription, DNA-templated		zinc ion binding	P:negative regulation of transcription by RNA polymerase II; P:regulation of mRNA 3'-end processing; P:transcription antitermination; P:positive regulation of RNA polymerase II transcription preinitiation complex assembly; F:RNA polymerase II transcription regulatory region sequence-specific DNA binding; F:RNA polymerase II complex recruiting activity; F:metal ion binding
Bcin09g01120	InterPro		no, PFAM Zinc-binding loop region of homing endonuclease	hypothetical protein BCIN_09g01120
Bcin09g00750	hmm		no, no TF	predicted protein				zinc ion binding	F:zinc ion binding
Bcin01g00890	hmm		no, anaphase promoting complex	related to APC11 Subunit of the anaphase promoting complex			anaphase-promoting complex	zinc ion binding	P:protein ubiquitination; F:ubiquitin-protein transferase activity; F:ligase activity; C:anaphase-promoting complex
Bcin11g05280	InterPro		no, splicing related	c2h2 finger domain containing protein				zinc ion binding	P:mRNA splicing, via spliceosome; F:nucleic acid binding; F:zinc ion binding; C:spliceosomal complex; C:U4/U6 x U5 tri-snRNP complex
Bcin04g02790	hmm		no, chromatin related	putative snf2 family domain-containing protein				zinc ion binding	F:ATP binding; F:metal ion binding
Bcin12g03990	hmm		no, helicase superfamily	SNF2 family domain-containing protein				zinc ion binding	F:nucleic acid binding; F:ATP binding; F:zinc ion binding; F:hydrolase activity, acting on acid anhydrides, in phosphorus-containing anhydrides
Bcin08g06670	hmm	Bchop1	no, It functions in the membrane recruitment of cytosolic proteins by binding to phosphatidylinositol 3-phosphate (PI3P), which is found mainly on endosomes	predicted protein				zinc ion binding	F:metal ion binding
Bcin02g05430	hmm		no, no domain	predicted protein
Bcin08g01650	InterPro	Bcvms1	no, putative peptidyl-tRNA hydrolase	putative ankyrin repeat-containing protein					P:ubiquitin-dependent ERAD pathway; P:nuclear protein quality control by the ubiquitin-proteasome system; P:mitochondria-associated ubiquitin-dependent protein catabolic process; C:Cdc48p-Npl4p-Vms1p AAA ATPase complex
Bcin03g00050	InterPro	Bcrex3	no, Ribonuclease H-like superfamily	RNA exonuclease				nucleic acid binding	F:nucleic acid binding; F:metal ion binding
Bcin01g11350	hmm		no, Rtf2 is a replication termination factor which mediates replication termination at the site-specific replication barrier	DUF602-domain-containing protein	Protein of unknown function DUF602 + Zinc finger|RING/FYVE/PHD-type + Replication termination factor 2|RING-finger	mitotic DNA replication termination			P:site-specific DNA replication termination at RTS1 barrier; P:mitotic DNA replication termination; C:nucleus
Bcin05g02770	hmm		no, similar to DNA polymerase III subunit gamma/tau	predicted protein				DNA binding
Bcin02g03890	InterPro	Bcprp9	no, splicing factor SF3a60 binding domain	Pre-mRNA-splicing factor	Bcprp9|similar to yeast PRP9|Subunit of the SF3a splicing factor complex; required for spliceosome assembly; acts after the formation of the U1 snRNP-pre-mR complex [Source:SGD;Acc:S000002188]	mRNA splicing, via spliceosome	spliceosomal complex	zinc ion binding	P:mRNA splicing, via spliceosome; F:RNA binding; F:zinc ion binding; C:spliceosomal complex
Bcin15g01480	hmm		no, chromatin related	PHD-finger domain-containing protein				protein binding	F:metal ion binding; C:nucleus
Bcin04g05330	hmm		no, chromatin related	predicted protein				zinc ion binding	F:metal ion binding
Bcin11g00850	hmm		no, the RING-finger is a specialised type of Zn-finger of 40 to 60 residues that binds two atoms of zinc, and is probably involved in mediating protein-protein interactions	predicted protein				zinc ion binding	P:protein ubiquitination; F:ubiquitin-protein transferase activity; F:zinc ion binding; C:anaphase-promoting complex
Bcin11g00870	hmm		no, the RING-finger is a specialised type of Zn-finger of 40 to 60 residues that binds two atoms of zinc, and is probably involved in mediating protein-protein interactions	hypothetical protein BCIN_11g00870				zinc ion binding	P:protein ubiquitination; F:ubiquitin-protein transferase activity; F:zinc ion binding; C:anaphase-promoting complex
Bcin11g00890	hmm		no, the RING-finger is a specialised type of Zn-finger of 40 to 60 residues that binds two atoms of zinc, and is probably involved in mediating protein-protein interactions	predicted protein				zinc ion binding	F:zinc ion binding
Bcin11g00900	hmm		no, the RING-finger is a specialised type of Zn-finger of 40 to 60 residues that binds two atoms of zinc, and is probably involved in mediating protein-protein interactions	predicted protein				zinc ion binding	F:zinc ion binding
Bcin13g01070	hmm		no, the RING-finger is a specialised type of Zn-finger of 40 to 60 residues that binds two atoms of zinc, and is probably involved in mediating protein-protein interactions	traf-type zinc finger protein				zinc ion binding	F:zinc ion binding
Bcin16g04930	hmm		no, the RING-finger is a specialised type of Zn-finger of 40 to 60 residues that binds two atoms of zinc, and is probably involved in mediating protein-protein interactions	cell cycle checkpoint protein				zinc ion binding	P:protein ubiquitination; P:interstrand cross-link repair; F:ubiquitin-protein transferase activity; C:nucleus
Bcin02g01800	InterPro		no, role in nuclear RNA metabolism	transcription factor Zn, C2H2					C:kinetochore
Bcin01g03600	both		no, most likely involved in the regulation of cell cycle progression, apoptosis, and DNA repair	putative phd-finger domain-containing protein				zinc ion binding	P:chromatin organization; F:methylated histone binding; F:metal ion binding; C:nucleus
Bcin11g00640	InterPro		yes, zinc finger C2H2	putative transcription factor c2h2 protein
Bcin12g02410	InterPro		no, (PHD) fingers domain central “readers” of histone post-translational modifications; low similaroty to TF-24 in N. crassa (NCU03273) Score = 59.7 bits (143), Expect = 3e-09, Identities = 51/169 (30%); NO TF in yeast.	predicted protein				sequence-specific DNA binding transcription factor activity	P:regulation of transcription, DNA-templated; F:DNA-binding transcription factor activity; F:metal ion binding; C:integral component of membrane
Bcin13g00310	InterPro		yes, C2H2 TF	predicted protein
Bcin13g03960	InterPro		no, related to heterokaryon incompatibility	HET-domain-containing protein
Bcin15g03450	InterPro	Bcssl1	no, spliceosomal related	General transcription and DNA repair factor IIH subunit	Bcssl1|Cys2His2 transcription factor	nucleotide-excision repair	core TFIIH complex	zinc ion binding	P:nucleotide-excision repair; P:regulation of transcription by RNA polymerase II; P:translational initiation; F:translation initiation factor activity; F:zinc ion binding; C:transcription factor TFIIH core complex; C:transcription factor TFIIH holo complex
Bcin10g04420	hmm		yes, Myb-like DNA-binding domain	predicted protein
Bcin16g04400	InterPro		no, (PHD) fingers domain central “readers” of histone post-translational modifications					sequence-specific DNA binding transcription factor activity	P:regulation of transcription, DNA-templated; F:DNA-binding transcription factor activity; F:metal ion binding; C:integral component of membrane
Bcin02g05910	InterPro	Bcbud20	yes, NCU02364 zinc finger transcription factor-29 in N.crassa	zinc finger protein				zinc ion binding	P:ribosomal large subunit export from nucleus; F:nucleic acid binding; F:zinc ion binding; F:ribosomal large subunit binding; C:nucleus; C:preribosome, large subunit precursor
Bcin03g02270	InterPro	Bcrts2	no, RNA binding	Zinc finger rts2 protein					P:DNA replication; P:cellular response to DNA damage stimulus; F:double-stranded DNA binding; F:metal ion binding; C:nucleus
Bcin03g04440	InterPro		yes, zinc finger C2H2	putative transcription factor c2h2 protein					P:transmembrane transport; F:transmembrane transporter activity; C:membrane; C:integral component of membrane
Bcin07g05000	hmm		no, DNA repair	hypothetical protein BCIN_07g05000

## Sheet: Trichoderma
T. atroviride ids	Method	TF	Blast2GO Description	Protein name (FungiFun)	GO biological process (FungiFun)	GO cellular component (FungiFun)	GO molecular function (FungiFun)	Blast2GO GO Names
TRIATDRAFT_134540	hmm	yes, fungal TF	predicted protein
TRIATDRAFT_13549	hmm	no, no TF domain	peptidase M14
TRIATDRAFT_139373	hmm	yes, fungal TF	hypothetical protein TRIATDRAFT_139373
TRIATDRAFT_140885	hmm	yes, TF domain	Transcription factor SFP1				metal ion binding
TRIATDRAFT_147678	hmm	no, most likely regulates translation and mRNA stability	ARM repeat-containing protein				RNA binding	F:RNA binding
TRIATDRAFT_147815	hmm	yes, fungal TF	zn2-c6 fungal-type dna-binding domain-containing					P:regulation of transcription by RNA polymerase II; F:DNA-binding transcription factor activity, RNA polymerase II-specific; F:DNA binding; F:zinc ion binding; C:nucleus
TRIATDRAFT_153046	hmm	no, mitochondrial related	Mitochondrial peroxiredoxin PRX1	Putative uncharacterized protein	oxidation-reduction process		peroxiredoxin activity	P:oxidation-reduction process; P:cellular oxidant detoxification; F:protein binding; F:peroxiredoxin activity
TRIATDRAFT_153586	hmm	no, RNA binding protein	Mitochondrial escape protein 2					P:mitochondrial genome maintenance; F:RNA binding; C:integral component of mitochondrial inner membrane
TRIATDRAFT_154595	hmm	yes, fungal TF	putative C6 finger domain protein					P:regulation of transcription by RNA polymerase II; F:DNA-binding transcription factor activity, RNA polymerase II-specific; F:zinc ion binding; C:nucleus
TRIATDRAFT_161557	hmm	no, no TF	nuclear migration protein	Putative uncharacterized protein (Fragment)	cortical protein anchoring	cell cortex	phospholipid binding	P:maintenance of protein location in cell cortex; F:protein binding; F:phospholipid binding; C:cell cortex
TRIATDRAFT_162351	hmm	no, no TF	Arylacetamide deacetylase	Putative uncharacterized protein (Fragment)	metabolic process		hydrolase activity	P:regulation of transcription by RNA polymerase II; F:DNA-binding transcription factor activity, RNA polymerase II-specific; F:zinc ion binding; F:hydrolase activity; C:nucleus
TRIATDRAFT_163153	hmm	yes, fungal TF	predicted protein
TRIATDRAFT_163506	hmm	yes, TF domain	zinc finger protein	Putative uncharacterized protein (Fragment)	regulation of transcription, DNA-templated		sequence-specific DNA binding transcription factor activity
TRIATDRAFT_163683	hmm	yes, fungal TF	predicted protein					P:regulation of transcription by RNA polymerase II; F:DNA-binding transcription factor activity, RNA polymerase II-specific; F:zinc ion binding; C:nucleus
TRIATDRAFT_164242	hmm	yes, fungal TF	predicted protein					P:regulation of transcription by RNA polymerase II; F:DNA-binding transcription factor activity, RNA polymerase II-specific; F:zinc ion binding; C:nucleus
TRIATDRAFT_165194	hmm	yes, TF domain	C2H2 transcriptional regulator				nucleic acid binding
TRIATDRAFT_167723	hmm	yes, TF domain	zinc finger protein odd-paired-like (opl)				metal ion binding
TRIATDRAFT_174528	hmm	yes, fungal TF	predicted protein					P:regulation of transcription by RNA polymerase II; F:DNA-binding transcription factor activity, RNA polymerase II-specific; F:zinc ion binding; C:nucleus
TRIATDRAFT_183282	hmm	yes, fungal TF	zinc-finger transcription factor					P:regulation of transcription by RNA polymerase II; F:DNA-binding transcription factor activity, RNA polymerase II-specific; F:zinc ion binding; C:nucleus
TRIATDRAFT_184734	hmm	yes, TF domain	fungal specific transcription factor				metal ion binding
TRIATDRAFT_186127	hmm	no, no TF	Prefoldin subunit 6	Putative uncharacterized protein (Fragment)	protein folding	prefoldin complex	unfolded protein binding	P:protein folding; P:proteolysis; P:response to oxidative stress; P:oxidation-reduction process; P:cellular oxidant detoxification; F:peroxidase activity; F:iron ion binding; F:metallopeptidase activity; F:oxidoreductase activity, acting on paired donors, with incorporation or reduction of molecular oxygen; F:heme binding; F:unfolded protein binding; F:dioxygenase activity; F:isopeptidase activit…
TRIATDRAFT_194059	hmm	no, RNA binding protein	pentatricopeptide repeat protein				nucleotide binding	F:nucleic acid binding
TRIATDRAFT_209520	hmm	no, TFIID	transcription initiation factor TFIID subunit 1				zinc ion binding	P:translational initiation; F:translation initiation factor activity; C:nucleus
TRIATDRAFT_211136	hmm	yes, fungal TF	c6 transcription factor
TRIATDRAFT_215727	hmm	no, chromatin related	snf5/smarcb1/ini1	Putative uncharacterized protein	regulation of transcription, DNA-templated	nuclear chromosome	zinc ion binding	P:chromatin remodeling; C:nuclear chromosome
TRIATDRAFT_217905	hmm	yes, fungal TF	hypothetical protein TRIATDRAFT_217905, partial
TRIATDRAFT_226497	hmm	yes, TF domain	zinc finger, c2h2-type integrase, dna-binding	Putative uncharacterized protein	regulation of transcription, DNA-templated		sequence-specific DNA binding transcription factor activity	F:DNA binding; C:membrane
TRIATDRAFT_229209	hmm	no, general regulator	rna polymerase iii transcription factor subunit				metal ion binding	P:transcription initiation from RNA polymerase III promoter; F:DNA binding; C:transcription factor TFIIIC complex; C:nucleus
TRIATDRAFT_231261	hmm	yes, TF	Zn2Cys6 transcriptional regulator					P:regulation of transcription by RNA polymerase II; F:DNA-binding transcription factor activity, RNA polymerase II-specific; F:DNA binding; F:zinc ion binding; C:nucleus
TRIATDRAFT_233832	hmm	no, no TF	C2H2 transcriptional regulator	Putative uncharacterized protein			metal ion binding
TRIATDRAFT_238918	hmm	yes, fungal TF	Zn2Cys6 transcriptional regulator					P:regulation of transcription by RNA polymerase II; F:DNA-binding transcription factor activity, RNA polymerase II-specific; F:zinc ion binding; C:nucleus; C:integral component of membrane
TRIATDRAFT_239305	hmm	no, no TF domain, lipid related	Rtt106-domain-containing protein					0
TRIATDRAFT_243654	hmm	no, chromosome related	predicted protein					P:double-strand break repair via homologous recombination; F:ATP binding; C:nucleus; C:Smc5-Smc6 complex
TRIATDRAFT_245214	hmm	no, chromosome related	structural maintenance-chromosome 4	Structural maintenance of chromosomes protein	chromosome organization	chromosome	ATP binding	P:chromosome organization; P:cell division; F:DNA binding; F:protein binding; F:ATP binding; F:ATPase activity; C:nucleus; C:chromosome
TRIATDRAFT_248464	hmm	yes, TF domain	C2H2 transcriptional regulator				metal ion binding	F:DNA binding
TRIATDRAFT_255937	hmm	no, histone related	Histone H4	Histone H4				P:nucleosome assembly; P:DNA-templated transcription, initiation; F:DNA binding; F:transferase activity, transferring acyl groups; F:ligase activity; F:protein heterodimerization activity; C:nucleosome; C:nucleus
TRIATDRAFT_258598	hmm	no, Methylmalonate-semialdehyde dehydrogenase	mutator-like element transposase					P:oxidation-reduction process; F:DNA binding; F:methylmalonate-semialdehyde dehydrogenase (acylating) activity
TRIATDRAFT_260571	hmm	yes, TF domain	C2H2 type zinc finger domain-containing protein				nucleic acid binding
TRIATDRAFT_26387	hmm	no, BTB/POZ domains from several zinc finger proteins have been shown to mediate transcriptional repression and to interact with components of histone deacetylase co-repressor complexes	BTB/POZ domain-containing protein
TRIATDRAFT_268515	hmm	no, no TF	rho coiled-coil associated kinase alpha				microtubule binding	P:phosphorylation; F:microtubule binding; F:kinase activity; C:cytoplasm
TRIATDRAFT_271635	hmm	no, no TF domain	hypothetical protein TRIATDRAFT_271635
TRIATDRAFT_279957	hmm	yes, fungal TF	fungal specific transcription factor domain-containing protein					F:catalytic activity; C:membrane; C:integral component of membrane
TRIATDRAFT_280339	hmm	no, no TF domain	Transcription factor, FAR1-related protein					F:DNA binding
TRIATDRAFT_280742	hmm	yes, TF domain	Zinc finger, C2H2-type/integrase, DNA-binding protein				metal ion binding	F:DNA binding; C:nucleus
TRIATDRAFT_281499	hmm	yes, fungal TF	hypothetical protein TRIATDRAFT_281499					P:regulation of transcription by RNA polymerase II; F:DNA-binding transcription factor activity, RNA polymerase II-specific; F:zinc ion binding; C:nucleus
TRIATDRAFT_28220	hmm	no, no TF	E3 ubiquitin-protein ligase				zinc ion binding	F:zinc ion binding; C:integral component of membrane
TRIATDRAFT_282527	hmm	yes, TF domain	transcription factor ste12	Putative uncharacterized protein	transcription, DNA-templated		zinc ion binding	P:transcription, DNA-templated; F:DNA binding; F:zinc ion binding
TRIATDRAFT_282920	hmm	no, no TF domain	intermediate filament protein domain-containing protein					C:mitochondrion
TRIATDRAFT_285904	hmm	yes, fungal TF	C6 transcription factor					F:ion binding; C:cellular anatomical entity
TRIATDRAFT_286928	hmm	yes, fungal TF	fungal specific transcription factor domain-containing protein
TRIATDRAFT_288260	hmm	no, no TF	Epoxide hydrolase A	Putative uncharacterized protein	regulation of transcription, DNA-templated		sequence-specific DNA binding transcription factor activity	P:regulation of transcription, DNA-templated; F:DNA-binding transcription factor activity
TRIATDRAFT_288672	hmm	no, no TF domain	N-ethylmaleimide reductase					C:membrane; C:integral component of membrane
TRIATDRAFT_291123	hmm	yes, fungal TF	hypothetical protein TRIATDRAFT_291123					P:regulation of transcription, DNA-templated
TRIATDRAFT_291209	hmm	yes, TF domain	C2H2 transcription factor				metal ion binding
TRIATDRAFT_291622	hmm	no, nucleopore related	BZIP transcription factor					P:nucleocytoplasmic transport; F:structural constituent of nuclear pore; C:nuclear pore
TRIATDRAFT_292025	hmm	no, RNA binding protein	RNA-binding protein 5				zinc ion binding	F:nucleic acid binding; F:metal ion binding
TRIATDRAFT_296526	hmm	no, transporter	MFS general substrate transporter					P:regulation of transcription by RNA polymerase II; P:transmembrane transport; F:DNA-binding transcription factor activity, RNA polymerase II-specific; F:zinc ion binding; F:transmembrane transporter activity; C:nucleus; C:integral component of membrane
TRIATDRAFT_296920	hmm	no, histone related	Histone H2A.Z	Histone H2A		nucleosome	DNA binding	F:DNA binding; F:protein heterodimerization activity; C:nucleosome; C:nucleus
TRIATDRAFT_297265	hmm	no, no TF domain	predicted protein
TRIATDRAFT_297376	hmm	no, no TF domain	transcription factor c2h2
TRIATDRAFT_297723	hmm	no, histone fold	transcription initiation factor TFIID subunit 13	Putative uncharacterized protein	transcription from RNA polymerase II promoter		protein heterodimerization activity	P:transcription by RNA polymerase II; P:translational initiation; F:translation initiation factor activity; F:protein heterodimerization activity; C:nucleus
TRIATDRAFT_297965	hmm	no, histone related	histone H3	Histone H3		nucleosome	DNA binding	P:rRNA transcription; F:DNA binding; F:protein heterodimerization activity; C:nucleosome; C:nucleus
TRIATDRAFT_297966	hmm	no, histone related	Histone H4					P:nucleosome assembly; P:DNA-templated transcription, initiation; F:DNA binding; F:transferase activity, transferring acyl groups; F:ligase activity; F:protein heterodimerization activity; C:nucleosome; C:nucleus
TRIATDRAFT_298089	hmm	no, damage related	predicted protein				metal ion binding	P:DNA damage checkpoint; C:checkpoint clamp complex
TRIATDRAFT_298207	hmm	no, ribosomal protein	Ribosomal protein L37ae	Putative uncharacterized protein	translation	intracellular	structural constituent of ribosome	P:translation; F:structural constituent of ribosome; C:ribosome
TRIATDRAFT_299214	hmm	no, no TF domain	Myb domain protein				chromatin binding
TRIATDRAFT_300144	hmm	no, histone related	histone H2B			nucleosome	DNA binding	F:DNA binding; F:protein heterodimerization activity; C:nucleosome; C:nucleus
TRIATDRAFT_300145	hmm	no, histone related	histone H2A			nucleosome	DNA binding	P:DNA repair; P:chromatin silencing; F:DNA binding; F:protein heterodimerization activity; C:nucleosome; C:nucleus
TRIATDRAFT_300511	hmm	yes, fungal TF	fungal transcriptional regulatory protein					P:regulation of transcription by RNA polymerase II; F:DNA-binding transcription factor activity, RNA polymerase II-specific; F:zinc ion binding; F:hydrolase activity; C:nucleus
TRIATDRAFT_300736	hmm	yes, fungal TF	fungal specific transcription factor domain-containing
TRIATDRAFT_300776	hmm	yes, fungal TF	c6 transcription factor					P:regulation of transcription by RNA polymerase II; F:DNA-binding transcription factor activity, RNA polymerase II-specific; F:zinc ion binding; C:nucleus; C:membrane
TRIATDRAFT_300854	hmm	no, ribosomal protein	60s ribosomal l19 precursor				metal ion binding	F:nucleic acid binding; F:zinc ion binding
TRIATDRAFT_300923	hmm	no, RNA binding protein	rrm domain-containing				nucleotide binding	F:RNA binding; C:nucleus
TRIATDRAFT_301441	hmm	yes, similar TF domain to yeast TF	basic leucine zipper transcription factor domain-containing protein	Putative uncharacterized protein	regulation of transcription, DNA-templated		sequence-specific DNA binding transcription factor activity	P:formation of cytoplasmic translation initiation complex; P:cap-dependent translational initiation; F:translation initiation factor activity; F:mRNA cap binding; C:nucleus; C:eukaryotic translation initiation factor 3 complex; C:eukaryotic 43S preinitiation complex; C:eukaryotic 48S preinitiation complex
TRIATDRAFT_301876	hmm	no, no TF	c2h2 finger domain-containing				metal ion binding	C:integral component of membrane
TRIATDRAFT_301940	hmm	no, histone related	histone-like transcription factor (CBF/NF-Y) and archaeal histone domain-containing protein			intracellular	sequence-specific DNA binding	P:mitotic cell cycle; P:kinetochore assembly; F:DNA binding; F:protein heterodimerization activity
TRIATDRAFT_302432	hmm	no, DnaJ domain	DnaJ-domain-containing protein				metal ion binding	F:nucleic acid binding; F:zinc ion binding
TRIATDRAFT_302826	hmm	no, no TF domain	predicted protein					P:transmembrane transport; F:transmembrane transporter activity; C:membrane; C:integral component of membrane
TRIATDRAFT_302913	hmm	no, may be involved in recombination	Translin family protein				sequence-specific DNA binding	P:RNA metabolic process; F:microsatellite binding; F:single-stranded telomeric DNA binding; F:GU repeat RNA binding; C:nucleus
TRIATDRAFT_303055	hmm	no, no TF domain	Abscission/NoCut checkpoint regulator
TRIATDRAFT_303674	hmm	yes, fungal TF	hypothetical protein TRIATDRAFT_303674					P:transmembrane transport; F:transmembrane transporter activity; C:membrane; C:integral component of membrane
TRIATDRAFT_303814	hmm	yes, TF	hypothetical protein TRIATDRAFT_303814					P:transmembrane transport; F:transmembrane transporter activity; C:membrane; C:integral component of membrane
TRIATDRAFT_30449	hmm	no, kinetochore related	predicted protein					C:kinetochore
TRIATDRAFT_304656	hmm	no, no TF domain	phage C domain-containing
TRIATDRAFT_305161	hmm	yes, TF domain	hypothetical protein TRIATDRAFT_305161	Putative uncharacterized protein	regulation of transcription, DNA-templated		sequence-specific DNA binding transcription factor activity	F:CoA-transferase activity
TRIATDRAFT_306515	hmm	yes, fungal TF	casein kinase II subunit alpha					P:protein phosphorylation; F:protein kinase activity; F:ATP binding
TRIATDRAFT_311120	hmm	no, ribosomal protein	ARM repeat-containing protein	Ribosomal protein L19	translation	intracellular	structural constituent of ribosome	P:regulation of translation; P:positive regulation of kinase activity; P:regulation of protein kinase activity; F:structural constituent of ribosome; F:protein kinase regulator activity; F:protein kinase binding; F:ribosome binding; C:cytosolic large ribosomal subunit
TRIATDRAFT_313892	hmm	yes, fungal TF	Zn2Cys6 transcriptional regulator					P:regulation of transcription by RNA polymerase II; F:DNA-binding transcription factor activity, RNA polymerase II-specific; F:zinc ion binding; C:nucleus
TRIATDRAFT_314032	hmm	yes, fungal TF	hypothetical protein TRIATDRAFT_314032
TRIATDRAFT_314648	hmm	no, BTB/POZ domains from several zinc finger proteins have been shown to mediate transcriptional repression and to interact with components of histone deacetylase co-repressor complexes	btb poz fold					P:response to stimulus; F:signaling receptor binding
TRIATDRAFT_314904	hmm	yes, TF domain	predicted protein				DNA binding
TRIATDRAFT_315196	hmm	no, no TF domain	predicted protein
TRIATDRAFT_315798	hmm	yes, fungal TF	zinc-finger transcription factor					P:regulation of transcription by RNA polymerase II; F:DNA-binding transcription factor activity, RNA polymerase II-specific; F:zinc ion binding; C:nucleus
TRIATDRAFT_316693	hmm	no, no TF	Kanamycin B dioxygenase					P:regulation of transcription, DNA-templated; P:oxidation-reduction process; F:dioxygenase activity
TRIATDRAFT_316868	hmm	yes, fungal TF	hypothetical protein TRIATDRAFT_316868					C:integral component of membrane
TRIATDRAFT_317112	hmm	no, no TF	golgi matrix protein	Putative uncharacterized protein	protein targeting to Golgi
TRIATDRAFT_317414	hmm	no, no TF domain	ankyrin repeat protein					P:transport; F:protein binding; C:integral component of membrane
TRIATDRAFT_317557	hmm	yes, fungal TF	hypothetical protein TRIATDRAFT_317557, partial					C:membrane; C:integral component of membrane
TRIATDRAFT_317683	hmm	yes, fungal TF	fungal specific transcription factor domain-containing protein					P:regulation of transcription by RNA polymerase II; F:DNA-binding transcription factor activity, RNA polymerase II-specific; F:zinc ion binding; C:nucleus
TRIATDRAFT_318232	hmm	yes, fungal TF	hypothetical protein TRIATDRAFT_318232					P:regulation of transcription, DNA-templated; P:regulation of transcription by RNA polymerase II; F:DNA-binding transcription factor activity, RNA polymerase II-specific; F:DNA binding; F:zinc ion binding; C:nucleus
TRIATDRAFT_318487	hmm	no, no TF	norsolorinic acid reductase					P:regulation of transcription, DNA-templated; P:oxidation-reduction process; F:oxidoreductase activity
TRIATDRAFT_318671	hmm	yes, TF domain	C2H2 type zinc finger domain-containing protein				metal ion binding
TRIATDRAFT_321318	hmm	no, no TF domain	Putative 8-amino-7-oxononanoate synthase					P:protein folding; F:ATP binding; F:unfolded protein binding; C:cytoplasm
TRIATDRAFT_322669	hmm	no, no TF domain	predicted protein					P:regulation of transcription, DNA-templated; P:oxidation-reduction process; F:methylmalonate-semialdehyde dehydrogenase (acylating) activity; F:zinc ion binding
TRIATDRAFT_323034	hmm	yes, fungal TF	predicted protein					P:regulation of transcription by RNA polymerase II; P:oxidation-reduction process; F:DNA-binding transcription factor activity, RNA polymerase II-specific; F:DNA binding; F:zinc ion binding; C:nucleus
TRIATDRAFT_33285	hmm	yes, fungal TF	C6 finger domain-containingprotein					P:regulation of transcription by RNA polymerase II; F:DNA-binding transcription factor activity, RNA polymerase II-specific; F:zinc ion binding; C:nucleus
TRIATDRAFT_34079	hmm	no, histone related	histone H4			nucleosome	DNA binding	F:DNA binding; F:protein heterodimerization activity; C:nucleosome; C:nucleus
TRIATDRAFT_35591	hmm	no, kinetochore related	Kinetochore protein Sos7					P:protein localization to kinetochore; C:ribosome; C:NMS complex
TRIATDRAFT_36276	hmm	yes, TF domain	C2H2 transcriptional regulator					P:regulation of transcription, DNA-templated; F:DNA-binding transcription factor activity
TRIATDRAFT_37227	hmm	no, predicted to have roles in transcription elongation	HMG box-containing protein					F:DNA binding; C:nucleus; C:cytoplasm
TRIATDRAFT_37304	hmm	yes, TF domain	predicted protein
TRIATDRAFT_42036	hmm	no, no TF domain	predicted protein					P:regulation of transcription, DNA-templated
TRIATDRAFT_43326	hmm	no, GH protein	carbohydrate-binding module family 1 protein	Glycoside hydrolase family 61 protein	carbohydrate metabolic process	extracellular region	cellulose binding	P:cellulose catabolic process; P:oxidation-reduction process; F:monooxygenase activity; F:cellulase activity; F:cellulose binding; C:extracellular region
TRIATDRAFT_4417	hmm	no, no TF domain	C6 finger domain-containing protein	Putative uncharacterized protein (Fragment)	regulation of transcription, DNA-templated		sequence-specific DNA binding RNA polymerase II transcription factor activity	P:regulation of transcription by RNA polymerase II; F:DNA-binding transcription factor activity, RNA polymerase II-specific; F:zinc ion binding; C:nucleus
TRIATDRAFT_45206	hmm	no, damage related	zinc finger protein				zinc ion binding	P:nucleotide-excision repair; F:damaged DNA binding; F:zinc ion binding; C:nucleus
TRIATDRAFT_45747	hmm	no, no TF domain	Zn2Cys6 transcriptional regulator					P:regulation of transcription by RNA polymerase II; F:DNA-binding transcription factor activity, RNA polymerase II-specific; F:zinc ion binding; C:nucleus
TRIATDRAFT_45794	hmm	yes, fungal TF	C6 finger domain-containing protein					F:binding
TRIATDRAFT_46903	hmm	no, no TF domain	vacuolar transporter chaperone 4					C:vacuolar membrane; C:integral component of membrane
TRIATDRAFT_53915	hmm	yes, fungal TF	hypothetical protein TRIATDRAFT_53915
TRIATDRAFT_54913	hmm	yes, fungal TF	predicted protein					P:regulation of transcription, DNA-templated; P:regulation of transcription by RNA polymerase II; F:DNA-binding transcription factor activity, RNA polymerase II-specific; F:zinc ion binding; C:nucleus
TRIATDRAFT_689	hmm	yes, TF domain	C2H2 finger domain-containing protein				metal ion binding
TRIATDRAFT_77763	hmm	yes, TF domain	GATA transcription factor (Ams2)	Putative uncharacterized protein	regulation of transcription, DNA-templated		zinc ion binding
TRIATDRAFT_78015	hmm	no, RNA pol related	predicted protein
TRIATDRAFT_78049	hmm	no, no TF	hydrogen voltage-gated channel 1	Putative uncharacterized protein	ion transmembrane transport	integral component of membrane	ion channel activity	P:proton transmembrane transport; F:voltage-gated proton channel activity; C:integral component of plasma membrane
TRIATDRAFT_78088	hmm	no, no TF	transmembrane alpha-helix domain-containing protein					C:integral component of membrane
TRIATDRAFT_78345	hmm	no, no TF	cytoskeleton-associated protein					C:integral component of membrane
TRIATDRAFT_79965	hmm	yes, fungal TF	C6 zinc finger domain-containing protein
TRIATDRAFT_83090	hmm	yes, TF domain	zinc finger transcription factor ace1				metal ion binding	F:DNA binding; F:metal ion binding; C:nucleus
TRIATDRAFT_85761	hmm	no, no TF domain	predicted protein
TRIATDRAFT_86392	hmm	yes, TF domain	hypothetical protein TRIATDRAFT_86392				metal ion binding
TRIATDRAFT_86551	hmm	yes, TF domain	zinc finger protein				metal ion binding	F:nucleic acid binding; F:zinc ion binding; F:metal ion binding; C:nucleus
TRIATDRAFT_86718	hmm	yes, fungal TF	hypothetical protein TRIATDRAFT_86718
TRIATDRAFT_87968	hmm	yes, TF domain	C2H2 transcription factor				metal ion binding	P:regulation of transcription, DNA-templated; F:DNA-binding transcription factor activity
TRIATDRAFT_88432	hmm	yes, TF domain	putative ap-1-like transcription factor	Putative uncharacterized protein	regulation of transcription, DNA-templated		sequence-specific DNA binding transcription factor activity	P:regulation of transcription, DNA-templated; F:DNA-binding transcription factor activity
TRIATDRAFT_91018	hmm	no, no TF domain	hypothetical protein TRIATDRAFT_91018
TRIATDRAFT_92385	hmm	no, no TF domain	TfdA family Taurine catabolism dioxygenase TauD					P:oxidation-reduction process; F:oxidoreductase activity
TRIATDRAFT_92438	hmm	no, no TF domain	hypothetical protein TRIATDRAFT_92438					P:regulation of transcription, DNA-templated; P:regulation of transcription by RNA polymerase II; F:DNA-binding transcription factor activity, RNA polymerase II-specific; F:DNA binding; F:zinc ion binding; C:nucleus
TRIATDRAFT_10744	both	yes, fungal TF	C2H2 transcription factor	Putative uncharacterized protein (Fragment)	regulation of transcription, DNA-templated		sequence-specific DNA binding RNA polymerase II transcription factor activity	P:regulation of transcription by RNA polymerase II; F:DNA-binding transcription factor activity, RNA polymerase II-specific; F:DNA binding; F:zinc ion binding; C:nucleus
TRIATDRAFT_11189	both	yes, fungal TF	Zn2/Cys6 DNA-binding protein	Putative uncharacterized protein (Fragment)	regulation of transcription, DNA-templated		sequence-specific DNA binding RNA polymerase II transcription factor activity	P:regulation of transcription by RNA polymerase II; F:DNA-binding transcription factor activity, RNA polymerase II-specific; F:DNA binding; F:zinc ion binding; C:nucleus
TRIATDRAFT_11573	both	yes, Zinc Cluster and fungal specific TF domain	C6 zinc finger domain containing protein	Putative uncharacterized protein (Fragment)	regulation of transcription, DNA-templated		sequence-specific DNA binding RNA polymerase II transcription factor activity	P:regulation of transcription by RNA polymerase II; F:DNA-binding transcription factor activity, RNA polymerase II-specific; F:DNA binding; F:zinc ion binding; C:nucleus
TRIATDRAFT_12309	both	yes, TF domain	putative transcription factor	Putative uncharacterized protein (Fragment)	regulation of transcription, DNA-templated		sequence-specific DNA binding RNA polymerase II transcription factor activity	P:regulation of transcription by RNA polymerase II; F:DNA-binding transcription factor activity, RNA polymerase II-specific; F:DNA binding; F:zinc ion binding; C:nucleus
TRIATDRAFT_12417	both	yes, fungal TF	Fumarylacetoacetate hydrolase domain-containing protein 2	Putative uncharacterized protein (Fragment)	transcription, DNA-templated		zinc ion binding	P:transcription, DNA-templated; F:DNA binding; F:zinc ion binding
TRIATDRAFT_126883	both	yes, fungal TF	Zn2Cys6 transcriptional regulator	Putative uncharacterized protein	regulation of transcription, DNA-templated		sequence-specific DNA binding RNA polymerase II transcription factor activity	P:regulation of transcription by RNA polymerase II; F:DNA-binding transcription factor activity, RNA polymerase II-specific; F:DNA binding; F:zinc ion binding; C:nucleus
TRIATDRAFT_127060	both	yes, Zinc Cluster and fungal specific TF domain	fungal specific transcription factor domain-containing protein	Putative uncharacterized protein	regulation of transcription, DNA-templated		sequence-specific DNA binding RNA polymerase II transcription factor activity	P:regulation of transcription by RNA polymerase II; F:DNA-binding transcription factor activity, RNA polymerase II-specific; F:DNA binding; F:zinc ion binding; C:nucleus
TRIATDRAFT_127670	both	yes, fungal TF	Zn2Cys6 transcriptional regulator	Putative uncharacterized protein	transcription, DNA-templated		zinc ion binding	P:regulation of transcription by RNA polymerase II; F:DNA-binding transcription factor activity, RNA polymerase II-specific; F:DNA binding; F:zinc ion binding; C:nucleus; C:integral component of membrane
TRIATDRAFT_127829	both	yes, most likely TF	myb-like DNA-binding domain-containing protein				DNA binding	C:integral component of membrane
TRIATDRAFT_127907	both	yes, TF domain	related to zinc cluster transcription factor	Putative uncharacterized protein	regulation of transcription, DNA-templated		sequence-specific DNA binding RNA polymerase II transcription factor activity	P:regulation of transcription by RNA polymerase II; F:DNA-binding transcription factor activity, RNA polymerase II-specific; F:zinc ion binding; C:nucleus
TRIATDRAFT_128029	both	yes, TF domain	Sterol uptake control protein 2	Putative uncharacterized protein	regulation of transcription, DNA-templated		sequence-specific DNA binding RNA polymerase II transcription factor activity	P:regulation of transcription by RNA polymerase II; F:DNA-binding transcription factor activity, RNA polymerase II-specific; F:zinc ion binding; C:nucleus
TRIATDRAFT_129946	both	yes, fungal TF	Zn2Cys6 transcriptional regulator	Putative uncharacterized protein	regulation of transcription, DNA-templated		sequence-specific DNA binding RNA polymerase II transcription factor activity	P:regulation of transcription by RNA polymerase II; F:DNA-binding transcription factor activity, RNA polymerase II-specific; F:DNA binding; F:zinc ion binding; C:nucleus
TRIATDRAFT_130008	both	yes, TF domain	hypothetical protein TRIATDRAFT_130008	Putative uncharacterized protein	regulation of transcription, DNA-templated		sequence-specific DNA binding RNA polymerase II transcription factor activity	P:regulation of transcription by RNA polymerase II; F:DNA-binding transcription factor activity, RNA polymerase II-specific; F:zinc ion binding; C:nucleus
TRIATDRAFT_13008	both	yes, Zn(2)-C6 fungal-type DNA-binding domain	N-terminal fungal transcription regulatory domain-containing protein	Putative uncharacterized protein (Fragment)	regulation of transcription, DNA-templated		sequence-specific DNA binding RNA polymerase II transcription factor activity	P:regulation of transcription by RNA polymerase II; F:DNA-binding transcription factor activity, RNA polymerase II-specific; F:zinc ion binding; C:nucleus
TRIATDRAFT_130480	both	no, RNA binding protein	nucleolar protein 12				nucleic acid binding	P:ribosome biogenesis; F:RNA binding; C:nucleolus
TRIATDRAFT_130892	both	no, may act through the control of chromatin structure	Bromodomain-containing protein					F:protein binding
TRIATDRAFT_131396	both	yes, copper fist TF	copper fist DNA-binding domain-containing protein	Putative uncharacterized protein	regulation of transcription, DNA-templated		DNA binding	P:regulation of transcription, DNA-templated; F:DNA binding; F:DNA-binding transcription factor activity; F:copper ion binding; C:nucleus
TRIATDRAFT_131482	both	yes, fungal TF	C2H2 transcriptional regulator (amdA)	Putative uncharacterized protein	transcription, DNA-templated		zinc ion binding	P:transcription, DNA-templated; F:DNA binding; F:zinc ion binding
TRIATDRAFT_131648	both	no, RNA binding protein	RNA-binding domain-containing protein				nucleic acid binding	F:mRNA binding
TRIATDRAFT_132064	both	yes, Zinc Cluster and fungal specific TF domain (REGULATORY PROTEIN GAL4 Family)	fungal specific transcription factor	Putative uncharacterized protein	regulation of transcription, DNA-templated		sequence-specific DNA binding RNA polymerase II transcription factor activity	P:regulation of transcription by RNA polymerase II; F:DNA-binding transcription factor activity, RNA polymerase II-specific; F:DNA binding; F:zinc ion binding; C:nucleus
TRIATDRAFT_132221	both	no, BTB/POZ domains from several zinc finger proteins have been shown to mediate transcriptional repression and to interact with components of histone deacetylase co-repressor complexes	predicted protein [					F:protein binding
TRIATDRAFT_132750	both	yes, fungal TF	ATP-dependent Clp protease proteolytic subunit	Putative uncharacterized protein	regulation of transcription, DNA-templated		sequence-specific DNA binding RNA polymerase II transcription factor activity	P:regulation of transcription by RNA polymerase II; F:DNA-binding transcription factor activity, RNA polymerase II-specific; F:DNA binding; F:zinc ion binding; C:nucleus
TRIATDRAFT_132904	both	yes, fungal TF	Zn2Cys6 transcriptional regulator	Putative uncharacterized protein	regulation of transcription, DNA-templated		sequence-specific DNA binding RNA polymerase II transcription factor activity	P:regulation of transcription by RNA polymerase II; F:DNA-binding transcription factor activity, RNA polymerase II-specific; F:zinc ion binding; C:nucleus
TRIATDRAFT_13310	both	yes, Zn(2)-C6 fungal-type DNA-binding domain	fungal zn binuclear cluster domain containing	Putative uncharacterized protein (Fragment)	regulation of transcription, DNA-templated		sequence-specific DNA binding RNA polymerase II transcription factor activity	P:regulation of transcription by RNA polymerase II; F:DNA-binding transcription factor activity, RNA polymerase II-specific; F:zinc ion binding; C:nucleus
TRIATDRAFT_133358	both	yes, TF domain	putative c6 zinc finger domain protein	Putative uncharacterized protein	regulation of transcription, DNA-templated		sequence-specific DNA binding RNA polymerase II transcription factor activity	P:regulation of transcription by RNA polymerase II; F:DNA-binding transcription factor activity, RNA polymerase II-specific; F:zinc ion binding; C:nucleus
TRIATDRAFT_133472	both	yes, TF domain	apses-domain-containing protein	Putative uncharacterized protein	regulation of transcription, DNA-templated		DNA binding	P:sporulation resulting in formation of a cellular spore; P:conidium formation; F:DNA binding; F:protein binding; C:nucleus
TRIATDRAFT_133633	both	yes, fungal TF	Zn2Cys6 transcriptional regulator	Putative uncharacterized protein	regulation of transcription, DNA-templated		sequence-specific DNA binding RNA polymerase II transcription factor activity	P:regulation of transcription by RNA polymerase II; F:DNA-binding transcription factor activity, RNA polymerase II-specific; F:zinc ion binding; C:nucleus
TRIATDRAFT_133935	both	yes, fungi specific TF	C6 transcription factor domain-containing protein	Putative uncharacterized protein	regulation of transcription, DNA-templated		sequence-specific DNA binding RNA polymerase II transcription factor activity	P:regulation of transcription by RNA polymerase II; F:DNA-binding transcription factor activity, RNA polymerase II-specific; F:DNA binding; F:zinc ion binding; C:nucleus
TRIATDRAFT_134223	both	yes, TF domain	hypothetical protein TRIATDRAFT_134223	Putative uncharacterized protein	transcription, DNA-templated		zinc ion binding	P:regulation of transcription, DNA-templated; F:DNA binding; F:zinc ion binding
TRIATDRAFT_134299	both	yes, fungal TF	Regulatory protein GAL4	Putative uncharacterized protein	regulation of transcription, DNA-templated		sequence-specific DNA binding RNA polymerase II transcription factor activity	P:regulation of transcription by RNA polymerase II; F:DNA-binding transcription factor activity, RNA polymerase II-specific; F:DNA binding; F:zinc ion binding; C:nucleus
TRIATDRAFT_134691	both	no, pre-mRNA-splicing factor	pre-mRNA-splicing factor CWC2				metal ion binding	P:spliceosomal snRNP assembly; P:mRNA cis splicing, via spliceosome; F:U6 snRNA binding; F:pre-mRNA binding; F:metal ion binding; C:spliceosomal complex
TRIATDRAFT_135674	both	no, splicing related	splicing factor U2AF 65 kDa subunit	Putative uncharacterized protein	mRNA processing		nucleic acid binding	P:mRNA processing; P:translation; P:RNA splicing; F:RNA binding; F:structural constituent of ribosome; C:nucleus; C:ribosome
TRIATDRAFT_135729	both	yes, fungal TF	transcriptional regulatory protein Pro-1	Putative uncharacterized protein	regulation of transcription, DNA-templated		sequence-specific DNA binding RNA polymerase II transcription factor activity	P:regulation of transcription by RNA polymerase II; F:DNA-binding transcription factor activity, RNA polymerase II-specific; F:zinc ion binding; C:nucleus
TRIATDRAFT_13574	both	yes, fungal TF	Zn(2)-C6 fungal-type DNA-binding domain protein	Putative uncharacterized protein (Fragment)	regulation of transcription, DNA-templated		sequence-specific DNA binding RNA polymerase II transcription factor activity	P:regulation of transcription by RNA polymerase II; F:DNA-binding transcription factor activity, RNA polymerase II-specific; F:zinc ion binding; C:nucleus
TRIATDRAFT_135877	both	yes, TF	zinc finger protein MSN2/4				metal ion binding
TRIATDRAFT_137322	both	yes, TF domain	transcriptional activator HAC1	Transcriptional activator HAC1	regulation of transcription, DNA-templated		sequence-specific DNA binding transcription factor activity	P:response to unfolded protein; P:positive regulation of transcription by RNA polymerase II; F:DNA-binding transcription factor activity, RNA polymerase II-specific; F:DNA binding; C:nucleus
TRIATDRAFT_137434	both	yes, TF domain	hypothetical protein TRIATDRAFT_137434, partial	Putative uncharacterized protein (Fragment)	regulation of transcription, DNA-templated		sequence-specific DNA binding RNA polymerase II transcription factor activity	P:mitophagy; P:regulation of transcription by RNA polymerase II; P:endosome organization; P:sperm mitochondrion organization; P:aggrephagy; F:DNA-binding transcription factor activity, RNA polymerase II-specific; F:DNA binding; F:protein kinase C binding; F:zinc ion binding; F:K63-linked polyubiquitin modification-dependent protein binding; C:nucleus; C:aggresome; C:amphisome
TRIATDRAFT_137669	both	yes, TF domain	stress response regulator	Two-component response regulator receiver	regulation of transcription, DNA-templated		DNA binding	P:phosphorelay signal transduction system; P:regulation of transcription, DNA-templated; F:phosphorelay response regulator activity; F:DNA-binding transcription activator activity, RNA polymerase II-specific; F:sequence-specific DNA binding; C:nucleus
TRIATDRAFT_138040	both	no, RNA binding protein	Protein vip1				nucleic acid binding	F:RNA binding
TRIATDRAFT_138069	both	yes, Zn(2)-C6 fungal-type DNA-binding domain	N-terminal binuclear Zn cluster-containing/DNA binding domain-containing protein	Putative uncharacterized protein	regulation of transcription, DNA-templated		sequence-specific DNA binding RNA polymerase II transcription factor activity	P:regulation of transcription by RNA polymerase II; F:DNA-binding transcription factor activity, RNA polymerase II-specific; F:DNA binding; F:zinc ion binding; C:nucleus
TRIATDRAFT_139368	both	yes, fungal TF	Zn(2)-C6 fungal-type DNA-binding domain protein	Putative uncharacterized protein	regulation of transcription, DNA-templated		sequence-specific DNA binding RNA polymerase II transcription factor activity	P:regulation of transcription by RNA polymerase II; F:DNA-binding transcription factor activity, RNA polymerase II-specific; F:DNA binding; F:zinc ion binding; C:nucleus
TRIATDRAFT_139428	both	yes, fungi specific TF	Allantoin permease	Putative uncharacterized protein	transcription, DNA-templated	membrane	zinc ion binding	P:transcription, DNA-templated; P:transmembrane transport; F:DNA binding; F:zinc ion binding; F:transmembrane transporter activity; C:integral component of membrane
TRIATDRAFT_139449	both	yes, Zn(2)-C6 fungal-type DNA-binding domain	N-terminal binuclear Zn cluster-containing/DNA binding domain-containing protein	Putative uncharacterized protein	regulation of transcription, DNA-templated		sequence-specific DNA binding RNA polymerase II transcription factor activity	P:regulation of transcription by RNA polymerase II; F:DNA-binding transcription factor activity, RNA polymerase II-specific; F:DNA binding; F:zinc ion binding; C:nucleus
TRIATDRAFT_139614	both	yes, Zn(2)-C6 fungal-type DNA-binding domain	N-terminal binuclear Zn cluster-containing/DNA binding domain-containing protein	Putative uncharacterized protein (Fragment)	regulation of transcription, DNA-templated		sequence-specific DNA binding RNA polymerase II transcription factor activity	P:regulation of transcription by RNA polymerase II; F:DNA-binding transcription factor activity, RNA polymerase II-specific; F:DNA binding; F:zinc ion binding; F:hydrolase activity; C:nucleus
TRIATDRAFT_140324	both	yes, fungal specific TF domain (TY1 ENHANCER ACTIVATOR (PTHR31313))	C6 transcription factor	Putative uncharacterized protein	transcription, DNA-templated		zinc ion binding	P:regulation of transcription by RNA polymerase II; F:DNA-binding transcription factor activity, RNA polymerase II-specific; F:DNA binding; F:zinc ion binding; C:nucleus; C:membrane
TRIATDRAFT_140585	both	yes, TF	spindle poison sensitivity protein Scp3				metal ion binding	F:metal ion binding
TRIATDRAFT_141284	both	yes, bZIP TF domain	BZIP-type transcription factor MBZ1	Putative uncharacterized protein	regulation of transcription, DNA-templated		sequence-specific DNA binding transcription factor activity	P:regulation of transcription, DNA-templated; P:pathogenesis; F:DNA-binding transcription factor activity; C:nucleus
TRIATDRAFT_141302	both	yes, TF domain	Transcriptional activator protein acu-15	Putative uncharacterized protein	regulation of transcription, DNA-templated		sequence-specific DNA binding RNA polymerase II transcription factor activity	P:regulation of transcription by RNA polymerase II; F:DNA-binding transcription factor activity, RNA polymerase II-specific; F:DNA binding; F:zinc ion binding; C:nucleus
TRIATDRAFT_141876	both	yes, TF	acriflavine sensitivity control protein	Putative uncharacterized protein	regulation of transcription, DNA-templated		sequence-specific DNA binding RNA polymerase II transcription factor activity	P:regulation of transcription by RNA polymerase II; F:DNA-binding transcription factor activity, RNA polymerase II-specific; F:zinc ion binding; C:nucleus
TRIATDRAFT_141953	both	yes, Zinc Cluster and fungal specific TF domain (TRANSCRIPTIONAL ACTIVATOR PROTEIN UGA3 (PTHR37534))	fungal specific transcription factor domain-containing protein	Putative uncharacterized protein	regulation of transcription, DNA-templated		sequence-specific DNA binding RNA polymerase II transcription factor activity	P:regulation of transcription by RNA polymerase II; F:DNA-binding transcription factor activity, RNA polymerase II-specific; F:zinc ion binding; C:nucleus
TRIATDRAFT_142510	both	yes, TF	transcription factor TamA	Putative uncharacterized protein	regulation of transcription, DNA-templated		sequence-specific DNA binding RNA polymerase II transcription factor activity	P:regulation of transcription by RNA polymerase II; F:DNA-binding transcription factor activity, RNA polymerase II-specific; F:DNA binding; F:zinc ion binding; C:nucleus
TRIATDRAFT_145197	both	yes, fungal TF	cutinase transcription factor 1 beta	Putative uncharacterized protein	regulation of transcription, DNA-templated		sequence-specific DNA binding RNA polymerase II transcription factor activity	P:regulation of transcription by RNA polymerase II; F:DNA-binding transcription factor activity, RNA polymerase II-specific; F:DNA binding; F:zinc ion binding; C:nucleus
TRIATDRAFT_145258	both	yes, TF	NDT80/PhoG like DNA-binding family protein	Putative uncharacterized protein	regulation of transcription, DNA-templated		DNA binding	P:regulation of transcription, DNA-templated; F:DNA binding; F:DNA-binding transcription factor activity
TRIATDRAFT_145432	both	yes, Zn(2)-C6 fungal-type DNA-binding domain	N-terminal binuclear Zn cluster-containing/DNA binding domain-containing protein	Putative uncharacterized protein	regulation of transcription, DNA-templated		sequence-specific DNA binding RNA polymerase II transcription factor activity	P:regulation of transcription by RNA polymerase II; F:DNA-binding transcription factor activity, RNA polymerase II-specific; F:DNA binding; F:zinc ion binding; C:nucleus
TRIATDRAFT_145960	both	yes, TF	Fork-head transcriptional regulator 2	Putative uncharacterized protein	regulation of transcription, DNA-templated		DNA binding	P:regulation of transcription, DNA-templated; F:DNA-binding transcription factor activity; F:protein binding; F:sequence-specific DNA binding; C:nucleus
TRIATDRAFT_146202	both	no, translation related	eukaryotic translation initiation factor 3 subunit G	Eukaryotic translation initiation factor 3 subunit G (eIF3g) (Eukaryotic translation initiation factor 3 RNA-binding subunit) (Translation initiation factor eIF3 p33 subunit homolog)	translational initiation	eukaryotic 43S preinitiation complex	nucleic acid binding	P:formation of cytoplasmic translation initiation complex; F:translation initiation factor activity; C:eukaryotic 43S preinitiation complex; C:eukaryotic 48S preinitiation complex; C:eukaryotic translation initiation factor 3 complex, eIF3e; C:eukaryotic translation initiation factor 3 complex, eIF3m
TRIATDRAFT_147435	both	no, BTB/POZ domains from several zinc finger proteins have been shown to mediate transcriptional repression and to interact with components of histone deacetylase co-repressor complexes	predicted protein [					F:protein binding
TRIATDRAFT_147782	both	no, BTB/POZ domains from several zinc finger proteins have been shown to mediate transcriptional repression and to interact with components of histone deacetylase co-repressor complexes	BTB/POZ domain containing protein					F:protein binding
TRIATDRAFT_148632	both	yes, bHLH	bhlh family transcription factor				protein dimerization activity	F:protein dimerization activity
TRIATDRAFT_148646	both	yes, Zn(2)-C6 fungal-type DNA-binding domain	N-terminal binuclear Zn cluster-containing protein	Putative uncharacterized protein	regulation of transcription, DNA-templated		sequence-specific DNA binding RNA polymerase II transcription factor activity	P:regulation of transcription by RNA polymerase II; F:DNA-binding transcription factor activity, RNA polymerase II-specific; F:DNA binding; F:zinc ion binding; C:nucleus
TRIATDRAFT_14973	both	yes, fungal specific TF domain	putative fungal-specific transcription factor	Putative uncharacterized protein (Fragment)	transcription, DNA-templated		zinc ion binding	P:regulation of transcription by RNA polymerase II; F:DNA-binding transcription factor activity, RNA polymerase II-specific; F:DNA binding; F:zinc ion binding; C:nucleus
TRIATDRAFT_150201	both	yes, TF domain	metallothionein expression activator				metal ion binding
TRIATDRAFT_150965	both	yes, Zinc Cluster TF domain	C6 finger domain-containing protein	Putative uncharacterized protein	regulation of transcription, DNA-templated		sequence-specific DNA binding RNA polymerase II transcription factor activity	P:regulation of transcription by RNA polymerase II; F:DNA-binding transcription factor activity, RNA polymerase II-specific; F:zinc ion binding; C:nucleus
TRIATDRAFT_151694	both	no, no TF	multiprotein bridging factor 1				DNA binding	F:DNA binding
TRIATDRAFT_151908	both	yes, Zn(2)-C6 fungal-type DNA-binding domain	N-terminal binuclear Zn cluster-containing/DNA binding domain-containing protein	Putative uncharacterized protein	regulation of transcription, DNA-templated		sequence-specific DNA binding RNA polymerase II transcription factor activity	P:regulation of transcription by RNA polymerase II; F:DNA-binding transcription factor activity, RNA polymerase II-specific; F:DNA binding; F:zinc ion binding; C:nucleus
TRIATDRAFT_152276	both	yes, TF domain	predicted protein	Putative uncharacterized protein	regulation of transcription, DNA-templated		sequence-specific DNA binding RNA polymerase II transcription factor activity	P:regulation of transcription by RNA polymerase II; F:DNA-binding transcription factor activity, RNA polymerase II-specific; F:zinc ion binding; C:nucleus
TRIATDRAFT_153359	both	no, RNA binding protein	Multiple RNA-binding domain-containing protein 1				nucleic acid binding	P:rRNA processing; F:RNA binding; C:nucleus
TRIATDRAFT_153671	both	yes, TF domain	heat shock factor-type DNA-binding domain-containing protein	Putative uncharacterized protein	regulation of transcription, DNA-templated		DNA binding	P:regulation of transcription, DNA-templated; F:DNA-binding transcription factor activity; F:sequence-specific DNA binding; C:nucleus
TRIATDRAFT_153764	both	no, RNA binding protein	Rpb7-binding protein seb1				nucleic acid binding	P:termination of RNA polymerase II transcription, poly(A)-coupled; P:mRNA 3'-end processing; P:sno(s)RNA 3'-end processing; F:RNA binding; F:RNA polymerase II C-terminal domain binding; C:Mei2 nuclear dot complex
TRIATDRAFT_154038	both	yes, fungal TF	Zn2Cys6 transcriptional regulator	Putative uncharacterized protein	regulation of transcription, DNA-templated		sequence-specific DNA binding RNA polymerase II transcription factor activity	P:regulation of transcription by RNA polymerase II; F:DNA-binding transcription factor activity, RNA polymerase II-specific; F:zinc ion binding; C:nucleus
TRIATDRAFT_154464	both	no, translation related	eukaryotic translation initiation factor 3 subunit B	Eukaryotic translation initiation factor 3 subunit B (eIF3b) (Eukaryotic translation initiation factor 3 90 kDa subunit homolog) (Translation initiation factor eIF3, p90 subunit homolog)	translational initiation	eukaryotic 43S preinitiation complex	nucleic acid binding	P:formation of cytoplasmic translation initiation complex; F:translation initiation factor activity; F:translation initiation factor binding; C:eukaryotic translation initiation factor 3 complex; C:eukaryotic 43S preinitiation complex; C:eukaryotic 48S preinitiation complex
TRIATDRAFT_154825	both	yes, TF domain	related to C6 finger domain protein	Putative uncharacterized protein	regulation of transcription, DNA-templated		sequence-specific DNA binding RNA polymerase II transcription factor activity	P:regulation of transcription by RNA polymerase II; F:DNA-binding transcription factor activity, RNA polymerase II-specific; F:zinc ion binding; C:nucleus
TRIATDRAFT_155183	both	no, RNA binding protein	pre-mRNA branch site protein p14				nucleic acid binding	P:mRNA processing; F:RNA binding; C:nucleus
TRIATDRAFT_155289	both	yes, TF domain	C2H2 transcriptional regulator				metal ion binding	P:aromatic amino acid family biosynthetic process; F:3-deoxy-7-phosphoheptulonate synthase activity
TRIATDRAFT_155848	both	yes, Zinc Cluster and fungal specific TF domain	c6 transcription factor	Putative uncharacterized protein	regulation of transcription, DNA-templated		sequence-specific DNA binding RNA polymerase II transcription factor activity	P:regulation of transcription by RNA polymerase II; F:DNA-binding transcription factor activity, RNA polymerase II-specific; F:zinc ion binding; C:nucleus
TRIATDRAFT_156334	both	yes, Zn(2)-C6 fungal-type DNA-binding domain	N-terminal binuclear Zn cluster-containing/DNA binding domain-containing protein	Putative uncharacterized protein	transcription, DNA-templated		zinc ion binding	P:regulation of transcription by RNA polymerase II; F:DNA-binding transcription factor activity, RNA polymerase II-specific; F:DNA binding; F:zinc ion binding; C:nucleus
TRIATDRAFT_156368	both	yes, Zn(2)-C6 fungal-type DNA-binding domain	N-terminal binuclear Zn cluster-containing protein	Putative uncharacterized protein	regulation of transcription, DNA-templated		sequence-specific DNA binding RNA polymerase II transcription factor activity	P:regulation of transcription by RNA polymerase II; F:DNA-binding transcription factor activity, RNA polymerase II-specific; F:DNA binding; F:zinc ion binding; C:nucleus; C:integral component of membrane
TRIATDRAFT_157468	both	no, splicing related	nuclear cap-binding protein subunit 2	Putative uncharacterized protein	mRNA cis splicing, via spliceosome	nuclear cap binding complex	nucleic acid binding	P:mRNA cis splicing, via spliceosome; F:RNA cap binding; C:nucleus; C:nuclear cap binding complex
TRIATDRAFT_157636	both	yes, TF domain	sterol regulatory element-binding ECM22	Putative uncharacterized protein	regulation of transcription, DNA-templated		sequence-specific DNA binding RNA polymerase II transcription factor activity	P:regulation of transcription by RNA polymerase II; F:DNA-binding transcription factor activity, RNA polymerase II-specific; F:zinc ion binding; C:nucleus
TRIATDRAFT_161217	both	yes, TF domain	cross-pathway control 1	Putative uncharacterized protein	regulation of transcription, DNA-templated		sequence-specific DNA binding transcription factor activity	P:regulation of transcription, DNA-templated; F:DNA-binding transcription factor activity
TRIATDRAFT_161626	both	yes, zf-C2H2 and Homeobox TF Domain	C2H2 type zinc finger containing protein	Putative uncharacterized protein (Fragment)	regulation of transcription, DNA-templated		DNA binding	P:regulation of transcription, DNA-templated; F:DNA binding; C:nucleus
TRIATDRAFT_161664	both	no, SWI/SNF chromatin-remodeling complex subunit	SWI/SNF chromatin-remodeling complex subunit sol1			intracellular	DNA binding	F:DNA binding
TRIATDRAFT_161814	both	yes, fungal TF	Zn2Cys6 transcriptional regulator	Putative uncharacterized protein (Fragment)	regulation of transcription, DNA-templated		sequence-specific DNA binding RNA polymerase II transcription factor activity	P:regulation of transcription by RNA polymerase II; F:DNA-binding transcription factor activity, RNA polymerase II-specific; F:DNA binding; F:zinc ion binding; C:nucleus
TRIATDRAFT_162437	both	yes, Zinc Cluster and fungal specific TF domain (HEME-RESPONSIVE ZINC FINGER TRANSCRIPTION FACTOR HAP1)	C6 zinc finger domain-containing protein	Putative uncharacterized protein (Fragment)	regulation of transcription, DNA-templated		sequence-specific DNA binding RNA polymerase II transcription factor activity	P:regulation of transcription by RNA polymerase II; F:DNA-binding transcription factor activity, RNA polymerase II-specific; F:DNA binding; F:zinc ion binding; C:nucleus
TRIATDRAFT_162837	both	no, no TF	nuclear wd prl1				metal ion binding	F:metal ion binding; C:Golgi apparatus; C:integral component of membrane
TRIATDRAFT_163221	both	yes, fungal TF	Zinc finger zas1	Putative uncharacterized protein (Fragment)	transcription, DNA-templated		zinc ion binding	P:regulation of transcription by RNA polymerase II; F:DNA-binding transcription factor activity, RNA polymerase II-specific; F:DNA binding; F:zinc ion binding; C:nucleus
TRIATDRAFT_163283	both	no, may be involved in pre-mRNA splicing	SGT1-domain-containing protein
TRIATDRAFT_163352	both	yes, Zinc Cluster TF domain	C6 transcription factor	Putative uncharacterized protein (Fragment)	regulation of transcription, DNA-templated		sequence-specific DNA binding RNA polymerase II transcription factor activity	P:regulation of transcription by RNA polymerase II; F:DNA-binding transcription factor activity, RNA polymerase II-specific; F:DNA binding; F:zinc ion binding; C:nucleus; C:membrane
TRIATDRAFT_163678	both	no, RNA binding protein	RNA-binding ran Zn-finger protein				zinc ion binding	F:RNA binding; F:metal ion binding
TRIATDRAFT_163709	both	yes, APSES TF	cell pattern formation-associated protein stuA	Putative uncharacterized protein (Fragment)	regulation of transcription, DNA-templated		DNA binding	P:sporulation resulting in formation of a cellular spore; P:conidium formation; F:DNA binding; C:nucleus
TRIATDRAFT_163941	both	no, RNA binding protein	predicted protein				nucleic acid binding	F:RNA binding
TRIATDRAFT_164087	both	yes, TF domain	transcription factor	Putative uncharacterized protein (Fragment)	regulation of transcription, DNA-templated		sequence-specific DNA binding transcription factor activity	P:regulation of transcription, DNA-templated; F:DNA-binding transcription factor activity; C:nucleus; C:cytoplasm
TRIATDRAFT_164285	both	yes, fungal TF	N-terminal binuclear Zn cluster-containing protein	Putative uncharacterized protein (Fragment)	regulation of transcription, DNA-templated		sequence-specific DNA binding RNA polymerase II transcription factor activity	P:regulation of transcription by RNA polymerase II; F:DNA-binding transcription factor activity, RNA polymerase II-specific; F:DNA binding; F:zinc ion binding; C:nucleus
TRIATDRAFT_164478	both	no, RNA binding protein	RNA-binding protein rsd1	Putative uncharacterized protein (Fragment)	mRNA processing		nucleic acid binding	P:mRNA processing; F:RNA binding; C:nucleus
TRIATDRAFT_164728	both	no, RNA binding protein	RNA binding protein MSSP-2				nucleic acid binding	F:RNA binding
TRIATDRAFT_164783	both	no, centromere related	predicted protein				DNA binding	F:DNA binding
TRIATDRAFT_164924	both	no, RNA binding protein	RNA recognition domain-containing protein				nucleic acid binding	F:RNA binding
TRIATDRAFT_164928	both	yes, TF domain	homeobox domain-containing protein	Putative uncharacterized protein (Fragment)	regulation of transcription, DNA-templated		DNA binding	P:regulation of transcription by RNA polymerase II; F:DNA-binding transcription factor activity, RNA polymerase II-specific; F:DNA binding; C:nucleus
TRIATDRAFT_165197	both	yes, zf-C2H2 TF domain (ZINC FINGER PROTEIN ZIC AND GLI (PTHR19818))	C2H2 transcriptional regulator				metal ion binding	F:DNA binding
TRIATDRAFT_165657	both	no, RNA binding protein	Oligouridylate-binding protein 1				nucleic acid binding	F:RNA binding
TRIATDRAFT_165879	both	yes, TF domain	fungal-specific transcription factor domain-containing protein	Putative uncharacterized protein (Fragment)	transcription, DNA-templated		zinc ion binding	P:regulation of transcription by RNA polymerase II; F:DNA-binding transcription factor activity, RNA polymerase II-specific; F:DNA binding; F:zinc ion binding; C:nucleus
TRIATDRAFT_166172	both	no, RNA helicase	ATP-dependent RNA helicase glh-4				zinc ion binding	F:nucleic acid binding; F:helicase activity; F:zinc ion binding
TRIATDRAFT_166394	both	yes, fungal TF	Zn2Cys6 transcriptional regulator	Putative uncharacterized protein (Fragment)	regulation of transcription, DNA-templated		sequence-specific DNA binding RNA polymerase II transcription factor activity	P:regulation of transcription by RNA polymerase II; F:DNA-binding transcription factor activity, RNA polymerase II-specific; F:zinc ion binding; C:nucleus
TRIATDRAFT_168012	both	yes, TF	myb transcriptional regulator				DNA binding
TRIATDRAFT_168377	both	yes, TF domain	Transcriptional regulator CBF1				protein dimerization activity	F:DNA binding; F:protein dimerization activity
TRIATDRAFT_168660	both	yes, High mobility group box domain	hmg box					F:DNA binding; C:nucleus
TRIATDRAFT_168746	both	yes, TF domain	transmembrane protein	Putative uncharacterized protein (Fragment)	regulation of transcription, DNA-templated		sequence-specific DNA binding transcription factor activity	P:regulation of transcription, DNA-templated; F:DNA-binding transcription factor activity; F:hydrolase activity, acting on carbon-nitrogen (but not peptide) bonds; C:integral component of membrane
TRIATDRAFT_168775	both	yes, Zinc finger C2H2 superfamily	predicted protein				metal ion binding
TRIATDRAFT_169472	both	no, histone fold	CCAAT-binding protein subunit HAP3	Putative uncharacterized protein (Fragment)	regulation of transcription, DNA-templated	intracellular	sequence-specific DNA binding	P:regulation of transcription, DNA-templated; F:DNA-binding transcription activator activity, RNA polymerase II-specific; F:sequence-specific DNA binding; F:protein heterodimerization activity; C:CCAAT-binding factor complex
TRIATDRAFT_169914	both	no, RNA binding protein	RNA-binding domain-containing protein				nucleic acid binding	F:poly(A) binding; C:nucleolus; C:cytoplasm; C:polysome; C:Mei2 nuclear dot complex; C:nuclear exosome focus
TRIATDRAFT_171818	both	no, RNA binding protein	pumilio domain-containing				nucleic acid binding	F:RNA binding
TRIATDRAFT_172139	both	yes, fungal TF	positive regulator of purine utilization	Putative uncharacterized protein (Fragment)	regulation of transcription, DNA-templated		sequence-specific DNA binding RNA polymerase II transcription factor activity	P:regulation of transcription by RNA polymerase II; F:DNA-binding transcription factor activity, RNA polymerase II-specific; F:DNA binding; F:zinc ion binding; C:nucleus
TRIATDRAFT_172200	both	yes, Zinc Cluster and fungal specific TF domain	fungal specific transcription factor domain-containing protein	Putative uncharacterized protein (Fragment)	regulation of transcription, DNA-templated		sequence-specific DNA binding RNA polymerase II transcription factor activity	P:regulation of transcription by RNA polymerase II; F:DNA-binding transcription factor activity, RNA polymerase II-specific; F:DNA binding; F:zinc ion binding; C:nucleus
TRIATDRAFT_172202	both	yes, fungi specific TF	fumarylacetoacetate hydrolase	Putative uncharacterized protein (Fragment)	transcription, DNA-templated		zinc ion binding	P:regulation of transcription by RNA polymerase II; F:DNA-binding transcription factor activity, RNA polymerase II-specific; F:DNA binding; F:zinc ion binding; F:hydrolase activity; C:nucleus
TRIATDRAFT_172547	both	yes, Zinc Cluster and fungal specific TF domain	fungal specific transcription factor domain-containing protein	Putative uncharacterized protein (Fragment)	regulation of transcription, DNA-templated		sequence-specific DNA binding RNA polymerase II transcription factor activity	P:regulation of transcription by RNA polymerase II; F:DNA-binding transcription factor activity, RNA polymerase II-specific; F:DNA binding; F:zinc ion binding; C:nucleus
TRIATDRAFT_172645	both	yes, Myc-type, basic helix-loop-helix (bHLH) domain	myc-type bhlh transcription factor				protein dimerization activity	P:SREBP signaling pathway; P:positive regulation of transcription by RNA polymerase II; F:protein dimerization activity; C:integral component of membrane
TRIATDRAFT_173171	both	yes, fungal specific TF domain	fungal specific transcription factor domain-containing protein	Putative uncharacterized protein (Fragment)	transcription, DNA-templated		zinc ion binding	P:regulation of transcription by RNA polymerase II; F:DNA-binding transcription factor activity, RNA polymerase II-specific; F:DNA binding; F:zinc ion binding; C:nucleus; C:integral component of membrane
TRIATDRAFT_173231	both	yes, zf-C2H2 TF domain (HERMAPHRODITE, ISOFORM A-RELATED (PTHR24388:SF54))	C2H2 transcriptional regulator				metal ion binding
TRIATDRAFT_173242	both	yes, TF domain	putative transcription factor gsfR1	Putative uncharacterized protein (Fragment)	regulation of transcription, DNA-templated		sequence-specific DNA binding RNA polymerase II transcription factor activity	P:regulation of transcription by RNA polymerase II; F:DNA-binding transcription factor activity, RNA polymerase II-specific; F:DNA binding; F:zinc ion binding; C:nucleus
TRIATDRAFT_173305	both	yes, TF domain	fungal transcriptional regulatory protein	Putative uncharacterized protein (Fragment)	regulation of transcription, DNA-templated		sequence-specific DNA binding RNA polymerase II transcription factor activity	P:mitochondrial genome maintenance; P:regulation of transcription by RNA polymerase II; P:protein insertion into mitochondrial outer membrane; P:mitochondrial outer membrane translocase complex assembly; P:mitochondrion-endoplasmic reticulum membrane tethering; F:DNA-binding transcription factor activity, RNA polymerase II-specific; F:DNA binding; F:zinc ion binding; C:nucleus; C:integral compone…
TRIATDRAFT_173455	both	yes, Zinc Cluster TF domain (WEAK ACID RESISTANCE PROTEIN 1 (PTHR31644:SF1))	C6 transcription factor	Putative uncharacterized protein (Fragment)	regulation of transcription, DNA-templated		sequence-specific DNA binding RNA polymerase II transcription factor activity	P:regulation of transcription by RNA polymerase II; F:DNA-binding transcription factor activity, RNA polymerase II-specific; F:DNA binding; F:zinc ion binding; C:nucleus; C:integral component of membrane
TRIATDRAFT_173460	both	yes, fungal TF	Zn2Cys6 transcriptional regulator	Putative uncharacterized protein (Fragment)	regulation of transcription, DNA-templated		sequence-specific DNA binding RNA polymerase II transcription factor activity	P:regulation of transcription by RNA polymerase II; F:DNA-binding transcription factor activity, RNA polymerase II-specific; F:DNA binding; F:zinc ion binding; C:nucleus
TRIATDRAFT_173635	both	yes, TF	Phosphorus acquisition-controlling protein				protein dimerization activity	F:DNA binding; F:protein dimerization activity
TRIATDRAFT_173656	both	yes, fungal TF	Zinc finger protein grt1	Putative uncharacterized protein (Fragment)	regulation of transcription, DNA-templated		sequence-specific DNA binding RNA polymerase II transcription factor activity	P:regulation of transcription by RNA polymerase II; F:DNA-binding transcription factor activity, RNA polymerase II-specific; F:DNA binding; F:zinc ion binding; C:nucleus
TRIATDRAFT_173784	both	yes, Homeobox domain and Zinc finger C2H2-type	Homeobox protein 4	Putative uncharacterized protein (Fragment)	regulation of transcription, DNA-templated		DNA binding	P:regulation of transcription, DNA-templated; F:DNA binding; C:nucleus
TRIATDRAFT_173930	both	yes, Zinc Cluster and fungal specific TF domain	C6 zinc finger domain-containing protein	Putative uncharacterized protein (Fragment)	regulation of transcription, DNA-templated		sequence-specific DNA binding RNA polymerase II transcription factor activity	P:regulation of transcription by RNA polymerase II; F:DNA-binding transcription factor activity, RNA polymerase II-specific; F:DNA binding; F:zinc ion binding; C:nucleus; C:integral component of membrane
TRIATDRAFT_174226	both	yes, TF	Winged helix repressor DNA-binding	Putative uncharacterized protein (Fragment)	regulation of transcription, DNA-templated		DNA binding	P:regulation of transcription, DNA-templated; F:DNA-binding transcription factor activity, RNA polymerase II-specific; F:sequence-specific DNA binding; C:nucleus
TRIATDRAFT_174504	both	yes, TF	GATA factor SREP	Putative uncharacterized protein (Fragment)	regulation of transcription, DNA-templated		zinc ion binding	P:regulation of transcription by RNA polymerase II; F:DNA-binding transcription factor activity; F:zinc ion binding; F:sequence-specific DNA binding; C:nucleus
TRIATDRAFT_174663	both	yes, TF domain	predicted protein	Putative uncharacterized protein (Fragment)	regulation of transcription, DNA-templated		sequence-specific DNA binding RNA polymerase II transcription factor activity	P:regulation of transcription by RNA polymerase II; F:DNA-binding transcription factor activity, RNA polymerase II-specific; F:zinc ion binding; C:nucleus
TRIATDRAFT_174804	both	yes, TF domain	Sterigmatocystin biosynthesis regulatory protein	Putative uncharacterized protein (Fragment)	regulation of transcription, DNA-templated		sequence-specific DNA binding RNA polymerase II transcription factor activity	P:regulation of transcription by RNA polymerase II; P:'de novo' AMP biosynthetic process; F:magnesium ion binding; F:DNA-binding transcription factor activity, RNA polymerase II-specific; F:adenylosuccinate synthase activity; F:GTP binding; F:zinc ion binding; C:nucleus; C:cytoplasm
TRIATDRAFT_174866	both	yes, TF domain	putative sucrose utilization protein SUC1	Putative uncharacterized protein (Fragment)	regulation of transcription, DNA-templated		sequence-specific DNA binding RNA polymerase II transcription factor activity	P:regulation of transcription by RNA polymerase II; F:DNA-binding transcription factor activity, RNA polymerase II-specific; F:zinc ion binding; C:nucleus
TRIATDRAFT_174988	both	yes, fungal TF	related to transcription activator protein acu-15	Putative uncharacterized protein (Fragment)	regulation of transcription, DNA-templated		sequence-specific DNA binding RNA polymerase II transcription factor activity	P:regulation of transcription by RNA polymerase II; F:DNA-binding transcription factor activity, RNA polymerase II-specific; F:DNA binding; F:zinc ion binding; C:nucleus
TRIATDRAFT_175152	both	yes, fungal specific TF domain (TRANSCRIPTION FACTOR PDR1 family)	fungal specific transcription factor domain-containing protein	Putative uncharacterized protein (Fragment)	transcription, DNA-templated		zinc ion binding	P:transcription, DNA-templated; F:DNA binding; F:zinc ion binding; C:integral component of membrane
TRIATDRAFT_175217	both	yes, fungal TF	Zn2Cys6 transcriptional regulator	Putative uncharacterized protein (Fragment)	transcription, DNA-templated		zinc ion binding	P:regulation of transcription by RNA polymerase II; F:DNA-binding transcription factor activity, RNA polymerase II-specific; F:DNA binding; F:zinc ion binding; C:nucleus
TRIATDRAFT_175405	both	yes, fungal TF	Zn2Cys6 transcriptional regulator	Putative uncharacterized protein (Fragment)	regulation of transcription, DNA-templated		sequence-specific DNA binding RNA polymerase II transcription factor activity	P:regulation of transcription by RNA polymerase II; F:DNA-binding transcription factor activity, RNA polymerase II-specific; F:zinc ion binding; C:nucleus; C:integral component of membrane
TRIATDRAFT_175639	both	yes, Zn(2)-C6 fungal-type DNA-binding domain	N-terminal binuclear Zn cluster-containing/DNA binding domain-containing protein	Putative uncharacterized protein (Fragment)	transcription, DNA-templated		zinc ion binding	P:regulation of transcription by RNA polymerase II; F:DNA-binding transcription factor activity, RNA polymerase II-specific; F:DNA binding; F:zinc ion binding; C:nucleus
TRIATDRAFT_175685	both	yes, fungal TF	Transcriptional activator protein UGA3	Putative uncharacterized protein (Fragment)	regulation of transcription, DNA-templated		sequence-specific DNA binding RNA polymerase II transcription factor activity	P:regulation of transcription by RNA polymerase II; F:DNA-binding transcription factor activity, RNA polymerase II-specific; F:zinc ion binding; C:nucleus
TRIATDRAFT_175778	both	no, no TF	peptidyl-prolyl cis-trans isomerase-like 4	Putative uncharacterized protein (Fragment)	protein peptidyl-prolyl isomerization		nucleic acid binding	P:protein peptidyl-prolyl isomerization; F:RNA binding; F:peptidyl-prolyl cis-trans isomerase activity; C:nucleus
TRIATDRAFT_176911	both	no, splicing related	U1 small nuclear ribonucleoprotein				nucleic acid binding	P:mRNA splicing, via spliceosome; F:U1 snRNA binding; C:U1 snRNP
TRIATDRAFT_178083	both	yes, fungal TF	predicted protein [	Putative uncharacterized protein (Fragment)	regulation of transcription, DNA-templated		sequence-specific DNA binding RNA polymerase II transcription factor activity	P:regulation of transcription by RNA polymerase II; F:DNA-binding transcription factor activity, RNA polymerase II-specific; F:zinc ion binding; C:nucleus
TRIATDRAFT_179218	both	yes, TF	MYB DNA-binding domain-containing protein				DNA binding	F:DNA binding
TRIATDRAFT_180084	both	yes, TF domain	related to zinc finger protein				metal ion binding	F:carbonate dehydratase activity; F:zinc ion binding; C:nucleus
TRIATDRAFT_180204	both	yes, Zn(2)-C6 fungal-type DNA-binding domain	N-terminal binuclear Zn cluster-containing/DNA binding domain-containing protein	Putative uncharacterized protein (Fragment)	transcription, DNA-templated		zinc ion binding	P:regulation of transcription by RNA polymerase II; F:DNA-binding transcription factor activity, RNA polymerase II-specific; F:DNA binding; F:zinc ion binding; C:nucleus
TRIATDRAFT_180208	both	yes, fungal specific TF domain (REGULATORY PROTEIN GAL4 family)	fungal specific transcription factor domain-containing protein	Putative uncharacterized protein (Fragment)	transcription, DNA-templated		zinc ion binding	P:regulation of transcription by RNA polymerase II; F:DNA-binding transcription factor activity, RNA polymerase II-specific; F:DNA binding; F:zinc ion binding; F:transferase activity; C:nucleus
TRIATDRAFT_180391	both	no, no likely TF	dna polymerase epsilon subunit c			intracellular	sequence-specific DNA binding	F:transcription coregulator activity; F:protein heterodimerization activity
TRIATDRAFT_181530	both	yes, fungal TF	Zinc finger protein	Putative uncharacterized protein (Fragment)	transcription, DNA-templated		zinc ion binding	P:transcription, DNA-templated; F:DNA binding; F:zinc ion binding; C:membrane
TRIATDRAFT_181798	both	yes, Zn(2)-C6 fungal-type DNA-binding domain	fungal-specific transcription factor domain-domain-containing protein	Putative uncharacterized protein (Fragment)	regulation of transcription, DNA-templated		sequence-specific DNA binding RNA polymerase II transcription factor activity	P:regulation of transcription by RNA polymerase II; F:DNA-binding transcription factor activity, RNA polymerase II-specific; F:DNA binding; F:zinc ion binding; C:nucleus; C:integral component of membrane
TRIATDRAFT_181939	both	yes, TF domain	Transcriptional activator ARO80	Putative uncharacterized protein (Fragment)	regulation of transcription, DNA-templated		sequence-specific DNA binding RNA polymerase II transcription factor activity	P:regulation of transcription by RNA polymerase II; F:DNA-binding transcription factor activity, RNA polymerase II-specific; F:zinc ion binding; C:nucleus
TRIATDRAFT_182288	both	yes, Zinc Cluster TF domain (TRANSCRIPTION FACTOR PDR1)	C6 transcription factor	Putative uncharacterized protein (Fragment)	regulation of transcription, DNA-templated		sequence-specific DNA binding RNA polymerase II transcription factor activity	P:regulation of transcription by RNA polymerase II; F:DNA-binding transcription factor activity, RNA polymerase II-specific; F:DNA binding; F:zinc ion binding; C:nucleus
TRIATDRAFT_182347	both	yes, bzip	basic-leucine zipper domain-containing/DNA binding domain protein	Putative uncharacterized protein (Fragment)	regulation of transcription, DNA-templated		sequence-specific DNA binding transcription factor activity	P:regulation of transcription, DNA-templated; F:DNA-binding transcription factor activity
TRIATDRAFT_182375	both	yes, Zinc Cluster and fungal specific TF domain	C6 zinc finger domain-containing protein	Putative uncharacterized protein (Fragment)	regulation of transcription, DNA-templated		sequence-specific DNA binding RNA polymerase II transcription factor activity	P:regulation of transcription by RNA polymerase II; F:DNA-binding transcription factor activity, RNA polymerase II-specific; F:DNA binding; F:zinc ion binding; C:nucleus; C:cytoplasm
TRIATDRAFT_183509	both	yes, TF domain	Transcription factor gsfR2	Putative uncharacterized protein (Fragment)	regulation of transcription, DNA-templated		sequence-specific DNA binding RNA polymerase II transcription factor activity	P:regulation of transcription by RNA polymerase II; F:DNA-binding transcription factor activity, RNA polymerase II-specific; F:zinc ion binding; C:nucleus
TRIATDRAFT_189585	both	yes, fungal TF	tall aerial hyphae-4	Putative uncharacterized protein	transcription, DNA-templated		zinc ion binding	P:regulation of transcription by RNA polymerase II; F:DNA-binding transcription factor activity, RNA polymerase II-specific; F:DNA binding; F:zinc ion binding; C:nucleus
TRIATDRAFT_189835	both	yes, fungal TF	Protein STB5	Putative uncharacterized protein	transcription, DNA-templated		zinc ion binding	P:transcription, DNA-templated; F:DNA binding; F:zinc ion binding; C:integral component of membrane
TRIATDRAFT_191111	both	yes, fungal specific TF domain (GLUCOSE TRANSPORT TRANSCRIPTION REGULATOR RGT1-RELATED-RELATED (PTHR31668))	C6 transcription factor	Putative uncharacterized protein (Fragment)	transcription, DNA-templated		zinc ion binding	P:regulation of transcription by RNA polymerase II; F:DNA-binding transcription factor activity, RNA polymerase II-specific; F:DNA binding; F:zinc ion binding; C:nucleus
TRIATDRAFT_191725	both	no, NAD(P)-binding Rossmann-like Domain (nucleotide metabolism)	C6 transcription factor	Putative uncharacterized protein	transcription, DNA-templated		zinc ion binding	P:regulation of transcription by RNA polymerase II; P:oxidation-reduction process; F:DNA-binding transcription factor activity, RNA polymerase II-specific; F:DNA binding; F:zinc ion binding; F:oxidoreductase activity; C:nucleus
TRIATDRAFT_191764	both	yes, fungal TF	phosphatidylinositol glycan, class W	Putative uncharacterized protein	regulation of transcription, DNA-templated		sequence-specific DNA binding RNA polymerase II transcription factor activity	P:regulation of transcription by RNA polymerase II; F:DNA-binding transcription factor activity, RNA polymerase II-specific; F:DNA binding; F:zinc ion binding; C:nucleus
TRIATDRAFT_193529	both	yes, Zn(2)-C6 fungal-type DNA-binding domain	N-terminal fungal transcription regulatory domain-containing protein	Putative uncharacterized protein (Fragment)	transcription, DNA-templated		zinc ion binding	P:regulation of transcription by RNA polymerase II; F:DNA-binding transcription factor activity, RNA polymerase II-specific; F:DNA binding; F:zinc ion binding; C:nucleus; C:integral component of membrane
TRIATDRAFT_19824	both	yes, HMG TF	HMG box transcription factor					F:DNA binding; F:helicase activity; C:nucleus
TRIATDRAFT_198898	both	yes, Helix-loop-helix DNA-binding domain superfamily	hlh transcription factor				protein dimerization activity	F:protein dimerization activity
TRIATDRAFT_200189	both	yes, fungal specific TF domain	fungal specific transcription factor, putative	Putative uncharacterized protein (Fragment)	transcription, DNA-templated		zinc ion binding	P:transcription, DNA-templated; F:DNA binding; F:zinc ion binding
TRIATDRAFT_202092	both	yes, fungal TF	Transcription factor, fungi	Putative uncharacterized protein (Fragment)	regulation of transcription, DNA-templated		sequence-specific DNA binding RNA polymerase II transcription factor activity	P:regulation of transcription by RNA polymerase II; F:DNA-binding transcription factor activity, RNA polymerase II-specific; F:DNA binding; F:zinc ion binding; C:nucleus
TRIATDRAFT_202409	both	no, RNA binding protein	CCR4-NOT transcription complex subunit 4				zinc ion binding	P:protein ubiquitination; F:RNA binding; F:ubiquitin-protein transferase activity; C:CCR4-NOT complex
TRIATDRAFT_203473	both	yes, Zinc Cluster TF domain	C6 transcription factor	Putative uncharacterized protein	regulation of transcription, DNA-templated		sequence-specific DNA binding RNA polymerase II transcription factor activity	P:regulation of transcription by RNA polymerase II; F:DNA-binding transcription factor activity, RNA polymerase II-specific; F:zinc ion binding; C:nucleus
TRIATDRAFT_203475	both	no, RNA binding protein	RNA-binding protein				nucleic acid binding	F:RNA binding
TRIATDRAFT_205365	both	yes, TF	basic leucine zipper transcription factor domain-containing protein	Putative uncharacterized protein	regulation of transcription, DNA-templated		DNA binding	P:regulation of transcription, DNA-templated; F:DNA-binding transcription factor activity; C:nucleus
TRIATDRAFT_207453	both	no, no TF	Single-stranded nucleic acid binding R3H	Putative uncharacterized protein (Fragment)	regulation of transcription, DNA-templated		zinc ion binding	P:regulation of transcription, DNA-templated; F:nucleic acid binding; F:DNA-binding transcription factor activity; F:zinc ion binding; C:nucleus
TRIATDRAFT_207590	both	yes, fungal TF	Zn2Cys6 transcriptional regulator	Putative uncharacterized protein	regulation of transcription, DNA-templated		sequence-specific DNA binding RNA polymerase II transcription factor activity	P:regulation of transcription by RNA polymerase II; F:DNA-binding transcription factor activity, RNA polymerase II-specific; F:DNA binding; F:zinc ion binding; C:nucleus
TRIATDRAFT_210223	both	yes, fungal TF	uncharacterized transcriptional regulatory protein C1F7.11c	Putative uncharacterized protein	regulation of transcription, DNA-templated		sequence-specific DNA binding RNA polymerase II transcription factor activity	P:regulation of transcription by RNA polymerase II; F:DNA-binding transcription factor activity, RNA polymerase II-specific; F:DNA binding; F:zinc ion binding; C:nucleus; C:integral component of membrane
TRIATDRAFT_210348	both	yes, Zinc Cluster and fungal specific TF domain (REGULATORY PROTEIN LEU3 (PTHR31845:SF21) family)	fungal specific transcription factor domain-containing protein	Putative uncharacterized protein	regulation of transcription, DNA-templated		sequence-specific DNA binding RNA polymerase II transcription factor activity	P:regulation of transcription by RNA polymerase II; F:DNA-binding transcription factor activity, RNA polymerase II-specific; F:DNA binding; F:zinc ion binding; C:nucleus; C:integral component of membrane
TRIATDRAFT_210411	both	yes, Zinc Cluster and fungal specific TF domain	fungal specific transcription factor	Putative uncharacterized protein	regulation of transcription, DNA-templated		sequence-specific DNA binding RNA polymerase II transcription factor activity	P:regulation of transcription by RNA polymerase II; F:DNA-binding transcription factor activity, RNA polymerase II-specific; F:DNA binding; F:zinc ion binding; C:nucleus
TRIATDRAFT_210433	both	yes, Transcriptional regulator PAI 2-type	transcriptional regulator	Putative uncharacterized protein	oxidation-reduction process		FMN binding
TRIATDRAFT_210537	both	yes, TF domain	Transcriptional regulatory protein moc3	Putative uncharacterized protein	regulation of transcription, DNA-templated		sequence-specific DNA binding RNA polymerase II transcription factor activity	P:regulation of transcription by RNA polymerase II; F:DNA-binding transcription factor activity, RNA polymerase II-specific; F:zinc ion binding; C:nucleus
TRIATDRAFT_211358	both	yes, fungal TF	Cutinase transcription factor 1 beta	Putative uncharacterized protein	regulation of transcription, DNA-templated		sequence-specific DNA binding RNA polymerase II transcription factor activity	P:regulation of transcription by RNA polymerase II; F:DNA-binding transcription factor activity, RNA polymerase II-specific; F:DNA binding; F:zinc ion binding; C:nucleus
TRIATDRAFT_212008	both	yes, Zinc Cluster TF domain	C6 finger domain-containing protein	Putative uncharacterized protein	regulation of transcription, DNA-templated		sequence-specific DNA binding RNA polymerase II transcription factor activity	P:regulation of transcription by RNA polymerase II; F:DNA-binding transcription factor activity, RNA polymerase II-specific; F:zinc ion binding; C:nucleus
TRIATDRAFT_212147	both	no, chromatin related	Chromatin structure-remodeling complex subunit rsc9	Putative uncharacterized protein	regulation of transcription, DNA-templated	intracellular	DNA binding	P:regulation of transcription, DNA-templated; F:DNA binding
TRIATDRAFT_212766	both	yes, zf-C2H2 and fungal specific TF domain	C2H2 type zinc finger domain protein	Putative uncharacterized protein	transcription, DNA-templated		zinc ion binding	P:transcription, DNA-templated; F:DNA binding; F:zinc ion binding
TRIATDRAFT_213671	both	yes, bHLH	bHLH transcriptional regulator				protein dimerization activity	F:protein dimerization activity
TRIATDRAFT_213789	both	yes, Zinc Cluster and fungal specific TF domain (STEROL UPTAKE CONTROL PROTEIN 2)	C6 transcription factor	Putative uncharacterized protein	regulation of transcription, DNA-templated		sequence-specific DNA binding RNA polymerase II transcription factor activity	P:regulation of transcription by RNA polymerase II; F:DNA-binding transcription factor activity, RNA polymerase II-specific; F:zinc ion binding; C:nucleus
TRIATDRAFT_214226	both	yes, fungi specific TF	fungal-specific transcription factor domain-containing protein	Putative uncharacterized protein	regulation of transcription, DNA-templated		sequence-specific DNA binding RNA polymerase II transcription factor activity	P:regulation of transcription by RNA polymerase II; P:microtubule-based movement; F:DNA-binding transcription factor activity, RNA polymerase II-specific; F:DNA binding; F:microtubule motor activity; F:ATP binding; F:microtubule binding; F:zinc ion binding; C:nucleus; C:integral component of membrane
TRIATDRAFT_214314	both	yes, TF domain	Putative transcriptional regulatory protein	Putative uncharacterized protein	regulation of transcription, DNA-templated		sequence-specific DNA binding RNA polymerase II transcription factor activity	P:regulation of transcription by RNA polymerase II; F:DNA-binding transcription factor activity, RNA polymerase II-specific; F:DNA binding; F:zinc ion binding; C:nucleus
TRIATDRAFT_214444	both	yes, TF domain	Transcriptional regulatory protein moc3	Putative uncharacterized protein	regulation of transcription, DNA-templated		sequence-specific DNA binding RNA polymerase II transcription factor activity	P:regulation of transcription by RNA polymerase II; F:DNA-binding transcription factor activity, RNA polymerase II-specific; F:zinc ion binding; C:nucleus; C:integral component of membrane
TRIATDRAFT_214582	both	no, no TF	zf-MIZ-domain-containing protein	Putative uncharacterized protein	metabolic process		zinc ion binding	P:protein sumoylation; F:zinc ion binding; F:transferase activity; C:nucleus
TRIATDRAFT_214873	both	yes, Zinc Cluster and fungal specific TF domain (TRANSCRIPTION FACTOR PDR1 (PTHR46910) family)	fungal specific transcription factor domain-containing protein	Putative uncharacterized protein	regulation of transcription, DNA-templated		sequence-specific DNA binding RNA polymerase II transcription factor activity	P:regulation of transcription by RNA polymerase II; F:DNA-binding transcription factor activity, RNA polymerase II-specific; F:DNA binding; F:zinc ion binding; C:nucleus; C:integral component of membrane
TRIATDRAFT_216568	both	no, RNA binding protein	negative regulator of differentiation 1				nucleic acid binding	F:RNA binding
TRIATDRAFT_216802	both	yes, Zinc Cluster and fungal specific TF domain (TRANSCRIPTION FACTOR PDR1 (PTHR46910) family)	fungal specific transcription factor domain-containing protein	Putative uncharacterized protein	regulation of transcription, DNA-templated		sequence-specific DNA binding RNA polymerase II transcription factor activity	P:regulation of transcription by RNA polymerase II; F:DNA-binding transcription factor activity, RNA polymerase II-specific; F:DNA binding; F:zinc ion binding; C:nucleus
TRIATDRAFT_217124	both	yes, Zinc Cluster TF domain (ZN(2)-C6 FUNGAL-TYPE DOMAIN-CONTAINING PROTEIN (PTHR47657:SF6))	C6 finger domain protein, putative	Putative uncharacterized protein	regulation of transcription, DNA-templated		sequence-specific DNA binding RNA polymerase II transcription factor activity	P:regulation of transcription by RNA polymerase II; F:DNA-binding transcription factor activity, RNA polymerase II-specific; F:zinc ion binding; C:nucleus
TRIATDRAFT_217288	both	no, splicing related	G-patch domain-containing protein	Putative uncharacterized protein	regulation of transcription, DNA-templated		DNA binding	P:mRNA processing; P:RNA splicing; F:nucleic acid binding; C:spliceosomal complex
TRIATDRAFT_217425	both	yes, fungal specific TF domain	fungal specific transcription factor domain-containing protein	Putative uncharacterized protein	transcription, DNA-templated		zinc ion binding	P:regulation of transcription by RNA polymerase II; F:DNA-binding transcription factor activity, RNA polymerase II-specific; F:DNA binding; F:zinc ion binding; C:nucleus
TRIATDRAFT_21764	both	yes, Zn(2)-C6 fungal-type DNA-binding domain	fungal zn(2)-Cys(6) binuclear cluster domain-containing protein	Putative uncharacterized protein (Fragment)	regulation of transcription, DNA-templated		sequence-specific DNA binding RNA polymerase II transcription factor activity	P:regulation of transcription by RNA polymerase II; F:DNA-binding transcription factor activity, RNA polymerase II-specific; F:DNA binding; F:zinc ion binding; C:nucleus
TRIATDRAFT_217764	both	yes, Zinc Cluster and fungal specific TF domain (TRANSCRIPTIONAL ACTIVATOR PROTEIN UGA3)	c6 zink-finger pro1a	Putative uncharacterized protein	regulation of transcription, DNA-templated		sequence-specific DNA binding RNA polymerase II transcription factor activity	P:regulation of transcription by RNA polymerase II; F:DNA-binding transcription factor activity, RNA polymerase II-specific; F:zinc ion binding; C:nucleus
TRIATDRAFT_217941	both	no, chromatin related	chromatin remodelling factor-like protein				zinc ion binding	F:DNA binding; F:protein binding; F:zinc ion binding
TRIATDRAFT_21873	both	yes, fungal TF	Nitrogen assimilation transcription factor	Putative uncharacterized protein (Fragment)	transcription, DNA-templated		zinc ion binding	P:regulation of transcription by RNA polymerase II; F:DNA-binding transcription factor activity, RNA polymerase II-specific; F:DNA binding; F:zinc ion binding; C:nucleus
TRIATDRAFT_219427	both	yes, Zinc Cluster and fungal specific TF domain	c6 transcription factor	Putative uncharacterized protein	regulation of transcription, DNA-templated		sequence-specific DNA binding RNA polymerase II transcription factor activity	P:regulation of transcription by RNA polymerase II; F:DNA-binding transcription factor activity, RNA polymerase II-specific; F:DNA binding; F:zinc ion binding; C:nucleus
TRIATDRAFT_219643	both	yes, fungi specific TF	acriflavine sensitivity control protein acr-2	Putative uncharacterized protein	regulation of transcription, DNA-templated		sequence-specific DNA binding RNA polymerase II transcription factor activity	P:carbohydrate metabolic process; P:regulation of transcription by RNA polymerase II; F:DNA-binding transcription factor activity, RNA polymerase II-specific; F:poly(ADP-ribose) glycohydrolase activity; F:zinc ion binding; C:nucleus
TRIATDRAFT_220016	both	yes, fungal TF	Zn(II)2Cys6 transcription factor	Putative uncharacterized protein	regulation of transcription, DNA-templated		sequence-specific DNA binding RNA polymerase II transcription factor activity	P:regulation of transcription by RNA polymerase II; F:DNA-binding transcription factor activity, RNA polymerase II-specific; F:DNA binding; F:zinc ion binding; C:nucleus
TRIATDRAFT_22050	both	yes, fungal TF	Transcription factor, fungi	Putative uncharacterized protein (Fragment)	regulation of transcription, DNA-templated		sequence-specific DNA binding RNA polymerase II transcription factor activity	P:regulation of transcription by RNA polymerase II; F:DNA-binding transcription factor activity, RNA polymerase II-specific; F:DNA binding; F:zinc ion binding; C:nucleus
TRIATDRAFT_22056	both	yes, fungal TF	Zn2Cys6 transcriptional regulator	Putative uncharacterized protein (Fragment)	regulation of transcription, DNA-templated		sequence-specific DNA binding RNA polymerase II transcription factor activity	P:regulation of transcription by RNA polymerase II; F:DNA-binding transcription factor activity, RNA polymerase II-specific; F:DNA binding; F:zinc ion binding; C:nucleus
TRIATDRAFT_221379	both	yes, Zn(2)-C6 fungal-type DNA-binding domain	N-terminal binuclear Zn cluster-containing/DNA binding domain-containing protein	Putative uncharacterized protein	regulation of transcription, DNA-templated		sequence-specific DNA binding RNA polymerase II transcription factor activity	P:regulation of transcription by RNA polymerase II; F:DNA-binding transcription factor activity, RNA polymerase II-specific; F:DNA binding; F:zinc ion binding; C:nucleus
TRIATDRAFT_221642	both	yes, Zinc Cluster TF domain	C6 zinc finger domain protein	Putative uncharacterized protein	regulation of transcription, DNA-templated		sequence-specific DNA binding RNA polymerase II transcription factor activity	P:regulation of transcription by RNA polymerase II; F:DNA-binding transcription factor activity, RNA polymerase II-specific; F:zinc ion binding; C:nucleus
TRIATDRAFT_222577	both	yes, Zinc Cluster and fungal specific TF domain (ASPERCRYPTIN BIOSYNTHESIS CLUSTER-SPECIFIC TRANSCRIPTION REGULATOR ATNN-RELATED (PTHR36206))	c6 zinc finger domain-containing	Putative uncharacterized protein	regulation of transcription, DNA-templated		sequence-specific DNA binding RNA polymerase II transcription factor activity	P:regulation of transcription by RNA polymerase II; P:regulation of apoptotic process; F:DNA-binding transcription factor activity, RNA polymerase II-specific; F:protein binding; F:zinc ion binding; C:nucleus
TRIATDRAFT_223010	both	yes, fungal TF	fungal specific transcription factor domain-containing protein	Putative uncharacterized protein	regulation of transcription, DNA-templated	protein kinase CK2 complex	sequence-specific DNA binding RNA polymerase II transcription factor activity	P:regulation of transcription by RNA polymerase II; P:phosphorylation; F:DNA-binding transcription factor activity, RNA polymerase II-specific; F:DNA binding; F:zinc ion binding; F:kinase activity; F:protein kinase regulator activity; C:nucleus; C:protein kinase CK2 complex
TRIATDRAFT_223130	both	no, general regulator	General negative regulator of transcription subunit 1					P:regulation of translation; C:nucleus; C:cytoplasm; C:CCR4-NOT core complex
TRIATDRAFT_2232	both	yes, TF domain	mercuric reductase	Putative uncharacterized protein (Fragment)	regulation of transcription, DNA-templated		sequence-specific DNA binding RNA polymerase II transcription factor activity	P:regulation of transcription by RNA polymerase II; F:DNA-binding transcription factor activity, RNA polymerase II-specific; F:zinc ion binding; C:nucleus
TRIATDRAFT_223478	both	yes, Zn(2)-C6 fungal-type DNA-binding domain	N-terminal cooper fist DNA-binding domain-containing protein	Putative uncharacterized protein	regulation of transcription, DNA-templated		DNA binding	P:regulation of transcription, DNA-templated; F:DNA binding; F:DNA-binding transcription factor activity; F:copper ion binding; C:nucleus
TRIATDRAFT_223702	both	yes, transcription factor, MADS-box	MADS-box transcription factor, other eukaryote	MADS Box MCM1-like protein	regulation of transcription, DNA-templated		DNA binding	P:positive regulation of transcription by RNA polymerase II; F:DNA-binding transcription factor activity, RNA polymerase II-specific; F:cis-regulatory region sequence-specific DNA binding; F:protein dimerization activity; C:nucleus
TRIATDRAFT_223854	both	yes, TF domain	hypothetical protein TRIATDRAFT_223854	Putative uncharacterized protein	transcription, DNA-templated		zinc ion binding	P:regulation of transcription by RNA polymerase II; F:DNA-binding transcription factor activity, RNA polymerase II-specific; F:DNA binding; F:zinc ion binding; C:nucleus
TRIATDRAFT_223877	both	yes, fungal TF	Zn2Cys6 transcriptional regulator	Putative uncharacterized protein	regulation of transcription, DNA-templated		sequence-specific DNA binding RNA polymerase II transcription factor activity	P:regulation of transcription by RNA polymerase II; F:DNA-binding transcription factor activity, RNA polymerase II-specific; F:zinc ion binding; C:nucleus
TRIATDRAFT_224048	both	yes, TF domain	short-chain dehydrogenase	Putative uncharacterized protein	transcription, DNA-templated		zinc ion binding	P:regulation of transcription by RNA polymerase II; P:oxidation-reduction process; F:DNA-binding transcription factor activity, RNA polymerase II-specific; F:DNA binding; F:zinc ion binding; C:nucleus
TRIATDRAFT_224224	both	yes, Zinc Cluster and fungal specific TF domain	fungal specific transcription factor	Putative uncharacterized protein	regulation of transcription, DNA-templated		sequence-specific DNA binding RNA polymerase II transcription factor activity	P:regulation of transcription by RNA polymerase II; F:DNA-binding transcription factor activity, RNA polymerase II-specific; F:DNA binding; F:zinc ion binding; C:nucleus
TRIATDRAFT_224741	both	yes, TF domain	nitrogen regulatory protein areA	Putative uncharacterized protein	regulation of transcription, DNA-templated		zinc ion binding	P:regulation of transcription by RNA polymerase II; P:nitrate assimilation; F:DNA-binding transcription factor activity; F:zinc ion binding; F:sequence-specific DNA binding; C:nucleus
TRIATDRAFT_225118	both	no, RdRP	RdRP-domain-containing protein	Putative uncharacterized protein	transcription, RNA-templated		nucleic acid binding	P:transcription, RNA-templated; P:gene silencing by RNA; F:RNA binding; F:RNA-directed 5'-3' RNA polymerase activity
TRIATDRAFT_225495	both	yes, TF domain	NDT80/PhoG like DNA-binding domain-containing protein	Putative uncharacterized protein	regulation of transcription, DNA-templated		DNA binding	P:regulation of transcription, DNA-templated; F:DNA binding; F:DNA-binding transcription factor activity
TRIATDRAFT_226133	both	yes, Zinc Cluster and fungal specific TF domain (NITROGEN ASSIMILATION TRANSCRIPTION FACTOR NIRA (PTHR31313:SF74))	fungal specific transcription factor	Putative uncharacterized protein (Fragment)	regulation of transcription, DNA-templated		sequence-specific DNA binding RNA polymerase II transcription factor activity	P:regulation of transcription by RNA polymerase II; F:DNA-binding transcription factor activity, RNA polymerase II-specific; F:DNA binding; F:zinc ion binding; C:nucleus
TRIATDRAFT_227852	both	no, chromatin related	iswi chromatin-remodeling complex atpase isw2	Putative uncharacterized protein	ATP-dependent chromatin remodeling		DNA binding	P:ATP-dependent chromatin remodeling; F:DNA binding; F:helicase activity; F:ATP binding; F:nucleosome binding; F:nucleosome-dependent ATPase activity; C:nucleus
TRIATDRAFT_22871	both	yes, Zinc Cluster and fungal specific TF domain (GLUCOSE TRANSPORT TRANSCRIPTION REGULATOR RGT1-RELATED-RELATED Family)	fungal specific transcription factor domain-containing protein	Putative uncharacterized protein (Fragment)	regulation of transcription, DNA-templated		sequence-specific DNA binding RNA polymerase II transcription factor activity	P:regulation of transcription by RNA polymerase II; F:DNA-binding transcription factor activity, RNA polymerase II-specific; F:DNA binding; F:zinc ion binding; C:nucleus
TRIATDRAFT_229262	both	yes, TF	transcription factor-like protein	Putative uncharacterized protein	regulation of transcription, DNA-templated		DNA binding	P:regulation of transcription by RNA polymerase II; F:DNA-binding transcription factor activity, RNA polymerase II-specific; F:DNA binding; C:nucleus
TRIATDRAFT_229470	both	no, histone related	histone demethylase JARID1	Putative uncharacterized protein	oxidation-reduction process	intracellular	zinc ion binding	P:methylation; F:DNA binding; F:methyltransferase activity; F:metal ion binding; C:nucleus
TRIATDRAFT_229644	both	yes, fungal TF	transcriptional activator xlnR	Putative uncharacterized protein	transcription, DNA-templated		zinc ion binding	P:regulation of transcription by RNA polymerase II; P:oxidation-reduction process; F:DNA-binding transcription factor activity, RNA polymerase II-specific; F:DNA binding; F:zinc ion binding; C:nucleus; C:integral component of membrane
TRIATDRAFT_229743	both	yes, fungal specific TF domain	binuclear zinc transcription factor	Putative uncharacterized protein (Fragment)	transcription, DNA-templated		zinc ion binding	P:regulation of transcription by RNA polymerase II; P:oxidation-reduction process; F:DNA-binding transcription factor activity, RNA polymerase II-specific; F:DNA binding; F:iron ion binding; F:zinc ion binding; F:oxidoreductase activity, acting on paired donors, with incorporation or reduction of molecular oxygen; F:L-ascorbic acid binding; F:dioxygenase activity; C:nucleus
TRIATDRAFT_229754	both	yes, Zn(2)-C6 fungal-type DNA-binding domain	fungal-specific transcription factor domain-containing protein	Putative uncharacterized protein	regulation of transcription, DNA-templated		sequence-specific DNA binding RNA polymerase II transcription factor activity	P:regulation of transcription by RNA polymerase II; F:DNA-binding transcription factor activity, RNA polymerase II-specific; F:DNA binding; F:zinc ion binding; C:nucleus; C:integral component of membrane
TRIATDRAFT_229782	both	yes, Zinc Cluster and fungal specific TF domain (FARB-RELATED)	C6 transcription factor	Putative uncharacterized protein	regulation of transcription, DNA-templated		sequence-specific DNA binding RNA polymerase II transcription factor activity	P:regulation of transcription by RNA polymerase II; F:DNA-binding transcription factor activity, RNA polymerase II-specific; F:DNA binding; F:zinc ion binding; C:nucleus
TRIATDRAFT_229937	both	yes, blr1 TF DOI: 10.1099/mic.0.27346-0	blue light regulator 1	Blue light photoreceptor BLR1	regulation of transcription, DNA-templated		zinc ion binding	P:regulation of transcription, DNA-templated; F:protein binding; F:zinc ion binding; F:sequence-specific DNA binding
TRIATDRAFT_230088	both	yes, Zinc Cluster TF domain	c6 zinc finger domain-containing	Putative uncharacterized protein	regulation of transcription, DNA-templated		sequence-specific DNA binding RNA polymerase II transcription factor activity	P:regulation of transcription by RNA polymerase II; F:DNA-binding transcription factor activity, RNA polymerase II-specific; F:zinc ion binding; C:nucleus; C:integral component of membrane
TRIATDRAFT_231075	both	no, BTB proteins are transcriptional regulators that are thought to act through the control of chromatin structure	kelch repeat protein					F:protein binding
TRIATDRAFT_231181	both	yes, TF	Fusaridione A cluster transcription factor fsdR	Putative uncharacterized protein	regulation of transcription, DNA-templated		sequence-specific DNA binding RNA polymerase II transcription factor activity	P:regulation of transcription by RNA polymerase II; P:oxidation-reduction process; F:DNA-binding transcription factor activity, RNA polymerase II-specific; F:DNA binding; F:zinc ion binding; C:nucleus
TRIATDRAFT_231551	both	yes, fungal TF	Zn(2)-C6 fungal-type DNA-binding domain protein	Putative uncharacterized protein	regulation of transcription, DNA-templated		sequence-specific DNA binding RNA polymerase II transcription factor activity	P:regulation of transcription by RNA polymerase II; F:DNA-binding transcription factor activity, RNA polymerase II-specific; F:DNA binding; F:zinc ion binding; C:nucleus; C:integral component of membrane
TRIATDRAFT_231681	both	yes, TF	Sterol uptake control protein 2	Putative uncharacterized protein	regulation of transcription, DNA-templated		sequence-specific DNA binding RNA polymerase II transcription factor activity	P:regulation of transcription by RNA polymerase II; F:DNA-binding transcription factor activity, RNA polymerase II-specific; F:zinc ion binding; C:nucleus
TRIATDRAFT_232454	both	yes, zf-C2H2 and fungal specific TF domain	C2H2 finger domain-containing protein	Putative uncharacterized protein	transcription, DNA-templated		zinc ion binding	P:transcription, DNA-templated; F:DNA binding; F:zinc ion binding
TRIATDRAFT_232703	both	yes, fungal TF	probable cutinase transcription factor 1 beta	Putative uncharacterized protein (Fragment)	transcription, DNA-templated		zinc ion binding	P:regulation of transcription by RNA polymerase II; F:DNA-binding transcription factor activity, RNA polymerase II-specific; F:DNA binding; F:zinc ion binding; C:nucleus
TRIATDRAFT_233014	both	yes, fungal TF	Zn(2)-C6 fungal-type DNA-binding domain protein	Putative uncharacterized protein	regulation of transcription, DNA-templated		sequence-specific DNA binding RNA polymerase II transcription factor activity	P:regulation of transcription by RNA polymerase II; F:DNA-binding transcription factor activity, RNA polymerase II-specific; F:zinc ion binding; C:nucleus
TRIATDRAFT_233204	both	yes, Zn(2)-C6 fungal-type DNA-binding domain	N-terminal binuclear Zn cluster-containing protein	Putative uncharacterized protein	regulation of transcription, DNA-templated		sequence-specific DNA binding RNA polymerase II transcription factor activity	P:regulation of transcription by RNA polymerase II; P:rRNA processing; F:DNA-binding transcription factor activity, RNA polymerase II-specific; F:DNA binding; F:zinc ion binding; C:nucleolus; C:small-subunit processome
TRIATDRAFT_233615	both	yes, TF domain	DNA-binding domain-containing protein	Putative uncharacterized protein	regulation of transcription, DNA-templated		DNA binding	P:sporulation resulting in formation of a cellular spore; P:conidium formation; P:meiotic attachment of telomere to nuclear envelope; F:DNA binding; C:nuclear membrane complex Bqt3-Bqt4
TRIATDRAFT_234627	both	yes, TF	Zinc finger and BTB domain-containing protein 7A				metal ion binding
TRIATDRAFT_234969	both	no, splicing factor	branchpoint-bridging protein				zinc ion binding	P:mRNA splicing, via spliceosome; P:transmembrane transport; F:zinc ion binding; F:transmembrane transporter activity; F:pre-mRNA branch point binding; C:nucleus; C:integral component of membrane
TRIATDRAFT_236581	both	no, RNA binding protein	ribosome biogenesis protein				nucleic acid binding	P:maturation of LSU-rRNA from tricistronic rRNA transcript (SSU-rRNA, 5.8S rRNA, LSU-rRNA); F:identical protein binding; F:large ribosomal subunit rRNA binding
TRIATDRAFT_237727	both	yes, Zn(2)-C6 fungal-type DNA-binding domain	fungal-specific transcription factor domain-containing protein	Putative uncharacterized protein	regulation of transcription, DNA-templated		sequence-specific DNA binding RNA polymerase II transcription factor activity	P:regulation of transcription by RNA polymerase II; F:DNA-binding transcription factor activity, RNA polymerase II-specific; F:DNA binding; F:zinc ion binding; C:nucleus
TRIATDRAFT_238142	both	yes, fungal TF	cutinase transcription factor 1 alpha	Putative uncharacterized protein	regulation of transcription, DNA-templated		sequence-specific DNA binding RNA polymerase II transcription factor activity	P:regulation of transcription by RNA polymerase II; F:DNA-binding transcription factor activity, RNA polymerase II-specific; F:DNA binding; F:zinc ion binding; C:nucleus
TRIATDRAFT_238530	both	yes, TF domain	quinic acid utilization activator	Putative uncharacterized protein	regulation of transcription, DNA-templated		sequence-specific DNA binding RNA polymerase II transcription factor activity	P:regulation of transcription by RNA polymerase II; F:DNA-binding transcription factor activity, RNA polymerase II-specific; F:DNA binding; F:zinc ion binding; C:nucleus
TRIATDRAFT_239679	both	no, RNA binding protein	RNA-binding domain-containing protein				nucleic acid binding	F:RNA binding
TRIATDRAFT_240812	both	yes, fungal TF	hypothetical protein TRIATDRAFT_240812	Putative uncharacterized protein	regulation of transcription, DNA-templated		sequence-specific DNA binding RNA polymerase II transcription factor activity	P:regulation of transcription by RNA polymerase II; F:DNA-binding transcription factor activity, RNA polymerase II-specific; F:zinc ion binding; F:oxidoreductase activity; C:nucleus
TRIATDRAFT_241866	both	no, SWIRM domain (found in chromatin regulatory complexes)	transcriptional adaptor-like protein				zinc ion binding	P:rDNA heterochromatin assembly; P:chromatin silencing at telomere; P:regulation of transcription by RNA polymerase II; P:positive regulation of histone acetylation; P:positive regulation of nucleic acid-templated transcription; P:replication-born double-strand break repair via sister chromatid exchange; F:phosphatidylserine binding; F:chromatin binding; F:transcription coactivator activity; F:hi…
TRIATDRAFT_242742	both	yes, TF domain	transcription factor zn, c2h2 / cys6	Putative uncharacterized protein	regulation of transcription, DNA-templated		sequence-specific DNA binding RNA polymerase II transcription factor activity	P:regulation of transcription by RNA polymerase II; F:DNA-binding transcription factor activity, RNA polymerase II-specific; F:DNA binding; F:zinc ion binding; C:nucleus
TRIATDRAFT_243081	both	yes, Zinc Cluster and fungal specific TF domain	fungal specific transcription factor domain-containing protein	Putative uncharacterized protein	regulation of transcription, DNA-templated		sequence-specific DNA binding RNA polymerase II transcription factor activity	P:regulation of transcription by RNA polymerase II; F:DNA-binding transcription factor activity, RNA polymerase II-specific; F:DNA binding; F:zinc ion binding; C:nucleus
TRIATDRAFT_243083	both	yes, TF domain	Zn2Cys6 transcriptional regulator	Putative uncharacterized protein	regulation of transcription, DNA-templated		sequence-specific DNA binding RNA polymerase II transcription factor activity	P:regulation of transcription by RNA polymerase II; P:GDP-mannose biosynthetic process; F:DNA-binding transcription factor activity, RNA polymerase II-specific; F:mannose-1-phosphate guanylyltransferase activity; F:GTP binding; F:zinc ion binding; F:acetyltransferase activity; C:nucleus; C:integral component of membrane
TRIATDRAFT_243762	both	yes, Zn(2)-C6 fungal-type DNA-binding domain	N-terminal binuclear Zn cluster-containing/DNA binding domain-containing protein	Putative uncharacterized protein (Fragment)	regulation of transcription, DNA-templated		sequence-specific DNA binding RNA polymerase II transcription factor activity	P:regulation of transcription by RNA polymerase II; F:DNA-binding transcription factor activity, RNA polymerase II-specific; F:DNA binding; F:zinc ion binding; C:nucleus; C:integral component of membrane
TRIATDRAFT_243895	both	yes, fungal TF	Zn2Cys6 transcriptional regulator	Putative uncharacterized protein	transcription, DNA-templated		zinc ion binding	P:regulation of transcription by RNA polymerase II; F:DNA-binding transcription factor activity, RNA polymerase II-specific; F:DNA binding; F:zinc ion binding; C:nucleus
TRIATDRAFT_244736	both	no, nucleopore related	related to NUP42-nuclear pore protein				metal ion binding	F:metal ion binding
TRIATDRAFT_245186	both	yes, fungal specific TF domain	fungal specific transcription factor	Putative uncharacterized protein	transcription, DNA-templated		zinc ion binding	P:regulation of transcription by RNA polymerase II; F:DNA-binding transcription factor activity, RNA polymerase II-specific; F:DNA binding; F:zinc ion binding; C:nucleus
TRIATDRAFT_245230	both	no, DNA repair	E3 SUMO-protein ligase nse2	Putative uncharacterized protein	double-strand break repair via homologous recombination	Smc5-Smc6 complex	zinc ion binding	P:protein peptidyl-prolyl isomerization; P:double-strand break repair via homologous recombination; P:protein ubiquitination; P:protein sumoylation; F:peptidyl-prolyl cis-trans isomerase activity; F:ubiquitin-protein transferase activity; F:zinc ion binding; F:SUMO transferase activity; C:nucleus; C:Smc5-Smc6 complex
TRIATDRAFT_246990	both	yes, Zn(2)-C6 fungal-type DNA-binding domain	N-terminal binuclear Zn cluster-containing protein	Putative uncharacterized protein (Fragment)	transcription, DNA-templated		zinc ion binding	P:regulation of transcription by RNA polymerase II; F:DNA-binding transcription factor activity, RNA polymerase II-specific; F:DNA binding; F:zinc ion binding; C:nucleus
TRIATDRAFT_247404	both	no, RNA related	pre-rRNA-processing protein ESF2				nucleic acid binding	P:endonucleolytic cleavage in ITS1 to separate SSU-rRNA from 5.8S rRNA and LSU-rRNA from tricistronic rRNA transcript (SSU-rRNA, 5.8S rRNA, LSU-rRNA); P:endonucleolytic cleavage to generate mature 5'-end of SSU-rRNA from (SSU-rRNA, 5.8S rRNA, LSU-rRNA); P:endonucleolytic cleavage in 5'-ETS of tricistronic rRNA transcript (SSU-rRNA, 5.8S rRNA, LSU-rRNA); P:positive regulation of ATPase activity; P…
TRIATDRAFT_24742	both	no, RNA pol related	RNA polymerase ii mediator complex component	Putative uncharacterized protein (Fragment)	regulation of transcription, DNA-templated		sequence-specific DNA binding RNA polymerase II transcription factor activity	P:regulation of transcription by RNA polymerase II; F:DNA-binding transcription factor activity, RNA polymerase II-specific; F:zinc ion binding; C:nucleus
TRIATDRAFT_248188	both	no, histone related	histone-fold-containing protein			intracellular	sequence-specific DNA binding	F:protein heterodimerization activity
TRIATDRAFT_2481	both	yes, fungal TF	Zn2Cys6 transcriptional regulator	Putative uncharacterized protein (Fragment)	regulation of transcription, DNA-templated		sequence-specific DNA binding RNA polymerase II transcription factor activity	P:regulation of transcription by RNA polymerase II; F:DNA-binding transcription factor activity, RNA polymerase II-specific; F:DNA binding; F:zinc ion binding; C:nucleus
TRIATDRAFT_249243	both	no, RNA binding protein	cleavage stimulation factor subunit 2				nucleic acid binding	P:mRNA 3'-end processing; F:RNA binding; C:nucleus
TRIATDRAFT_249561	both	no, no TF	D-lactate dehydrogenase (cytochrome)	Putative uncharacterized protein	regulation of transcription, DNA-templated		sequence-specific DNA binding RNA polymerase II transcription factor activity	P:regulation of transcription by RNA polymerase II; P:oxidation-reduction process; F:DNA-binding transcription factor activity, RNA polymerase II-specific; F:zinc ion binding; F:oxidoreductase activity; F:FAD binding; C:nucleus
TRIATDRAFT_251136	both	no, no TF	mitogen-activated protein kinase	Putative uncharacterized protein (Fragment)	transcription, DNA-templated		zinc ion binding	P:regulation of transcription by RNA polymerase II; F:DNA-binding transcription factor activity, RNA polymerase II-specific; F:DNA binding; F:zinc ion binding; C:nucleus
TRIATDRAFT_251939	both	yes, zf-C2H2 TF domain	c2h2 transcription factor				metal ion binding
TRIATDRAFT_253368	both	yes, fungal TF	predicted protein	Putative uncharacterized protein	transcription, DNA-templated		zinc ion binding	P:regulation of transcription by RNA polymerase II; F:DNA-binding transcription factor activity, RNA polymerase II-specific; F:DNA binding; F:zinc ion binding; C:nucleus
TRIATDRAFT_253394	both	yes, TF domain	DNA-binding domain-containing/ankyrin domain-containing protein	Putative uncharacterized protein	regulation of transcription, DNA-templated		DNA binding	P:regulation of transcription involved in G1/S transition of mitotic cell cycle; P:sporulation resulting in formation of a cellular spore; P:conidium formation; P:cell division; F:DNA binding; F:protein binding; C:MBF transcription complex
TRIATDRAFT_255946	both	yes, High mobility group box domain	homeobox domain-containing protein	Putative uncharacterized protein	regulation of transcription, DNA-templated		DNA binding	P:regulation of transcription, DNA-templated; F:DNA binding; C:nucleus
TRIATDRAFT_257324	both	no, no TF	cyanate hydratase	Cyanate hydratase (Cyanase) (EC 4.2.1.104) (Cyanate hydrolase) (Cyanate lyase)	cyanate metabolic process		DNA binding	P:cyanate metabolic process; F:DNA binding; F:cyanate hydratase activity
TRIATDRAFT_257773	both	no, BTB/POZ domains from several zinc finger proteins have been shown to mediate transcriptional repression and to interact with components of histone deacetylase co-repressor complexes	BTB/POZ fold protein					F:protein binding
TRIATDRAFT_258080	both	yes, Zinc Cluster TF domain	fungal specific transcription factor domain-containing protein	Putative uncharacterized protein	regulation of transcription, DNA-templated		sequence-specific DNA binding RNA polymerase II transcription factor activity	P:regulation of transcription by RNA polymerase II; F:DNA-binding transcription factor activity, RNA polymerase II-specific; F:zinc ion binding; F:oxidoreductase activity; C:nucleus
TRIATDRAFT_258697	both	no, RNA binding protein	RNA-binding domain-containing protein				nucleic acid binding	P:actin filament bundle assembly; F:RNA binding; F:actin filament binding
TRIATDRAFT_258818	both	yes, TF	GATA-type sexual development transcription factor NsdD	Putative uncharacterized protein	regulation of transcription, DNA-templated		zinc ion binding	P:regulation of transcription, DNA-templated; F:zinc ion binding; F:sequence-specific DNA binding
TRIATDRAFT_259021	both	no, similar to HAP2 S. cerevisiae	nuclear transcription factor Y, alpha	Putative uncharacterized protein	regulation of transcription, DNA-templated		sequence-specific DNA binding transcription factor activity	P:carbon catabolite activation of transcription from RNA polymerase II promoter; P:regulation of cellular respiration; F:RNA polymerase II cis-regulatory region sequence-specific DNA binding; F:DNA-binding transcription activator activity, RNA polymerase II-specific; C:CCAAT-binding factor complex
TRIATDRAFT_259074	both	no, high mobility group box domain superfamily	structure-specific recognition protein 1					F:DNA binding; C:nucleus
TRIATDRAFT_259945	both	yes, bzip	basic-leucine zipper transcription factor	Putative uncharacterized protein	regulation of transcription, DNA-templated		sequence-specific DNA binding transcription factor activity	P:regulation of transcription, DNA-templated; F:DNA-binding transcription factor activity
TRIATDRAFT_260648	both	yes, Zn(2)-C6 fungal-type DNA-binding domain	Fungal transcriptional regulatory protein, N-terminal	Putative uncharacterized protein	regulation of transcription, DNA-templated		sequence-specific DNA binding RNA polymerase II transcription factor activity	P:regulation of transcription by RNA polymerase II; F:DNA-binding transcription factor activity, RNA polymerase II-specific; F:zinc ion binding; C:nucleus
TRIATDRAFT_262057	both	no, BTB/POZ domains from several zinc finger proteins have been shown to mediate transcriptional repression and to interact with components of histone deacetylase co-repressor complexes	BTB/POZ fold domain containing protein					F:protein binding
TRIATDRAFT_266277	both	yes, Zinc Cluster TF domain (ASPERCRYPTIN BIOSYNTHESIS CLUSTER-SPECIFIC TRANSCRIPTION REGULATOR ATNN-RELATED)	C6 zinc finger domain protein	Putative uncharacterized protein	regulation of transcription, DNA-templated		sequence-specific DNA binding RNA polymerase II transcription factor activity	P:regulation of transcription by RNA polymerase II; F:DNA-binding transcription factor activity, RNA polymerase II-specific; F:zinc ion binding; C:nucleus
TRIATDRAFT_266867	both	yes, Zn(2)-C6 fungal-type DNA-binding domain	N-terminal binuclear Zn cluster-containing protein	Putative uncharacterized protein	regulation of transcription, DNA-templated		sequence-specific DNA binding RNA polymerase II transcription factor activity	P:regulation of transcription by RNA polymerase II; F:DNA-binding transcription factor activity, RNA polymerase II-specific; F:DNA binding; F:zinc ion binding; C:nucleus
TRIATDRAFT_268424	both	yes, Zinc Cluster TF domain	C6 transcription factor, putative	Putative uncharacterized protein	regulation of transcription, DNA-templated		sequence-specific DNA binding RNA polymerase II transcription factor activity	P:regulation of transcription by RNA polymerase II; F:DNA-binding transcription factor activity, RNA polymerase II-specific; F:zinc ion binding; C:nucleus
TRIATDRAFT_274314	both	yes, TF domain	aconitate hydratase 1	Putative uncharacterized protein	regulation of transcription, DNA-templated		sequence-specific DNA binding RNA polymerase II transcription factor activity	P:tricarboxylic acid cycle; P:regulation of transcription by RNA polymerase II; F:DNA-binding transcription factor activity, RNA polymerase II-specific; F:aconitate hydratase activity; F:zinc ion binding; F:4 iron, 4 sulfur cluster binding; F:organic cyclic compound binding; F:heterocyclic compound binding; C:nucleus; C:mitochondrion
TRIATDRAFT_274660	both	yes, Zinc finger, CCHC-type superfamily	Protein AIR2				zinc ion binding	F:nucleic acid binding; F:zinc ion binding
TRIATDRAFT_274882	both	no, RNA related	RNA recognition domain-containing protein				nucleic acid binding	F:RNA binding
TRIATDRAFT_279663	both	yes, Zinc Cluster and fungal specific TF domain (THIAMINE REPRESSIBLE GENES REGULATORY PROTEIN THI5 (PTHR47540:SF2) family)	fungal specific transcription factor domain-containing protein	Putative uncharacterized protein	regulation of transcription, DNA-templated		sequence-specific DNA binding RNA polymerase II transcription factor activity	P:regulation of transcription by RNA polymerase II; F:DNA-binding transcription factor activity, RNA polymerase II-specific; F:DNA binding; F:zinc ion binding; C:nucleus; C:integral component of membrane
TRIATDRAFT_279683	both	yes, Zinc Cluster TF domain (TRANSCRIPTION FACTOR DBAG-RELATED (PTHR38791:SF5))	C6 finger domain protein, putative	Putative uncharacterized protein	regulation of transcription, DNA-templated		sequence-specific DNA binding RNA polymerase II transcription factor activity	P:regulation of transcription by RNA polymerase II; F:DNA-binding transcription factor activity, RNA polymerase II-specific; F:zinc ion binding; C:nucleus
TRIATDRAFT_280170	both	yes, TF domain	sterol carrier 2	Putative uncharacterized protein	regulation of transcription, DNA-templated		sequence-specific DNA binding RNA polymerase II transcription factor activity	P:regulation of transcription by RNA polymerase II; F:DNA-binding transcription factor activity, RNA polymerase II-specific; F:zinc ion binding; F:transferase activity, transferring acyl groups other than amino-acyl groups; C:nucleus
TRIATDRAFT_280220	both	yes, Zn(2)-C6 fungal-type DNA-binding domain	N-terminal binuclear Zn cluster-containing protein	Putative uncharacterized protein	regulation of transcription, DNA-templated		sequence-specific DNA binding RNA polymerase II transcription factor activity	P:regulation of transcription by RNA polymerase II; F:DNA-binding transcription factor activity, RNA polymerase II-specific; F:DNA binding; F:zinc ion binding; C:nucleus
TRIATDRAFT_280233	both	yes, fungal TF	Zn2Cys6 transcription factor	Putative uncharacterized protein	regulation of transcription, DNA-templated		sequence-specific DNA binding RNA polymerase II transcription factor activity	P:regulation of transcription by RNA polymerase II; F:DNA-binding transcription factor activity, RNA polymerase II-specific; F:zinc ion binding; C:nucleus; C:integral component of membrane
TRIATDRAFT_280783	both	yes, TF domain	mfs transporter	Putative uncharacterized protein	regulation of transcription, DNA-templated		sequence-specific DNA binding RNA polymerase II transcription factor activity	P:regulation of transcription by RNA polymerase II; F:DNA-binding transcription factor activity, RNA polymerase II-specific; F:DNA binding; F:zinc ion binding; C:nucleus
TRIATDRAFT_280923	both	yes, Zinc finger, CCHC-type superfamily	predicted protein				zinc ion binding	F:nucleic acid binding; F:zinc ion binding
TRIATDRAFT_281078	both	no, chromatin related	putative DNA-binding protein SNT1				DNA binding	P:cell cycle; F:DNA binding; C:condensed chromosome kinetochore; C:nucleus; C:spindle
TRIATDRAFT_281251	both	yes, Homeobox domain	Homeobox protein	Putative uncharacterized protein	regulation of transcription, DNA-templated		sequence-specific DNA binding RNA polymerase II transcription factor activity	P:regulation of transcription by RNA polymerase II; F:DNA-binding transcription factor activity, RNA polymerase II-specific; F:DNA binding; C:nucleus; C:integral component of membrane
TRIATDRAFT_281366	both	yes, fungal TF	Zn(2)-C6 fungal-type DNA-binding domain protein	Putative uncharacterized protein	regulation of transcription, DNA-templated		sequence-specific DNA binding RNA polymerase II transcription factor activity	P:regulation of transcription by RNA polymerase II; F:DNA-binding transcription factor activity, RNA polymerase II-specific; F:zinc ion binding; C:nucleus
TRIATDRAFT_281438	both	yes, TF domain	Putative Zn(II)2Cys6 transcription factor	Putative uncharacterized protein	regulation of transcription, DNA-templated		sequence-specific DNA binding RNA polymerase II transcription factor activity	P:regulation of transcription by RNA polymerase II; F:DNA-binding transcription factor activity, RNA polymerase II-specific; F:DNA binding; F:zinc ion binding; C:nucleus
TRIATDRAFT_281461	both	no, RNA binding protein	putative RNA-binding protein sce3				nucleic acid binding	F:RNA binding
TRIATDRAFT_281744	both	yes, Zn(2)-C6 fungal-type DNA-binding domain	N-terminal fungal transcription regulatory domain-containing protein	Putative uncharacterized protein	regulation of transcription, DNA-templated		sequence-specific DNA binding RNA polymerase II transcription factor activity	P:regulation of transcription by RNA polymerase II; F:DNA-binding transcription factor activity, RNA polymerase II-specific; F:zinc ion binding; C:nucleus
TRIATDRAFT_282555	both	yes, TF domain	predicted protein	Putative uncharacterized protein	regulation of transcription, DNA-templated		sequence-specific DNA binding RNA polymerase II transcription factor activity	P:regulation of transcription by RNA polymerase II; F:DNA-binding transcription factor activity, RNA polymerase II-specific; F:zinc ion binding; C:nucleus
TRIATDRAFT_283087	both	yes, fungal TF	zinc finger protein ADR1	Putative uncharacterized protein	transcription, DNA-templated		zinc ion binding	P:transcription, DNA-templated; F:DNA binding; F:zinc ion binding
TRIATDRAFT_283122	both	yes, fungal TF	putative NADP-dependent mannitol dehydrogenase	Putative uncharacterized protein	regulation of transcription, DNA-templated		sequence-specific DNA binding RNA polymerase II transcription factor activity	P:regulation of transcription by RNA polymerase II; F:DNA-binding transcription factor activity, RNA polymerase II-specific; F:DNA binding; F:zinc ion binding; C:nucleus; C:integral component of membrane
[truncated: 460 more rows]
