# Supplementary material for: A comprehensive transcription factor and DNA-binding motif resource for the construction of gene regulatory networks in Botrytis cinerea and Trichoderma atroviride
Source: Comput Struct Biotechnol J. 2021 Nov 18;19:6212–28. doi: 10.1016/j.csbj.2021.11.012 (PMC8637145; doi:10.1016/j.csbj.2021.11.012)
Supplement: Supplementary data 8 [file mmc8.xlsx]

## Sheet: Dual DBDs PWMs
TF ID	IPR	DBD1	Associated Motif/PWM ID	Motif/PWM Family Score	Motif/PWM species	DBD2	Associated Motif/PWM ID	Motif/PWM Family Score	Motif/PWM species	DBD1 Interactions	DBD2 Interactions	DBD1 & DBD2 Interactions
Bcin10g05560	IPR003120-IPR013087	Zinc finger C2H2-type	M01870_2.00	not defined	defined based on similarity	STE12	M00071_2.00	0.645	S. cerevisiae	298	522	92
Bcin05g08120	IPR003656-IPR013087	Zinc finger, BED-type	not defined	not defined	not defined	Zinc finger C2H2-type	not defined	not defined	not defined
Bcin13g05590	IPR017956IPR013087	AT hook	M01694_2.00	0.991	N. crassa	Zinc finger C2H2-type	not defined	not defined	not defined
Bcin06g06480	IPR009057-IPR013087	Homeobox-like domain superfamily	M02136_2.00	0.732	F. graminearum	Zinc finger C2H2-type	M01034_2.00	0.254	C. glabrata	346	165	61
Bcin11g06420	IPR009057-IPR013087	Homeobox-like domain superfamily	not defined	not defined	not defined	Zinc finger C2H2-type	not defined	not defined	not defined
Bcin07g04610	IPR009057-IPR009071	Homeobox-like domain superfamily	not defined	not defined	not defined	HMG box domain	not defined	not defined	not defined
Bcin13g04140	IPR001606-IPR003150	ARID DNA-binding domain	M01670_2.00	0.581	N. crassa	DNA-binding RFX-type winged-helix domain	not defined	not defined	not defined
Bcin16g00440	IPR009057-IPR001606	Homeobox-like domain superfamily	M01305_2.00	not defined	defined based on similarity	ARID DNA-binding domain	not defined	not defined	not defined
Bcin02g00190	IPR001606-IPR004198	ARID DNA-binding domain	M01669_2.00	0.753	N. crassa	Zinc finger, C5HC2-type	not defined	not defined	not defined
Bcin01g10010	IPR001138-IPR013087	Zn(2)-C6 fungal-type DNA-binding domain	M01895_2.00	0.353	N. crassa	Zinc finger C2H2-type	not defined	not defined	not defined
Bcin02g08760	IPR001138-IPR013087	Zn(2)-C6 fungal-type DNA-binding domain	M01893_2.00	0.407	N. crassa	Zinc finger C2H2-type	not defined	not defined	not defined
Bcin02g09340	IPR001138-IPR013087	Zn(2)-C6 fungal-type DNA-binding domain	M02598_2.00	0.276	N. crassa	Zinc finger C2H2-type	not defined	not defined	not defined
Bcin03g00710	IPR001138-IPR013087	Zn(2)-C6 fungal-type DNA-binding domain	M01893_2.00	0.345	N. crassa	Zinc finger C2H2-type	M00034_2.00	0.4	S. cerevisiae	258	149	31
Bcin05g08180	IPR001138-IPR013087	Zn(2)-C6 fungal-type DNA-binding domain	M01895_2.00	0.369	N. crassa	Zinc finger C2H2-type	not defined	not defined	not defined
Bcin08g04920	IPR001138-IPR013087	Zn(2)-C6 fungal-type DNA-binding domain	M01893_2.00	0.402	N. crassa	Zinc finger C2H2-type	not defined	not defined	not defined
Bcin13g04090	IPR001138-IPR013087	Zn(2)-C6 fungal-type DNA-binding domain	M01893_2.00	0.412	N. crassa	Zinc finger C2H2-type	M00029_2.00	0.298	S. cerevisiae	124	211	107
TRIATDRAFT_29631	IPR003120-IPR013087	Zinc finger C2H2-type	M01870_2.00	not defined	defined based on similarity	STE12	M00071_2.00	0.645	S. cerevisiae	230	165	36
TRIATDRAFT_297925	IPR003656-IPR013087	Zinc finger C2H2-type	M01434_2.00	0.044	R. oryzae	Zinc finger, BED-type	not defined	not defined	not defined
TRIATDRAFT_161626	IPR013087-IPR009057	Homeobox-like domain superfamily	M02136_2.00	0.897	F. graminearum	Zinc finger C2H2-type	M00019_2.00	0.227	S. cerevisiae	576	206	43
TRIATDRAFT_173784	IPR009057-IPR013087	Zinc finger C2H2-type	M01239_2.00	not defined	defined based on similarity	Homeobox-like domain superfamily	M02132_2.00	0.446	F. graminearum	437	506	226
TRIATDRAFT_281251	IPR009057-IPR013087	Zinc finger C2H2-type	not defined	not defined	not defined	Homeobox-like domain superfamily	not defined	not defined	not defined
TRIATDRAFT_288678	IPR009057-IPR013087	Zinc finger C2H2-type	M01239_2.00	not defined	defined based on similarity	Homeobox-like domain superfamily	M01550_2.00	0.407	S. cerevisiae	628	451	108
TRIATDRAFT_81783	IPR001606-IPR009057	Homeobox-like domain superfamily	M01305_2.00	not defined	defined based on similarity	ARID DNA-binding domain	M01669_2.00	0.2	N. crassa	185	199	27
TRIATDRAFT_10744	IPR001138-IPR013087	Zinc finger C2H2-type	M01894_2.00	0.435	N. crassa	Zn(2)-C6 fungal-type DNA-binding domain	M00910_2.00	0.375	S. cerevisiae	94	135	47
TRIATDRAFT_242742	IPR001138-IPR013087	Zinc finger C2H2-type	M01377_2.00	0.425	A. nidulans	Zn(2)-C6 fungal-type DNA-binding domain	M01333_2.00	0.405	A. nidulans	245	538	68
TRIATDRAFT_31689	IPR001138-IPR013087	Zinc finger C2H2-type	M01894_2.00	0.554	N. crassa	Zn(2)-C6 fungal-type DNA-binding domain	M01870_2.00	0.458	N. crassa	594	523	104
