# Supplementary material for: A comprehensive transcription factor and DNA-binding motif resource for the construction of gene regulatory networks in Botrytis cinerea and Trichoderma atroviride
Source: Comput Struct Biotechnol J. 2021 Nov 18;19:6212–28. doi: 10.1016/j.csbj.2021.11.012 (PMC8637145; doi:10.1016/j.csbj.2021.11.012)
Supplement: Supplementary data 9 [file mmc9.xlsx]

## Sheet: PWMs and TFs
Gene ID	Species Gene ID	Associated Motif/PWM ID	Motif/PWM Family Score	Motif/PWM species
Bcin01g00130	B. cinerea	M01379_2.00	0.395	A. nidulans
Bcin01g01390	B. cinerea	M01352_2.00	0.447	A. nidulans
Bcin01g05850	B. cinerea	M01386_2.00	0.421	A. nidulans
Bcin01g06570	B. cinerea	M01357_2.00	0.429	A. nidulans
Bcin01g07030	B. cinerea	M01329_2.00	0.487	A. nidulans
Bcin01g07840	B. cinerea	M01337_2.00	0.475	A. nidulans
Bcin01g09850	B. cinerea	M01390_2.00	0.583	A. nidulans
Bcin01g10170	B. cinerea	M01384_2.00	0.475	A. nidulans
Bcin02g02730	B. cinerea	M01357_2.00	0.524	A. nidulans
Bcin02g04140	B. cinerea	M01792_2.00	0.688	A. nidulans
Bcin02g04310	B. cinerea	M01364_2.00	0.553	A. nidulans
Bcin02g05110	B. cinerea	M01411_2.00	0.513	A. nidulans
Bcin02g05820	B. cinerea	M01400_2.00	0.488	A. nidulans
Bcin02g07430	B. cinerea	M01362_2.00	0.487	A. nidulans
Bcin02g07610	B. cinerea	M01330_2.00	0.375	A. nidulans
Bcin02g09390	B. cinerea	M01390_2.00	0.462	A. nidulans
Bcin03g00220	B. cinerea	M01365_2.00	0.632	A. nidulans
Bcin03g00750	B. cinerea	M01791_2.00	0.831	A. nidulans
Bcin03g01530	B. cinerea	M01338_2.00	0.432	A. nidulans
Bcin03g01840	B. cinerea	M01370_2.00	0.395	A. nidulans
Bcin03g01980	B. cinerea	M01388_2.00	0.55	A. nidulans
Bcin03g04550	B. cinerea	M02573_2.00	0.438	A. nidulans
Bcin03g06360	B. cinerea	M01396_2.00	0.326	A. nidulans
Bcin04g03220	B. cinerea	M01330_2.00	0.45	A. nidulans
Bcin04g06210	B. cinerea	M01362_2.00	0.487	A. nidulans
Bcin05g02830	B. cinerea	M01368_2.00	0.41	A. nidulans
Bcin05g04650	B. cinerea	M11400_2.00	0.165	A. nidulans
Bcin05g05140	B. cinerea	M01345_2.00	0.488	A. nidulans
Bcin05g05910	B. cinerea	M01329_2.00	0.605	A. nidulans
Bcin05g06550	B. cinerea	M01380_2.00	0.564	A. nidulans
Bcin05g07010	B. cinerea	M01347_2.00	0.462	A. nidulans
Bcin06g03240	B. cinerea	M01337_2.00	0.658	A. nidulans
Bcin06g03630	B. cinerea	M01380_2.00	0.436	A. nidulans
Bcin06g03710	B. cinerea	M01352_2.00	0.514	A. nidulans
Bcin06g03820	B. cinerea	M01355_2.00	0.41	A. nidulans
Bcin06g03880	B. cinerea	M01380_2.00	0.442	A. nidulans
Bcin06g04080	B. cinerea	M01330_2.00	0.436	A. nidulans
Bcin06g04280	B. cinerea	M01363_2.00	0.465	A. nidulans
Bcin06g04550	B. cinerea	M01358_2.00	0.45	A. nidulans
Bcin07g02840	B. cinerea	M01329_2.00	0.432	A. nidulans
Bcin07g04190	B. cinerea	M01326_2.00	0.366	A. nidulans
Bcin07g05630	B. cinerea	M01389_2.00	0.452	A. nidulans
Bcin07g06320	B. cinerea	M01333_2.00	0.45	A. nidulans
Bcin08g01690	B. cinerea	M01394_2.00	0.4	A. nidulans
Bcin08g02710	B. cinerea	M01793_2.00	0.286	A. nidulans
Bcin09g03960	B. cinerea	M01390_2.00	0.526	A. nidulans
Bcin09g05210	B. cinerea	M01790_2.00	0.25	A. nidulans
Bcin09g05340	B. cinerea	M01329_2.00	0.436	A. nidulans
Bcin09g05550	B. cinerea	M01374_2.00	0.641	A. nidulans
Bcin10g01580	B. cinerea	M01390_2.00	0.553	A. nidulans
Bcin10g04470	B. cinerea	M01407_2.00	0.35	A. nidulans
Bcin10g05260	B. cinerea	M01339_2.00	0.462	A. nidulans
Bcin11g00100	B. cinerea	M01407_2.00	0.425	A. nidulans
Bcin11g02990	B. cinerea	M01336_2.00	0.436	A. nidulans
Bcin11g04140	B. cinerea	M01340_2.00	0.641	A. nidulans
Bcin11g05340	B. cinerea	M01382_2.00	0.525	A. nidulans
Bcin12g01230	B. cinerea	M01332_2.00	0.7	A. nidulans
Bcin12g01420	B. cinerea	M01400_2.00	0.513	A. nidulans
Bcin12g04110	B. cinerea	M01650_2.00	0.216	A. nidulans
Bcin12g04320	B. cinerea	M01404_2.00	0.513	A. nidulans
Bcin12g04500	B. cinerea	M01350_2.00	0.85	A. nidulans
Bcin12g05680	B. cinerea	M01401_2.00	0.684	A. nidulans
Bcin12g05840	B. cinerea	M01365_2.00	0.462	A. nidulans
Bcin12g05920	B. cinerea	M01380_2.00	0.615	A. nidulans
Bcin12g06420	B. cinerea	M01409_2.00	0.419	A. nidulans
Bcin13g00060	B. cinerea	M01326_2.00	0.436	A. nidulans
Bcin13g01180	B. cinerea	M01329_2.00	0.474	A. nidulans
Bcin13g01260	B. cinerea	M01407_2.00	0.45	A. nidulans
Bcin13g01370	B. cinerea	M01390_2.00	0.528	A. nidulans
Bcin13g02490	B. cinerea	M01347_2.00	0.564	A. nidulans
Bcin13g03650	B. cinerea	M01271_2.00	0.242	A. nidulans
Bcin13g03910	B. cinerea	M01393_2.00	0.439	A. nidulans
Bcin13g05150	B. cinerea	M01139_2.00	0.562	A. nidulans
Bcin14g00770	B. cinerea	M01388_2.00	0.55	A. nidulans
Bcin14g01060	B. cinerea	M01360_2.00	0.512	A. nidulans
Bcin14g02670	B. cinerea	M01404_2.00	0.455	A. nidulans
Bcin14g05370	B. cinerea	M01329_2.00	0.526	A. nidulans
Bcin15g00080	B. cinerea	M01330_2.00	0.487	A. nidulans
Bcin15g00120	B. cinerea	M01382_2.00	0.61	A. nidulans
Bcin15g00220	B. cinerea	M01389_2.00	0.452	A. nidulans
Bcin15g02000	B. cinerea	M02572_2.00	0.425	A. nidulans
Bcin15g02950	B. cinerea	M01395_2.00	0.78	A. nidulans
Bcin15g03690	B. cinerea	M02573_2.00	0.512	A. nidulans
Bcin15g04270	B. cinerea	M01390_2.00	0.459	A. nidulans
Bcin15g05130	B. cinerea	M01331_2.00	0.5	A. nidulans
Bcin16g01890	B. cinerea	M01375_2.00	0.425	A. nidulans
Bcin16g03200	B. cinerea	M01331_2.00	0.6	A. nidulans
Bcin16g03230	B. cinerea	M01395_2.00	0.537	A. nidulans
Bcin06g02160	B. cinerea	M01137_2.00	0.841	A. nidulans
Bcin13g03000	B. cinerea	M01790_2.00	0.859	A. nidulans
Bcin06g05430	B. cinerea	M11468_2.00	0.629	A. nidulans
Bcin01g06200	B. cinerea	M02059_2.00	0.737	A. terreus
Bcin05g07400	B. cinerea	M02571_2.00	1	B. cinerea
Bcin01g02640	B. cinerea	M08615_2.00	not defined	defined based on similarity
Bcin01g03180	B. cinerea	M01349_2.00	not defined	defined based on similarity
Bcin01g06910	B. cinerea	M02344_2.00	not defined	defined based on similarity
Bcin01g11510	B. cinerea	M02598_2.00	not defined	defined based on similarity
Bcin03g01140	B. cinerea	M08408_2.00	not defined	defined based on similarity
Bcin03g05180	B. cinerea	M01395_2.00	not defined	defined based on similarity
Bcin04g00970	B. cinerea	M08617_2.00	not defined	defined based on similarity
Bcin04g01840	B. cinerea	M01891_2.00	not defined	defined based on similarity
Bcin04g03280	B. cinerea	M01239_2.00	not defined	defined based on similarity
Bcin04g04160	B. cinerea	M01005_2.00	not defined	defined based on similarity
Bcin05g00600	B. cinerea	M01367_2.00	not defined	defined based on similarity
Bcin05g02390	B. cinerea	M01536_2.00	not defined	defined based on similarity
Bcin05g03440	B. cinerea	M01179_2.00	not defined	defined based on similarity
Bcin05g05390	B. cinerea	M01389_2.00	not defined	defined based on similarity
Bcin06g01390	B. cinerea	M00042_2.00	not defined	defined based on similarity
Bcin06g01570	B. cinerea	M01450_2.00	not defined	defined based on similarity
Bcin06g06390	B. cinerea	M01390_2.00	not defined	defined based on similarity
Bcin07g03400	B. cinerea	M00005_2.00	not defined	defined based on similarity
Bcin07g05480	B. cinerea	M01450_2.00	not defined	defined based on similarity
Bcin07g06370	B. cinerea	M01885_2.00	not defined	defined based on similarity
Bcin07g06800	B. cinerea	M01389_2.00	not defined	defined based on similarity
Bcin08g01130	B. cinerea	M01389_2.00	not defined	defined based on similarity
Bcin08g01180	B. cinerea	M01337_2.00	not defined	defined based on similarity
Bcin08g01230	B. cinerea	M01527_2.00	not defined	defined based on similarity
Bcin08g01810	B. cinerea	M02571_2.00	not defined	defined based on similarity
Bcin09g02430	B. cinerea	M00042_2.00	not defined	defined based on similarity
Bcin09g02440	B. cinerea	M00042_2.00	not defined	defined based on similarity
Bcin10g05560	B. cinerea	M01870_2.00	not defined	defined based on similarity
Bcin11g00650	B. cinerea	M00042_2.00	not defined	defined based on similarity
Bcin13g02150	B. cinerea	M01358_2.00	not defined	defined based on similarity
Bcin13g04470	B. cinerea	M01873_2.00	not defined	defined based on similarity
Bcin14g03740	B. cinerea	M00910_2.00	not defined	defined based on similarity
Bcin14g04490	B. cinerea	M00042_2.00	not defined	defined based on similarity
Bcin15g02290	B. cinerea	M00042_2.00	not defined	defined based on similarity
Bcin16g00440	B. cinerea	M01305_2.00	not defined	defined based on similarity
Bcin03g08000	B. cinerea	M01416_2.00	0.425	F. graminearum
Bcin06g06480	B. cinerea	M02136_2.00	0.732	F. graminearum
Bcin08g05570	B. cinerea	M01414_2.00	0.487	F. graminearum
Bcin12g01080	B. cinerea	M01417_2.00	0.45	F. graminearum
Bcin12g04950	B. cinerea	M01415_2.00	0.429	F. graminearum
Bcin15g02520	B. cinerea	M01415_2.00	0.585	F. graminearum
Bcin01g06300	B. cinerea	M01178_2.00	0.796	H. capsulatum
Bcin02g03620	B. cinerea	M02579_2.00	0.432	H. capsulatum
Bcin03g06870	B. cinerea	M01449_2.00	0.333	H. capsulatum
Bcin06g03110	B. cinerea	M02579_2.00	0.523	H. capsulatum
Bcin06g04610	B. cinerea	M02578_2.00	0.513	H. capsulatum
Bcin09g01430	B. cinerea	M01449_2.00	0.362	H. capsulatum
Bcin09g01580	B. cinerea	M02579_2.00	0.667	H. capsulatum
Bcin11g04850	B. cinerea	M02578_2.00	0.846	H. capsulatum
Bcin14g01790	B. cinerea	M01179_2.00	0.651	H. capsulatum
Bcin16g02090	B. cinerea	M01450_2.00	0.636	H. capsulatum
Bcin02g00030	B. cinerea	M11472_2.00	0.487	K. lactis
Bcin08g04780	B. cinerea	M01879_2.00	0.803	N. crassa
Bcin03g02390	B. cinerea	M01992_2.00	0.719	N. crassa
Bcin08g03080	B. cinerea	M01761_2.00	0.889	N. crassa
Bcin08g03550	B. cinerea	M01274_2.00	0.733	N. crassa
Bcin10g00520	B. cinerea	M01878_2.00	0.819	N. crassa
Bcin11g01720	B. cinerea	M01876_2.00	0.758	N. crassa
Bcin01g00520	B. cinerea	M01838_2.00	0.721	N. crassa
Bcin01g00970	B. cinerea	M02582_2.00	0.579	N. crassa
Bcin01g01680	B. cinerea	M02626_2.00	0.974	N. crassa
Bcin01g01920	B. cinerea	M01273_2.00	0.657	N. crassa
Bcin01g02570	B. cinerea	M01117_2.00	0.44	N. crassa
Bcin01g02800	B. cinerea	M01875_2.00	0.956	N. crassa
Bcin01g03310	B. cinerea	M02613_2.00	0.525	N. crassa
Bcin01g03660	B. cinerea	M02596_2.00	0.727	N. crassa
Bcin01g04470	B. cinerea	M02596_2.00	0.386	N. crassa
Bcin01g05160	B. cinerea	M01192_2.00	0.796	N. crassa
Bcin01g05690	B. cinerea	M02609_2.00	0.462	N. crassa
Bcin01g05780	B. cinerea	M01115_2.00	0.88	N. crassa
Bcin01g06580	B. cinerea	M02387_2.00	0.452	N. crassa
Bcin01g06730	B. cinerea	M01424_2.00	0.439	N. crassa
Bcin01g07910	B. cinerea	M02623_2.00	0.692	N. crassa
Bcin01g08080	B. cinerea	M01837_2.00	0.821	N. crassa
Bcin01g08230	B. cinerea	M01890_2.00	0.859	N. crassa
Bcin01g08840	B. cinerea	M02490_2.00	0.821	N. crassa
Bcin01g10010	B. cinerea	M01895_2.00	0.353	N. crassa
Bcin01g10720	B. cinerea	M01151_2.00	0.846	N. crassa
Bcin01g10810	B. cinerea	M01836_2.00	0.596	N. crassa
Bcin01g10880	B. cinerea	M02624_2.00	0.846	N. crassa
Bcin01g10960	B. cinerea	M02582_2.00	0.5	N. crassa
Bcin01g11410	B. cinerea	M02609_2.00	0.525	N. crassa
Bcin02g00190	B. cinerea	M01669_2.00	0.753	N. crassa
Bcin02g00390	B. cinerea	M02586_2.00	0.435	N. crassa
Bcin02g01550	B. cinerea	M01835_2.00	0.436	N. crassa
Bcin02g02300	B. cinerea	M02344_2.00	0.894	N. crassa
Bcin02g03240	B. cinerea	M02589_2.00	0.897	N. crassa
Bcin02g03500	B. cinerea	M01431_2.00	0.513	N. crassa
Bcin02g04970	B. cinerea	M02609_2.00	0.538	N. crassa
Bcin02g05460	B. cinerea	M02594_2.00	0.875	N. crassa
Bcin02g07140	B. cinerea	M02582_2.00	0.667	N. crassa
Bcin02g07400	B. cinerea	M01236_2.00	0.944	N. crassa
Bcin02g07540	B. cinerea	M01889_2.00	0.806	N. crassa
Bcin02g08310	B. cinerea	M02609_2.00	0.59	N. crassa
Bcin02g08710	B. cinerea	M02609_2.00	0.513	N. crassa
Bcin02g08760	B. cinerea	M01893_2.00	0.407	N. crassa
Bcin02g08940	B. cinerea	M02583_2.00	0.447	N. crassa
Bcin02g09340	B. cinerea	M02598_2.00	0.276	N. crassa
Bcin03g00450	B. cinerea	M02600_2.00	0.634	N. crassa
Bcin03g00600	B. cinerea	M01421_2.00	0.333	N. crassa
Bcin03g00710	B. cinerea	M01893_2.00	0.345	N. crassa
Bcin03g00870	B. cinerea	M02619_2.00	0.95	N. crassa
Bcin03g00940	B. cinerea	M01424_2.00	0.524	N. crassa
Bcin03g01050	B. cinerea	M02611_2.00	0.625	N. crassa
Bcin03g02160	B. cinerea	M02590_2.00	0.95	N. crassa
Bcin03g03140	B. cinerea	M02226_2.00	0.983	N. crassa
Bcin03g03310	B. cinerea	M02387_2.00	0.663	N. crassa
Bcin03g03530	B. cinerea	M02594_2.00	0.85	N. crassa
Bcin03g03600	B. cinerea	M02628_2.00	0.514	N. crassa
Bcin03g04680	B. cinerea	M01426_2.00	0.675	N. crassa
Bcin03g08080	B. cinerea	M02609_2.00	0.564	N. crassa
Bcin03g08650	B. cinerea	M02623_2.00	0.487	N. crassa
Bcin03g08750	B. cinerea	M02588_2.00	0.333	N. crassa
Bcin03g08780	B. cinerea	M01880_2.00	0.228	N. crassa
Bcin04g01240	B. cinerea	M02609_2.00	0.59	N. crassa
Bcin04g03490	B. cinerea	M02603_2.00	0.59	N. crassa
Bcin04g05210	B. cinerea	M02582_2.00	0.513	N. crassa
Bcin04g05290	B. cinerea	M02598_2.00	0.174	N. crassa
Bcin04g06790	B. cinerea	M01835_2.00	0.841	N. crassa
Bcin05g00020	B. cinerea	M02610_2.00	0.475	N. crassa
Bcin05g01790	B. cinerea	M01421_2.00	0.462	N. crassa
Bcin05g01950	B. cinerea	M02613_2.00	0.659	N. crassa
Bcin05g01960	B. cinerea	M02598_2.00	0.276	N. crassa
Bcin05g02080	B. cinerea	M01431_2.00	0.579	N. crassa
Bcin05g02780	B. cinerea	M01420_2.00	0.833	N. crassa
Bcin05g02960	B. cinerea	M01421_2.00	0.811	N. crassa
Bcin05g03720	B. cinerea	M01837_2.00	0.457	N. crassa
Bcin05g03800	B. cinerea	M01194_2.00	0.693	N. crassa
Bcin05g05530	B. cinerea	M02016_2.00	0.889	N. crassa
Bcin05g06190	B. cinerea	M01422_2.00	0.553	N. crassa
Bcin05g07910	B. cinerea	M02616_2.00	0.55	N. crassa
Bcin05g08180	B. cinerea	M01895_2.00	0.369	N. crassa
Bcin06g00022	B. cinerea	M02609_2.00	0.462	N. crassa
Bcin06g01050	B. cinerea	M01833_2.00	0.304	N. crassa
Bcin06g05230	B. cinerea	M02597_2.00	0.425	N. crassa
Bcin06g05800	B. cinerea	M01193_2.00	0.938	N. crassa
Bcin06g06250	B. cinerea	M01421_2.00	0.5	N. crassa
Bcin07g01050	B. cinerea	M01883_2.00	0.837	N. crassa
Bcin07g01630	B. cinerea	M02609_2.00	0.744	N. crassa
Bcin07g01780	B. cinerea	M01425_2.00	0.256	N. crassa
Bcin07g02120	B. cinerea	M02249_2.00	0.917	N. crassa
Bcin07g02130	B. cinerea	M02582_2.00	0.564	N. crassa
Bcin07g02960	B. cinerea	M01763_2.00	0.915	N. crassa
Bcin07g03570	B. cinerea	M02610_2.00	0.784	N. crassa
Bcin07g04200	B. cinerea	M01198_2.00	0.917	N. crassa
Bcin07g04530	B. cinerea	M02582_2.00	0.59	N. crassa
Bcin07g06120	B. cinerea	M01884_2.00	0.76	N. crassa
Bcin07g06260	B. cinerea	M02625_2.00	0.718	N. crassa
Bcin08g00160	B. cinerea	M01428_2.00	0.846	N. crassa
Bcin08g00170	B. cinerea	M02628_2.00	0.571	N. crassa
Bcin08g02020	B. cinerea	M02582_2.00	0.45	N. crassa
Bcin08g04290	B. cinerea	M01888_2.00	0.957	N. crassa
Bcin08g04710	B. cinerea	M02586_2.00	0.978	N. crassa
Bcin08g04920	B. cinerea	M01893_2.00	0.402	N. crassa
Bcin08g05360	B. cinerea	M02613_2.00	0.5	N. crassa
Bcin08g05430	B. cinerea	M02582_2.00	0.525	N. crassa
Bcin08g06020	B. cinerea	M02588_2.00	0.85	N. crassa
Bcin08g06620	B. cinerea	M02225_2.00	0.947	N. crassa
Bcin08g06730	B. cinerea	M01148_2.00	0.469	N. crassa
Bcin08g06990	B. cinerea	M02582_2.00	0.373	N. crassa
Bcin09g00790	B. cinerea	M01426_2.00	0.475	N. crassa
Bcin09g00840	B. cinerea	M02613_2.00	0.65	N. crassa
Bcin09g00920	B. cinerea	M01147_2.00	0.892	N. crassa
Bcin09g02080	B. cinerea	M02582_2.00	0.6	N. crassa
Bcin09g02560	B. cinerea	M02604_2.00	0.641	N. crassa
Bcin09g02700	B. cinerea	M02628_2.00	0.395	N. crassa
Bcin09g03480	B. cinerea	M01884_2.00	0.373	N. crassa
Bcin09g04000	B. cinerea	M01474_2.00	0.959	N. crassa
Bcin09g04960	B. cinerea	M02017_2.00	0.943	N. crassa
Bcin10g00640	B. cinerea	M01116_2.00	0.914	N. crassa
Bcin10g01620	B. cinerea	M02609_2.00	0.5	N. crassa
Bcin10g03530	B. cinerea	M02601_2.00	0.846	N. crassa
Bcin10g03610	B. cinerea	M01197_2.00	0.867	N. crassa
Bcin10g03880	B. cinerea	M02583_2.00	0.895	N. crassa
Bcin10g04000	B. cinerea	M02582_2.00	0.625	N. crassa
Bcin10g04060	B. cinerea	M02614_2.00	0.821	N. crassa
Bcin10g04400	B. cinerea	M02343_2.00	0.602	N. crassa
Bcin10g06020	B. cinerea	M01833_2.00	0.885	N. crassa
Bcin11g00660	B. cinerea	M01871_2.00	0.253	N. crassa
Bcin11g00730	B. cinerea	M01762_2.00	0.884	N. crassa
Bcin11g00800	B. cinerea	M02582_2.00	0.575	N. crassa
Bcin11g01030	B. cinerea	M02612_2.00	0.857	N. crassa
Bcin11g02190	B. cinerea	M02222_2.00	0.672	N. crassa
Bcin11g02290	B. cinerea	M01764_2.00	0.902	N. crassa
Bcin11g03370	B. cinerea	M02582_2.00	0.525	N. crassa
Bcin11g03650	B. cinerea	M02582_2.00	0.525	N. crassa
Bcin11g03660	B. cinerea	M02589_2.00	0.405	N. crassa
Bcin11g04510	B. cinerea	M02609_2.00	0.65	N. crassa
Bcin11g04520	B. cinerea	M01421_2.00	0.486	N. crassa
Bcin11g05090	B. cinerea	M01876_2.00	0.222	N. crassa
Bcin11g05790	B. cinerea	M02491_2.00	0.652	N. crassa
Bcin12g02060	B. cinerea	M02621_2.00	0.949	N. crassa
Bcin12g02150	B. cinerea	M01429_2.00	0.825	N. crassa
Bcin12g03350	B. cinerea	M02583_2.00	0.368	N. crassa
Bcin12g03530	B. cinerea	M02628_2.00	0.771	N. crassa
Bcin12g04210	B. cinerea	M01237_2.00	0.942	N. crassa
Bcin12g04770	B. cinerea	M02600_2.00	0.439	N. crassa
Bcin12g06210	B. cinerea	M02582_2.00	0.575	N. crassa
Bcin13g00070	B. cinerea	M02625_2.00	0.475	N. crassa
Bcin13g00580	B. cinerea	M02587_2.00	0.439	N. crassa
Bcin13g00670	B. cinerea	M01431_2.00	0.462	N. crassa
Bcin13g00970	B. cinerea	M02582_2.00	0.513	N. crassa
Bcin13g01990	B. cinerea	M02603_2.00	0.462	N. crassa
Bcin13g02900	B. cinerea	M02606_2.00	0.591	N. crassa
Bcin13g04090	B. cinerea	M01893_2.00	0.412	N. crassa
Bcin13g04140	B. cinerea	M01670_2.00	0.581	N. crassa
Bcin13g04290	B. cinerea	M01191_2.00	0.84	N. crassa
Bcin13g05590	B. cinerea	M01694_2.00	0.991	N. crassa
Bcin14g00280	B. cinerea	M01653_2.00	0.771	N. crassa
Bcin14g01990	B. cinerea	M01150_2.00	0.444	N. crassa
Bcin14g03200	B. cinerea	M02582_2.00	0.667	N. crassa
Bcin14g03930	B. cinerea	M01235_2.00	0.917	N. crassa
Bcin14g04080	B. cinerea	M02616_2.00	0.95	N. crassa
Bcin14g04190	B. cinerea	M02630_2.00	0.872	N. crassa
Bcin14g05090	B. cinerea	M02599_2.00	0.795	N. crassa
Bcin14g05460	B. cinerea	M01763_2.00	0.365	N. crassa
Bcin15g00200	B. cinerea	M01152_2.00	0.878	N. crassa
Bcin15g01900	B. cinerea	M01892_2.00	0.833	N. crassa
Bcin15g02830	B. cinerea	M02582_2.00	0.553	N. crassa
Bcin15g05300	B. cinerea	M02387_2.00	0.255	N. crassa
Bcin16g00320	B. cinerea	M01421_2.00	0.703	N. crassa
Bcin16g00520	B. cinerea	M02602_2.00	0.951	N. crassa
Bcin16g01860	B. cinerea	M02613_2.00	0.525	N. crassa
Bcin16g02570	B. cinerea	M02605_2.00	0.4	N. crassa
Bcin16g03970	B. cinerea	M02605_2.00	0.475	N. crassa
Bcin16g04080	B. cinerea	M01420_2.00	0.619	N. crassa
Bcin05g02360	B. cinerea	M01693_2.00	0.991	N. crassa
Bcin04g00280	B. cinerea	M01652_2.00	0.92	N. haematococca
Bcin02g01900	B. cinerea	M02580_2.00	0.462	N. tetrasperma
Bcin06g00840	B. cinerea	M02580_2.00	0.564	N. tetrasperma
Bcin08g06490	B. cinerea	M02580_2.00	0.436	N. tetrasperma
Bcin09g00020	B. cinerea	M02580_2.00	0.487	N. tetrasperma
Bcin16g01770	B. cinerea	M02580_2.00	0.615	N. tetrasperma
Bcin01g02150	B. cinerea	not defined	not defined	not defined
Bcin01g02280	B. cinerea	not defined	not defined	not defined
Bcin01g08180	B. cinerea	not defined	not defined	not defined
Bcin02g04890	B. cinerea	not defined	not defined	not defined
Bcin02g09330	B. cinerea	not defined	not defined	not defined
Bcin03g02500	B. cinerea	not defined	not defined	not defined
Bcin03g04660	B. cinerea	not defined	not defined	not defined
Bcin03g07020	B. cinerea	not defined	not defined	not defined
Bcin04g02940	B. cinerea	not defined	not defined	not defined
Bcin05g03840	B. cinerea	not defined	not defined	not defined
Bcin05g08120	B. cinerea	not defined	not defined	not defined
Bcin06g01970	B. cinerea	not defined	not defined	not defined
Bcin07g02070	B. cinerea	not defined	not defined	not defined
Bcin07g03150	B. cinerea	not defined	not defined	not defined
Bcin07g03630	B. cinerea	not defined	not defined	not defined
Bcin08g00380	B. cinerea	not defined	not defined	not defined
Bcin08g04410	B. cinerea	not defined	not defined	not defined
Bcin08g04640	B. cinerea	not defined	not defined	not defined
Bcin08g06190	B. cinerea	not defined	not defined	not defined
Bcin08g06820	B. cinerea	not defined	not defined	not defined
Bcin09g00280	B. cinerea	not defined	not defined	not defined
Bcin09g00740	B. cinerea	not defined	not defined	not defined
Bcin09g01500	B. cinerea	not defined	not defined	not defined
Bcin09g01770	B. cinerea	not defined	not defined	not defined
Bcin09g05230	B. cinerea	not defined	not defined	not defined
Bcin09g05540	B. cinerea	not defined	not defined	not defined
Bcin09g07020	B. cinerea	not defined	not defined	not defined
Bcin10g01370	B. cinerea	not defined	not defined	not defined
Bcin10g04250	B. cinerea	not defined	not defined	not defined
Bcin10g05990	B. cinerea	not defined	not defined	not defined
Bcin11g03770	B. cinerea	not defined	not defined	not defined
Bcin11g05100	B. cinerea	not defined	not defined	not defined
Bcin12g03070	B. cinerea	not defined	not defined	not defined
Bcin12g03310	B. cinerea	not defined	not defined	not defined
Bcin12g04140	B. cinerea	not defined	not defined	not defined
Bcin12g06010	B. cinerea	not defined	not defined	not defined
Bcin13g00030	B. cinerea	not defined	not defined	not defined
Bcin13g00940	B. cinerea	not defined	not defined	not defined
Bcin13g01230	B. cinerea	not defined	not defined	not defined
Bcin13g02660	B. cinerea	not defined	not defined	not defined
Bcin13g02700	B. cinerea	not defined	not defined	not defined
Bcin14g00400	B. cinerea	not defined	not defined	not defined
Bcin14g01830	B. cinerea	not defined	not defined	not defined
Bcin14g02580	B. cinerea	not defined	not defined	not defined
Bcin14g02620	B. cinerea	not defined	not defined	not defined
Bcin14g02950	B. cinerea	not defined	not defined	not defined
Bcin16g01650	B. cinerea	not defined	not defined	not defined
Bcin16g01710	B. cinerea	not defined	not defined	not defined
Bcin16g04600	B. cinerea	not defined	not defined	not defined
Bcin11g00640	B. cinerea	not defined	not defined	not defined
Bcin13g00310	B. cinerea	not defined	not defined	not defined
Bcin10g04420	B. cinerea	not defined	not defined	not defined
Bcin13g03660	B. cinerea	not defined	not defined	not defined
Bcin02g05910	B. cinerea	not defined	not defined	not defined
Bcin03g04440	B. cinerea	not defined	not defined	not defined
Bcin07g05000	B. cinerea	not defined	not defined	not defined
Bcin07g06050	B. cinerea	not defined	not defined	not defined
Bcin10g02320	B. cinerea	not defined	not defined	not defined
Bcin11g05870	B. cinerea	not defined	not defined	not defined
Bcin13g02580	B. cinerea	not defined	not defined	not defined
Bcin15g03550	B. cinerea	not defined	not defined	not defined
Bcin02g04130	B. cinerea	not defined	not defined	not defined
Bcin02g06030	B. cinerea	not defined	not defined	not defined
Bcin02g07780	B. cinerea	not defined	not defined	not defined
Bcin13g05390	B. cinerea	not defined	not defined	not defined
Bcin01g10740	B. cinerea	not defined	not defined	not defined
Bcin10g01100	B. cinerea	not defined	not defined	not defined
Bcin15g02400	B. cinerea	not defined	not defined	not defined
Bcin01g04200	B. cinerea	not defined	not defined	not defined
Bcin01g08600	B. cinerea	not defined	not defined	not defined
Bcin08g03180	B. cinerea	not defined	not defined	not defined
Bcin09g06140	B. cinerea	not defined	not defined	not defined
Bcin01g06620	B. cinerea	not defined	not defined	not defined
Bcin05g01710	B. cinerea	not defined	not defined	not defined
Bcin06g03510	B. cinerea	not defined	not defined	not defined
Bcin11g03290	B. cinerea	not defined	not defined	not defined
Bcin12g03320	B. cinerea	not defined	not defined	not defined
Bcin14g03730	B. cinerea	not defined	not defined	not defined
Bcin03g04640	B. cinerea	not defined	not defined	not defined
Bcin05g02510	B. cinerea	not defined	not defined	not defined
Bcin10g05900	B. cinerea	not defined	not defined	not defined
Bcin01g01690	B. cinerea	not defined	not defined	not defined
Bcin02g06140	B. cinerea	not defined	not defined	not defined
Bcin03g01800	B. cinerea	not defined	not defined	not defined
Bcin07g01340	B. cinerea	not defined	not defined	not defined
Bcin07g04610	B. cinerea	not defined	not defined	not defined
Bcin08g04580	B. cinerea	not defined	not defined	not defined
Bcin09g03310	B. cinerea	not defined	not defined	not defined
Bcin09g03470	B. cinerea	not defined	not defined	not defined
Bcin16g01510	B. cinerea	not defined	not defined	not defined
Bcin11g03800	B. cinerea	not defined	not defined	not defined
Bcin05g06170	B. cinerea	not defined	not defined	not defined
Bcin11g06420	B. cinerea	not defined	not defined	not defined
Bcin07g01360	B. cinerea	not defined	not defined	not defined
Bcin05g01760	B. cinerea	not defined	not defined	not defined
Bcin02g02960	B. cinerea	not defined	not defined	not defined
Bcin03g04650	B. cinerea	M01180_2.00	0.481	P. graminis
Bcin02g00130	B. cinerea	M01435_2.00	0.511	R. oryzae
Bcin09g00760	B. cinerea	M01433_2.00	0.34	R. oryzae
Bcin13g03360	B. cinerea	M01437_2.00	0.303	R. oryzae
Bcin01g01600	B. cinerea	M00092_2.00	0.357	S. cerevisiae
Bcin01g10280	B. cinerea	M00080_2.00	0.5	S. cerevisiae
Bcin02g03020	B. cinerea	M00087_2.00	0.475	S. cerevisiae
Bcin02g05510	B. cinerea	M00063_2.00	0.387	S. cerevisiae
Bcin02g08650	B. cinerea	M00061_2.00	0.579	S. cerevisiae
Bcin03g01100	B. cinerea	M08441_2.00	0.425	S. cerevisiae
Bcin03g02360	B. cinerea	M00066_2.00	0.673	S. cerevisiae
Bcin03g08090	B. cinerea	M00920_2.00	0.45	S. cerevisiae
Bcin04g01650	B. cinerea	M00043_2.00	0.48	S. cerevisiae
Bcin04g03610	B. cinerea	M00013_2.00	0.377	S. cerevisiae
Bcin05g01400	B. cinerea	M00093_2.00	0.45	S. cerevisiae
Bcin05g04030	B. cinerea	M01557_2.00	0.745	S. cerevisiae
Bcin05g04220	B. cinerea	M00920_2.00	0.476	S. cerevisiae
Bcin06g03180	B. cinerea	M00912_2.00	0.207	S. cerevisiae
Bcin06g04110	B. cinerea	M00103_2.00	0.317	S. cerevisiae
Bcin06g05160	B. cinerea	M00085_2.00	0.513	S. cerevisiae
Bcin06g05210	B. cinerea	M00096_2.00	0.475	S. cerevisiae
Bcin06g06890	B. cinerea	M00108_2.00	0.568	S. cerevisiae
Bcin07g06470	B. cinerea	M01577_2.00	0.396	S. cerevisiae
Bcin07g06570	B. cinerea	M00052_2.00	0.829	S. cerevisiae
Bcin07g06750	B. cinerea	M00021_2.00	0.429	S. cerevisiae
Bcin08g00680	B. cinerea	M00031_2.00	0.66	S. cerevisiae
Bcin08g01280	B. cinerea	M01527_2.00	0.333	S. cerevisiae
Bcin08g01840	B. cinerea	M00110_2.00	0.5	S. cerevisiae
Bcin09g00170	B. cinerea	M00092_2.00	0.419	S. cerevisiae
Bcin09g02870	B. cinerea	M00070_2.00	0.459	S. cerevisiae
Bcin10g05950	B. cinerea	M00030_2.00	0.554	S. cerevisiae
Bcin11g00690	B. cinerea	M08553_2.00	0.537	S. cerevisiae
Bcin11g03320	B. cinerea	M01566_2.00	0.138	S. cerevisiae
Bcin11g04340	B. cinerea	M01566_2.00	0.507	S. cerevisiae
Bcin11g04380	B. cinerea	M00013_2.00	0.259	S. cerevisiae
Bcin11g05240	B. cinerea	M01566_2.00	0.696	S. cerevisiae
Bcin11g06200	B. cinerea	M00038_2.00	0.416	S. cerevisiae
Bcin12g03220	B. cinerea	M00077_2.00	0.512	S. cerevisiae
Bcin12g03330	B. cinerea	M00040_2.00	0.457	S. cerevisiae
Bcin13g02910	B. cinerea	M08553_2.00	0.389	S. cerevisiae
Bcin13g03120	B. cinerea	M00096_2.00	0.525	S. cerevisiae
Bcin13g05200	B. cinerea	M08453_2.00	0.525	S. cerevisiae
Bcin13g05260	B. cinerea	M00080_2.00	0.525	S. cerevisiae
Bcin15g04820	B. cinerea	M00097_2.00	0.436	S. cerevisiae
Bcin15g05000	B. cinerea	M00088_2.00	0.452	S. cerevisiae
Bcin16g01930	B. cinerea	M00082_2.00	0.425	S. cerevisiae
Bcin09g03260	B. cinerea	M01458_2.00	0.571	S. commune
Bcin14g05250	B. cinerea	M01419_2.00	0.35	S. commune
Bcin12g04890	B. cinerea	M01468_2.00	0.532	S. pombe
TRIATDRAFT_11189	T. atroviride	M01352_2.00	0.421	A. nidulans
TRIATDRAFT_12309	T. atroviride	M01360_2.00	0.415	A. nidulans
TRIATDRAFT_127060	T. atroviride	M01331_2.00	0.55	A. nidulans
TRIATDRAFT_127907	T. atroviride	M01344_2.00	0.513	A. nidulans
TRIATDRAFT_129946	T. atroviride	M01358_2.00	0.425	A. nidulans
TRIATDRAFT_13008	T. atroviride	M01349_2.00	0.618	A. nidulans
TRIATDRAFT_132750	T. atroviride	M01401_2.00	0.436	A. nidulans
TRIATDRAFT_133358	T. atroviride	M01341_2.00	0.5	A. nidulans
TRIATDRAFT_137434	T. atroviride	M01401_2.00	0.429	A. nidulans
TRIATDRAFT_139449	T. atroviride	M01381_2.00	0.476	A. nidulans
TRIATDRAFT_141284	T. atroviride	M01791_2.00	0.823	A. nidulans
TRIATDRAFT_142510	T. atroviride	M01393_2.00	0.366	A. nidulans
TRIATDRAFT_145197	T. atroviride	M02573_2.00	0.707	A. nidulans
TRIATDRAFT_150965	T. atroviride	M01373_2.00	0.265	A. nidulans
TRIATDRAFT_152276	T. atroviride	M01350_2.00	0.375	A. nidulans
TRIATDRAFT_154825	T. atroviride	M01329_2.00	0.447	A. nidulans
TRIATDRAFT_164087	T. atroviride	M01790_2.00	0.843	A. nidulans
TRIATDRAFT_164285	T. atroviride	M01374_2.00	0.439	A. nidulans
TRIATDRAFT_172547	T. atroviride	M01372_2.00	0.513	A. nidulans
TRIATDRAFT_173242	T. atroviride	M01360_2.00	0.513	A. nidulans
TRIATDRAFT_173305	T. atroviride	M01364_2.00	0.447	A. nidulans
TRIATDRAFT_173455	T. atroviride	M01345_2.00	0.444	A. nidulans
TRIATDRAFT_173930	T. atroviride	M01399_2.00	0.5	A. nidulans
TRIATDRAFT_174663	T. atroviride	M02574_2.00	0.413	A. nidulans
TRIATDRAFT_174804	T. atroviride	M01336_2.00	0.41	A. nidulans
TRIATDRAFT_174988	T. atroviride	M01330_2.00	0.488	A. nidulans
TRIATDRAFT_182375	T. atroviride	M01380_2.00	0.641	A. nidulans
TRIATDRAFT_189585	T. atroviride	M01330_2.00	0.289	A. nidulans
TRIATDRAFT_191111	T. atroviride	M01367_2.00	0.41	A. nidulans
TRIATDRAFT_202092	T. atroviride	M01331_2.00	0.55	A. nidulans
TRIATDRAFT_207590	T. atroviride	M01375_2.00	0.45	A. nidulans
TRIATDRAFT_210223	T. atroviride	M01395_2.00	0.488	A. nidulans
TRIATDRAFT_210537	T. atroviride	M01400_2.00	0.526	A. nidulans
TRIATDRAFT_213789	T. atroviride	M01329_2.00	0.474	A. nidulans
TRIATDRAFT_214444	T. atroviride	M01390_2.00	0.459	A. nidulans
TRIATDRAFT_214873	T. atroviride	M01411_2.00	0.512	A. nidulans
TRIATDRAFT_217124	T. atroviride	M02572_2.00	0.326	A. nidulans
TRIATDRAFT_22050	T. atroviride	M01330_2.00	0.381	A. nidulans
TRIATDRAFT_22056	T. atroviride	M01360_2.00	0.488	A. nidulans
TRIATDRAFT_221642	T. atroviride	M01391_2.00	0.462	A. nidulans
TRIATDRAFT_22871	T. atroviride	M01326_2.00	0.513	A. nidulans
TRIATDRAFT_229782	T. atroviride	M01383_2.00	0.452	A. nidulans
TRIATDRAFT_231181	T. atroviride	M01333_2.00	0.459	A. nidulans
TRIATDRAFT_231551	T. atroviride	M01376_2.00	0.462	A. nidulans
TRIATDRAFT_231681	T. atroviride	M01355_2.00	0.538	A. nidulans
TRIATDRAFT_233615	T. atroviride	M01650_2.00	0.253	A. nidulans
TRIATDRAFT_237727	T. atroviride	M01367_2.00	0.375	A. nidulans
TRIATDRAFT_238142	T. atroviride	M02573_2.00	0.512	A. nidulans
TRIATDRAFT_242742	T. atroviride	M01377_2.00	0.425	A. nidulans
TRIATDRAFT_260648	T. atroviride	M01330_2.00	0.447	A. nidulans
TRIATDRAFT_268424	T. atroviride	M01362_2.00	0.41	A. nidulans
TRIATDRAFT_279663	T. atroviride	M01373_2.00	0.514	A. nidulans
TRIATDRAFT_281744	T. atroviride	M01399_2.00	0.13	A. nidulans
TRIATDRAFT_282555	T. atroviride	M01397_2.00	0.08	A. nidulans
TRIATDRAFT_283122	T. atroviride	M01357_2.00	0.049	A. nidulans
TRIATDRAFT_283617	T. atroviride	M01372_2.00	0.059	A. nidulans
TRIATDRAFT_286852	T. atroviride	M01369_2.00	0.061	A. nidulans
TRIATDRAFT_286890	T. atroviride	M01379_2.00	0.083	A. nidulans
TRIATDRAFT_287602	T. atroviride	M01361_2.00	0.047	A. nidulans
TRIATDRAFT_288385	T. atroviride	M01346_2.00	0.056	A. nidulans
TRIATDRAFT_290129	T. atroviride	M01344_2.00	0.036	A. nidulans
TRIATDRAFT_290197	T. atroviride	M01338_2.00	0.041	A. nidulans
TRIATDRAFT_291139	T. atroviride	M01335_2.00	0.102	A. nidulans
TRIATDRAFT_295974	T. atroviride	M01356_2.00	0.057	A. nidulans
TRIATDRAFT_309958	T. atroviride	M01350_2.00	0.45	A. nidulans
TRIATDRAFT_314411	T. atroviride	M01331_2.00	0.5	A. nidulans
TRIATDRAFT_314457	T. atroviride	M01331_2.00	0.5	A. nidulans
TRIATDRAFT_31456	T. atroviride	M01370_2.00	0.368	A. nidulans
TRIATDRAFT_315062	T. atroviride	M01360_2.00	0.4	A. nidulans
TRIATDRAFT_315146	T. atroviride	M01391_2.00	0.462	A. nidulans
TRIATDRAFT_315323	T. atroviride	M01790_2.00	0.333	A. nidulans
TRIATDRAFT_316724	T. atroviride	M02573_2.00	0.585	A. nidulans
TRIATDRAFT_316804	T. atroviride	M02573_2.00	0.524	A. nidulans
TRIATDRAFT_317608	T. atroviride	M01330_2.00	0.462	A. nidulans
TRIATDRAFT_31774	T. atroviride	M01379_2.00	0.421	A. nidulans
TRIATDRAFT_318252	T. atroviride	M01401_2.00	0.381	A. nidulans
TRIATDRAFT_319795	T. atroviride	M01361_2.00	0.475	A. nidulans
TRIATDRAFT_32136	T. atroviride	M01347_2.00	0.436	A. nidulans
TRIATDRAFT_321480	T. atroviride	M01394_2.00	0.525	A. nidulans
TRIATDRAFT_322845	T. atroviride	M11400_2.00	0.091	A. nidulans
TRIATDRAFT_33382	T. atroviride	M01330_2.00	0.447	A. nidulans
TRIATDRAFT_35067	T. atroviride	M01391_2.00	0.474	A. nidulans
TRIATDRAFT_35738	T. atroviride	M01368_2.00	0.615	A. nidulans
TRIATDRAFT_36324	T. atroviride	M01362_2.00	0.513	A. nidulans
TRIATDRAFT_37322	T. atroviride	M01329_2.00	0.526	A. nidulans
TRIATDRAFT_40403	T. atroviride	M01331_2.00	0.675	A. nidulans
TRIATDRAFT_45510	T. atroviride	M01376_2.00	0.45	A. nidulans
TRIATDRAFT_51984	T. atroviride	M01347_2.00	0.575	A. nidulans
TRIATDRAFT_52148	T. atroviride	M01352_2.00	0.528	A. nidulans
TRIATDRAFT_53035	T. atroviride	M01355_2.00	0.474	A. nidulans
TRIATDRAFT_53540	T. atroviride	M01341_2.00	0.4	A. nidulans
TRIATDRAFT_53848	T. atroviride	M01350_2.00	0.475	A. nidulans
TRIATDRAFT_55038	T. atroviride	M01375_2.00	0.513	A. nidulans
TRIATDRAFT_81058	T. atroviride	M01351_2.00	0.439	A. nidulans
TRIATDRAFT_81200	T. atroviride	M02573_2.00	0.585	A. nidulans
TRIATDRAFT_83616	T. atroviride	M01326_2.00	0.487	A. nidulans
TRIATDRAFT_83642	T. atroviride	M02572_2.00	0.5	A. nidulans
TRIATDRAFT_83675	T. atroviride	M01373_2.00	0.5	A. nidulans
TRIATDRAFT_83987	T. atroviride	M01333_2.00	0.5	A. nidulans
TRIATDRAFT_84050	T. atroviride	M01349_2.00	0.371	A. nidulans
TRIATDRAFT_86528	T. atroviride	M01348_2.00	0.447	A. nidulans
TRIATDRAFT_86586	T. atroviride	M01391_2.00	0.5	A. nidulans
TRIATDRAFT_86706	T. atroviride	M01390_2.00	0.37	A. nidulans
TRIATDRAFT_86893	T. atroviride	M01390_2.00	0.487	A. nidulans
TRIATDRAFT_87055	T. atroviride	M01394_2.00	0.425	A. nidulans
TRIATDRAFT_87585	T. atroviride	M01345_2.00	0.316	A. nidulans
TRIATDRAFT_88475	T. atroviride	M01790_2.00	0.344	A. nidulans
TRIATDRAFT_88957	T. atroviride	M01358_2.00	0.463	A. nidulans
TRIATDRAFT_89246	T. atroviride	M01403_2.00	0.359	A. nidulans
TRIATDRAFT_90089	T. atroviride	M01381_2.00	0.452	A. nidulans
TRIATDRAFT_90569	T. atroviride	M01339_2.00	0.364	A. nidulans
TRIATDRAFT_90860	T. atroviride	M01329_2.00	0.55	A. nidulans
TRIATDRAFT_93911	T. atroviride	M01337_2.00	0.447	A. nidulans
TRIATDRAFT_148632	T. atroviride	M01112_2.00	0.856	A. nidulans
TRIATDRAFT_286212	T. atroviride	M02574_2.00	0.592	A. nidulans
TRIATDRAFT_172139	T. atroviride	M11468_2.00	0.557	A. nidulans
TRIATDRAFT_134223	T. atroviride	M01032_2.00	0.489	Candida glabrata
TRIATDRAFT_35306	T. atroviride	M00005_2.00	not defined	defined based on similarity
TRIATDRAFT_88640	T. atroviride	M01135_2.00	not defined	defined based on similarity
TRIATDRAFT_173784	T. atroviride	M01239_2.00	not defined	defined based on similarity
TRIATDRAFT_288678	T. atroviride	M01239_2.00	not defined	defined based on similarity
TRIATDRAFT_81783	T. atroviride	M01305_2.00	not defined	defined based on similarity
TRIATDRAFT_81642	T. atroviride	M01332_2.00	not defined	defined based on similarity
TRIATDRAFT_224048	T. atroviride	M01333_2.00	not defined	defined based on similarity
TRIATDRAFT_291256	T. atroviride	M01338_2.00	not defined	defined based on similarity
TRIATDRAFT_232703	T. atroviride	M01342_2.00	not defined	defined based on similarity
TRIATDRAFT_165879	T. atroviride	M01369_2.00	not defined	defined based on similarity
TRIATDRAFT_31654	T. atroviride	M01370_2.00	not defined	defined based on similarity
TRIATDRAFT_4029	T. atroviride	M01373_2.00	not defined	defined based on similarity
TRIATDRAFT_134299	T. atroviride	M01375_2.00	not defined	defined based on similarity
TRIATDRAFT_42988	T. atroviride	M01375_2.00	not defined	defined based on similarity
TRIATDRAFT_32274	T. atroviride	M01382_2.00	not defined	defined based on similarity
TRIATDRAFT_282235	T. atroviride	M01389_2.00	not defined	defined based on similarity
TRIATDRAFT_2481	T. atroviride	M01395_2.00	not defined	defined based on similarity
TRIATDRAFT_320951	T. atroviride	M01395_2.00	not defined	defined based on similarity
TRIATDRAFT_317683	T. atroviride	M01403_2.00	not defined	defined based on similarity
TRIATDRAFT_193529	T. atroviride	M01411_2.00	not defined	defined based on similarity
TRIATDRAFT_140324	T. atroviride	M01412_2.00	not defined	defined based on similarity
TRIATDRAFT_133935	T. atroviride	M01421_2.00	not defined	defined based on similarity
TRIATDRAFT_41299	T. atroviride	M01427_2.00	not defined	defined based on similarity
TRIATDRAFT_246990	T. atroviride	M01429_2.00	not defined	defined based on similarity
TRIATDRAFT_307041	T. atroviride	M01432_2.00	not defined	defined based on similarity
TRIATDRAFT_29631	T. atroviride	M01870_2.00	not defined	defined based on similarity
TRIATDRAFT_53983	T. atroviride	M01873_2.00	not defined	defined based on similarity
TRIATDRAFT_301028	T. atroviride	M01885_2.00	not defined	defined based on similarity
TRIATDRAFT_291209	T. atroviride	M01891_2.00	not defined	defined based on similarity
TRIATDRAFT_316567	T. atroviride	M02585_2.00	not defined	defined based on similarity
TRIATDRAFT_14973	T. atroviride	M02598_2.00	not defined	defined based on similarity
TRIATDRAFT_173171	T. atroviride	M02600_2.00	not defined	defined based on similarity
TRIATDRAFT_175639	T. atroviride	M02600_2.00	not defined	defined based on similarity
TRIATDRAFT_173428	T. atroviride	M02602_2.00	not defined	defined based on similarity
TRIATDRAFT_174528	T. atroviride	M02605_2.00	not defined	defined based on similarity
TRIATDRAFT_33285	T. atroviride	M02625_2.00	not defined	defined based on similarity
TRIATDRAFT_139428	T. atroviride	M08440_2.00	not defined	defined based on similarity
TRIATDRAFT_126883	T. atroviride	M01413_2.00	0.789	F. graminearum
TRIATDRAFT_161626	T. atroviride	M02136_2.00	0.897	F. graminearum
TRIATDRAFT_173656	T. atroviride	M01414_2.00	0.553	F. graminearum
TRIATDRAFT_181939	T. atroviride	M02576_2.00	0.468	F. graminearum
TRIATDRAFT_183509	T. atroviride	M01417_2.00	0.795	F. graminearum
TRIATDRAFT_221379	T. atroviride	M02577_2.00	0.9	F. graminearum
TRIATDRAFT_229754	T. atroviride	M01417_2.00	0.462	F. graminearum
TRIATDRAFT_233204	T. atroviride	M01415_2.00	0.756	F. graminearum
TRIATDRAFT_293141	T. atroviride	M01415_2.00	0.098	F. graminearum
TRIATDRAFT_297397	T. atroviride	M02131_2.00	0.684	F. graminearum
TRIATDRAFT_299830	T. atroviride	M01417_2.00	0.41	F. graminearum
TRIATDRAFT_316880	T. atroviride	M02576_2.00	0.457	F. graminearum
TRIATDRAFT_320014	T. atroviride	M01417_2.00	0.436	F. graminearum
TRIATDRAFT_321712	T. atroviride	M01413_2.00	0.333	F. graminearum
TRIATDRAFT_43245	T. atroviride	M01417_2.00	0.436	F. graminearum
TRIATDRAFT_92249	T. atroviride	M01415_2.00	0.463	F. graminearum
TRIATDRAFT_291718	T. atroviride	M02576_2.00	0.654	F. graminearum
TRIATDRAFT_155289	T. atroviride	M01449_2.00	0.233	H. capsulatum
TRIATDRAFT_167723	T. atroviride	M01449_2.00	0.305	H. capsulatum
TRIATDRAFT_184734	T. atroviride	M01179_2.00	0.529	H. capsulatum
TRIATDRAFT_191764	T. atroviride	M02578_2.00	0.425	H. capsulatum
TRIATDRAFT_51777	T. atroviride	M02579_2.00	0.511	H. capsulatum
TRIATDRAFT_21764	T. atroviride	M11472_2.00	0.462	K. lactis
TRIATDRAFT_294558	T. atroviride	M02610_2.00	0.612	N. crassa
TRIATDRAFT_295508	T. atroviride	M02590_2.00	0.577	N. crassa
TRIATDRAFT_163506	T. atroviride	M01878_2.00	0.82	N. crassa
TRIATDRAFT_83090	T. atroviride	M01892_2.00	0.779	N. crassa
TRIATDRAFT_145960	T. atroviride	M01991_2.00	0.816	N. crassa
TRIATDRAFT_82022	T. atroviride	M01992_2.00	0.713	N. crassa
TRIATDRAFT_295810	T. atroviride	M01872_2.00	0.756	N. crassa
TRIATDRAFT_229262	T. atroviride	M02225_2.00	0.844	N. crassa
TRIATDRAFT_10744	T. atroviride	M01894_2.00	0.435	N. crassa
TRIATDRAFT_11573	T. atroviride	M01428_2.00	0.846	N. crassa
TRIATDRAFT_128029	T. atroviride	M01431_2.00	0.553	N. crassa
TRIATDRAFT_130008	T. atroviride	M02600_2.00	0.359	N. crassa
TRIATDRAFT_132064	T. atroviride	M02614_2.00	0.462	N. crassa
TRIATDRAFT_132904	T. atroviride	M02582_2.00	0.513	N. crassa
TRIATDRAFT_133472	T. atroviride	M01654_2.00	0.821	N. crassa
TRIATDRAFT_133633	T. atroviride	M02601_2.00	0.897	N. crassa
TRIATDRAFT_135729	T. atroviride	M02624_2.00	0.646	N. crassa
TRIATDRAFT_13574	T. atroviride	M02609_2.00	0.525	N. crassa
TRIATDRAFT_135877	T. atroviride	M01192_2.00	0.772	N. crassa
TRIATDRAFT_137322	T. atroviride	M01148_2.00	0.721	N. crassa
TRIATDRAFT_138069	T. atroviride	M02606_2.00	0.696	N. crassa
TRIATDRAFT_141302	T. atroviride	M02619_2.00	0.902	N. crassa
TRIATDRAFT_145258	T. atroviride	M02387_2.00	0.72	N. crassa
TRIATDRAFT_145432	T. atroviride	M02583_2.00	0.895	N. crassa
TRIATDRAFT_148646	T. atroviride	M02580_2.00	0.795	N. crassa
TRIATDRAFT_150201	T. atroviride	M01889_2.00	0.777	N. crassa
TRIATDRAFT_151908	T. atroviride	M02630_2.00	0.6	N. crassa
TRIATDRAFT_153671	T. atroviride	M02249_2.00	0.889	N. crassa
TRIATDRAFT_155848	T. atroviride	M02603_2.00	0.41	N. crassa
TRIATDRAFT_156368	T. atroviride	M02631_2.00	1	N. crassa
TRIATDRAFT_161217	T. atroviride	M01836_2.00	0.673	N. crassa
TRIATDRAFT_161814	T. atroviride	M02604_2.00	0.595	N. crassa
TRIATDRAFT_162437	T. atroviride	M01422_2.00	0.789	N. crassa
TRIATDRAFT_163352	T. atroviride	M01422_2.00	0.5	N. crassa
TRIATDRAFT_164928	T. atroviride	M02222_2.00	0.679	N. crassa
TRIATDRAFT_165194	T. atroviride	M01869_2.00	0.781	N. crassa
TRIATDRAFT_166394	T. atroviride	M02613_2.00	0.6	N. crassa
TRIATDRAFT_168377	T. atroviride	M01116_2.00	0.846	N. crassa
TRIATDRAFT_168746	T. atroviride	M01838_2.00	0.884	N. crassa
TRIATDRAFT_172200	T. atroviride	M01421_2.00	0.892	N. crassa
TRIATDRAFT_172645	T. atroviride	M01115_2.00	0.933	N. crassa
TRIATDRAFT_173460	T. atroviride	M02602_2.00	0.415	N. crassa
TRIATDRAFT_173635	T. atroviride	M01117_2.00	0.35	N. crassa
TRIATDRAFT_174504	T. atroviride	M01237_2.00	0.833	N. crassa
TRIATDRAFT_174866	T. atroviride	M01428_2.00	0.462	N. crassa
TRIATDRAFT_178083	T. atroviride	M02593_2.00	0.425	N. crassa
TRIATDRAFT_179218	T. atroviride	M01274_2.00	0.617	N. crassa
TRIATDRAFT_181530	T. atroviride	M01884_2.00	0.7	N. crassa
TRIATDRAFT_182288	T. atroviride	M02632_2.00	0.5	N. crassa
TRIATDRAFT_182347	T. atroviride	M01145_2.00	0.831	N. crassa
TRIATDRAFT_198898	T. atroviride	M01764_2.00	0.887	N. crassa
TRIATDRAFT_203473	T. atroviride	M02589_2.00	0.436	N. crassa
TRIATDRAFT_210348	T. atroviride	M01420_2.00	0.614	N. crassa
TRIATDRAFT_210411	T. atroviride	M01421_2.00	0.526	N. crassa
TRIATDRAFT_211358	T. atroviride	M02619_2.00	0.429	N. crassa
TRIATDRAFT_212008	T. atroviride	M02609_2.00	0.4	N. crassa
TRIATDRAFT_212766	T. atroviride	M01880_2.00	0.469	N. crassa
TRIATDRAFT_213671	T. atroviride	M01766_2.00	0.333	N. crassa
TRIATDRAFT_214226	T. atroviride	M02593_2.00	0.6	N. crassa
TRIATDRAFT_214314	T. atroviride	M01421_2.00	0.622	N. crassa
TRIATDRAFT_216802	T. atroviride	M02600_2.00	0.447	N. crassa
TRIATDRAFT_219427	T. atroviride	M02614_2.00	0.81	N. crassa
TRIATDRAFT_222577	T. atroviride	M02582_2.00	0.658	N. crassa
TRIATDRAFT_2232	T. atroviride	M02609_2.00	0.5	N. crassa
TRIATDRAFT_223877	T. atroviride	M02609_2.00	0.538	N. crassa
TRIATDRAFT_224224	T. atroviride	M01421_2.00	0.538	N. crassa
TRIATDRAFT_224741	T. atroviride	M02017_2.00	0.856	N. crassa
TRIATDRAFT_226133	T. atroviride	M01430_2.00	0.925	N. crassa
TRIATDRAFT_229937	T. atroviride	M01236_2.00	0.867	N. crassa
TRIATDRAFT_230088	T. atroviride	M01430_2.00	0.463	N. crassa
TRIATDRAFT_232454	T. atroviride	M01888_2.00	0.784	N. crassa
TRIATDRAFT_233014	T. atroviride	M02588_2.00	0.562	N. crassa
TRIATDRAFT_238530	T. atroviride	M11489_2.00	0.59	N. crassa
TRIATDRAFT_243081	T. atroviride	M02600_2.00	0.474	N. crassa
TRIATDRAFT_243083	T. atroviride	M02603_2.00	0.795	N. crassa
TRIATDRAFT_243762	T. atroviride	M02590_2.00	0.425	N. crassa
TRIATDRAFT_251939	T. atroviride	M01883_2.00	0.843	N. crassa
TRIATDRAFT_253394	T. atroviride	M01653_2.00	0.793	N. crassa
TRIATDRAFT_258818	T. atroviride	M01235_2.00	0.867	N. crassa
TRIATDRAFT_259945	T. atroviride	M01840_2.00	0.438	N. crassa
TRIATDRAFT_260571	T. atroviride	M01197_2.00	0.807	N. crassa
TRIATDRAFT_266277	T. atroviride	M02582_2.00	0.538	N. crassa
TRIATDRAFT_266867	T. atroviride	M01424_2.00	0.872	N. crassa
TRIATDRAFT_274314	T. atroviride	M01420_2.00	0.405	N. crassa
TRIATDRAFT_279683	T. atroviride	M02601_2.00	0.436	N. crassa
TRIATDRAFT_280233	T. atroviride	M02608_2.00	0.014	N. crassa
TRIATDRAFT_280783	T. atroviride	M02608_2.00	0.014	N. crassa
TRIATDRAFT_282527	T. atroviride	M01880_2.00	0.551	N. crassa
TRIATDRAFT_283211	T. atroviride	M02598_2.00	0.039	N. crassa
TRIATDRAFT_284947	T. atroviride	M02387_2.00	0.215	N. crassa
TRIATDRAFT_285453	T. atroviride	M02608_2.00	0.093	N. crassa
TRIATDRAFT_285481	T. atroviride	M02608_2.00	0.014	N. crassa
TRIATDRAFT_288132	T. atroviride	M02608_2.00	0.014	N. crassa
TRIATDRAFT_288607	T. atroviride	M02585_2.00	0.071	N. crassa
TRIATDRAFT_289040	T. atroviride	M02587_2.00	0.048	N. crassa
TRIATDRAFT_289913	T. atroviride	M02344_2.00	0.717	N. crassa
TRIATDRAFT_290379	T. atroviride	M02611_2.00	0.584	N. crassa
TRIATDRAFT_291834	T. atroviride	M02583_2.00	0.089	N. crassa
TRIATDRAFT_292334	T. atroviride	M02608_2.00	0.014	N. crassa
TRIATDRAFT_293053	T. atroviride	M02608_2.00	0.014	N. crassa
TRIATDRAFT_293894	T. atroviride	M11489_2.00	0.14	N. crassa
TRIATDRAFT_295411	T. atroviride	M01869_2.00	0.077	N. crassa
TRIATDRAFT_295745	T. atroviride	M02608_2.00	0.04	N. crassa
TRIATDRAFT_295767	T. atroviride	M02592_2.00	0.016	N. crassa
TRIATDRAFT_297511	T. atroviride	M02608_2.00	0.014	N. crassa
TRIATDRAFT_299973	T. atroviride	M01763_2.00	0.914	N. crassa
TRIATDRAFT_300980	T. atroviride	M01834_2.00	0.855	N. crassa
TRIATDRAFT_301116	T. atroviride	M01198_2.00	0.958	N. crassa
TRIATDRAFT_301441	T. atroviride	M01152_2.00	0.889	N. crassa
TRIATDRAFT_301990	T. atroviride	M01833_2.00	0.839	N. crassa
TRIATDRAFT_309446	T. atroviride	M02586_2.00	0.413	N. crassa
TRIATDRAFT_313958	T. atroviride	M02612_2.00	0.459	N. crassa
TRIATDRAFT_314369	T. atroviride	M02596_2.00	0.409	N. crassa
TRIATDRAFT_314604	T. atroviride	M01146_2.00	0.5	N. crassa
TRIATDRAFT_315339	T. atroviride	M02600_2.00	0.684	N. crassa
TRIATDRAFT_315840	T. atroviride	M02625_2.00	0.462	N. crassa
TRIATDRAFT_31689	T. atroviride	M01894_2.00	0.554	N. crassa
TRIATDRAFT_316898	T. atroviride	M01421_2.00	0.514	N. crassa
TRIATDRAFT_317135	T. atroviride	M02623_2.00	0.487	N. crassa
TRIATDRAFT_31829	T. atroviride	M02609_2.00	0.564	N. crassa
TRIATDRAFT_318370	T. atroviride	M01151_2.00	0.607	N. crassa
TRIATDRAFT_318846	T. atroviride	M02582_2.00	0.342	N. crassa
TRIATDRAFT_319874	T. atroviride	M02627_2.00	0.404	N. crassa
TRIATDRAFT_320325	T. atroviride	M01273_2.00	0.694	N. crassa
TRIATDRAFT_321166	T. atroviride	M02490_2.00	0.623	N. crassa
TRIATDRAFT_321285	T. atroviride	M02628_2.00	0.444	N. crassa
TRIATDRAFT_322087	T. atroviride	M01424_2.00	0.513	N. crassa
TRIATDRAFT_323311	T. atroviride	M02597_2.00	0.947	N. crassa
TRIATDRAFT_33282	T. atroviride	M01424_2.00	0.436	N. crassa
TRIATDRAFT_34316	T. atroviride	M02609_2.00	0.744	N. crassa
TRIATDRAFT_34766	T. atroviride	M02582_2.00	0.632	N. crassa
TRIATDRAFT_35002	T. atroviride	M02591_2.00	0.617	N. crassa
TRIATDRAFT_35132	T. atroviride	M01421_2.00	0.5	N. crassa
TRIATDRAFT_35186	T. atroviride	M02582_2.00	0.462	N. crassa
TRIATDRAFT_37495	T. atroviride	M02594_2.00	0.854	N. crassa
TRIATDRAFT_38560	T. atroviride	M02593_2.00	0.375	N. crassa
TRIATDRAFT_39837	T. atroviride	M01147_2.00	0.936	N. crassa
TRIATDRAFT_4050	T. atroviride	M02582_2.00	0.684	N. crassa
TRIATDRAFT_41946	T. atroviride	M02584_2.00	0.366	N. crassa
TRIATDRAFT_42001	T. atroviride	M01428_2.00	0.452	N. crassa
TRIATDRAFT_42429	T. atroviride	M02016_2.00	0.856	N. crassa
TRIATDRAFT_42504	T. atroviride	M02587_2.00	0.463	N. crassa
TRIATDRAFT_44933	T. atroviride	M02600_2.00	0.447	N. crassa
TRIATDRAFT_45054	T. atroviride	M02603_2.00	0.59	N. crassa
TRIATDRAFT_45437	T. atroviride	M02589_2.00	0.41	N. crassa
TRIATDRAFT_46434	T. atroviride	M02601_2.00	0.487	N. crassa
TRIATDRAFT_46834	T. atroviride	M11489_2.00	0.415	N. crassa
TRIATDRAFT_47590	T. atroviride	M02628_2.00	0.45	N. crassa
TRIATDRAFT_49937	T. atroviride	M01421_2.00	0.364	N. crassa
TRIATDRAFT_51934	T. atroviride	M01146_2.00	0.681	N. crassa
TRIATDRAFT_53110	T. atroviride	M02589_2.00	0.659	N. crassa
TRIATDRAFT_53194	T. atroviride	M02343_2.00	0.548	N. crassa
TRIATDRAFT_53602	T. atroviride	M01426_2.00	0.675	N. crassa
TRIATDRAFT_54121	T. atroviride	M02613_2.00	0.625	N. crassa
TRIATDRAFT_54398	T. atroviride	M02593_2.00	0.475	N. crassa
TRIATDRAFT_78601	T. atroviride	M02621_2.00	0.875	N. crassa
TRIATDRAFT_80549	T. atroviride	M01420_2.00	0.905	N. crassa
TRIATDRAFT_83147	T. atroviride	M02587_2.00	0.375	N. crassa
TRIATDRAFT_84120	T. atroviride	M02587_2.00	0.442	N. crassa
TRIATDRAFT_86655	T. atroviride	M02624_2.00	0.462	N. crassa
TRIATDRAFT_86733	T. atroviride	M02623_2.00	0.462	N. crassa
TRIATDRAFT_88432	T. atroviride	M01837_2.00	0.378	N. crassa
TRIATDRAFT_90323	T. atroviride	M01427_2.00	0.4	N. crassa
TRIATDRAFT_92430	T. atroviride	M02613_2.00	0.6	N. crassa
TRIATDRAFT_92512	T. atroviride	M02625_2.00	0.487	N. crassa
TRIATDRAFT_173231	T. atroviride	M01890_2.00	0.781	N. crassa
TRIATDRAFT_248464	T. atroviride	M01876_2.00	0.798	N. crassa
TRIATDRAFT_28325	T. atroviride	M02491_2.00	0.568	N. crassa
TRIATDRAFT_284984	T. atroviride	M01879_2.00	0.788	N. crassa
TRIATDRAFT_287108	T. atroviride	M02226_2.00	0.867	N. crassa
TRIATDRAFT_302381	T. atroviride	M01147_2.00	0.806	N. crassa
TRIATDRAFT_78054	T. atroviride	M01868_2.00	0.813	N. crassa
TRIATDRAFT_234627	T. atroviride	M01875_2.00	0.804	N. crassa
TRIATDRAFT_168775	T. atroviride	M01193_2.00	0.803	N. crassa
TRIATDRAFT_41152	T. atroviride	M01474_2.00	0.827	N. crassa
TRIATDRAFT_131482	T. atroviride	M01880_2.00	0.786	N. crassa
TRIATDRAFT_223010	T. atroviride	M02612_2.00	0.912	N. crassa
TRIATDRAFT_217764	T. atroviride	M02580_2.00	0.513	N. tetrasperma
TRIATDRAFT_30590	T. atroviride	M02580_2.00	0.5	N. tetrasperma
TRIATDRAFT_52152	T. atroviride	M02580_2.00	0.538	N. tetrasperma
TRIATDRAFT_83980	T. atroviride	M02580_2.00	0.475	N. tetrasperma
TRIATDRAFT_94371	T. atroviride	M02580_2.00	0.436	N. tetrasperma
TRIATDRAFT_163709	T. atroviride	M01652_2.00	0.954	N. haematococca
TRIATDRAFT_255946	T. atroviride	not defined	not defined	not defined
TRIATDRAFT_174226	T. atroviride	not defined	not defined	not defined
TRIATDRAFT_12417	T. atroviride	not defined	not defined	not defined
TRIATDRAFT_127670	T. atroviride	not defined	not defined	not defined
TRIATDRAFT_134540	T. atroviride	not defined	not defined	not defined
TRIATDRAFT_139368	T. atroviride	not defined	not defined	not defined
TRIATDRAFT_139373	T. atroviride	not defined	not defined	not defined
TRIATDRAFT_140585	T. atroviride	not defined	not defined	not defined
TRIATDRAFT_147815	T. atroviride	not defined	not defined	not defined
TRIATDRAFT_154595	T. atroviride	not defined	not defined	not defined
TRIATDRAFT_156334	T. atroviride	not defined	not defined	not defined
TRIATDRAFT_161570	T. atroviride	not defined	not defined	not defined
TRIATDRAFT_163153	T. atroviride	not defined	not defined	not defined
TRIATDRAFT_163221	T. atroviride	not defined	not defined	not defined
TRIATDRAFT_163683	T. atroviride	not defined	not defined	not defined
TRIATDRAFT_164242	T. atroviride	not defined	not defined	not defined
TRIATDRAFT_164503	T. atroviride	not defined	not defined	not defined
TRIATDRAFT_165061	T. atroviride	not defined	not defined	not defined
TRIATDRAFT_165197	T. atroviride	not defined	not defined	not defined
TRIATDRAFT_168012	T. atroviride	not defined	not defined	not defined
TRIATDRAFT_168660	T. atroviride	not defined	not defined	not defined
TRIATDRAFT_168756	T. atroviride	not defined	not defined	not defined
TRIATDRAFT_172202	T. atroviride	not defined	not defined	not defined
TRIATDRAFT_173336	T. atroviride	not defined	not defined	not defined
TRIATDRAFT_175152	T. atroviride	not defined	not defined	not defined
TRIATDRAFT_175217	T. atroviride	not defined	not defined	not defined
TRIATDRAFT_180084	T. atroviride	not defined	not defined	not defined
TRIATDRAFT_180204	T. atroviride	not defined	not defined	not defined
TRIATDRAFT_180208	T. atroviride	not defined	not defined	not defined
TRIATDRAFT_183282	T. atroviride	not defined	not defined	not defined
TRIATDRAFT_189835	T. atroviride	not defined	not defined	not defined
TRIATDRAFT_200189	T. atroviride	not defined	not defined	not defined
TRIATDRAFT_210433	T. atroviride	not defined	not defined	not defined
TRIATDRAFT_211136	T. atroviride	not defined	not defined	not defined
TRIATDRAFT_214001	T. atroviride	not defined	not defined	not defined
TRIATDRAFT_217425	T. atroviride	not defined	not defined	not defined
TRIATDRAFT_217905	T. atroviride	not defined	not defined	not defined
TRIATDRAFT_21873	T. atroviride	not defined	not defined	not defined
TRIATDRAFT_219204	T. atroviride	not defined	not defined	not defined
TRIATDRAFT_223702	T. atroviride	not defined	not defined	not defined
TRIATDRAFT_223854	T. atroviride	not defined	not defined	not defined
TRIATDRAFT_226497	T. atroviride	not defined	not defined	not defined
TRIATDRAFT_229644	T. atroviride	not defined	not defined	not defined
TRIATDRAFT_229743	T. atroviride	not defined	not defined	not defined
TRIATDRAFT_231261	T. atroviride	not defined	not defined	not defined
TRIATDRAFT_237619	T. atroviride	not defined	not defined	not defined
TRIATDRAFT_238918	T. atroviride	not defined	not defined	not defined
TRIATDRAFT_243895	T. atroviride	not defined	not defined	not defined
TRIATDRAFT_245186	T. atroviride	not defined	not defined	not defined
TRIATDRAFT_248552	T. atroviride	not defined	not defined	not defined
TRIATDRAFT_253368	T. atroviride	not defined	not defined	not defined
TRIATDRAFT_256509	T. atroviride	not defined	not defined	not defined
TRIATDRAFT_274660	T. atroviride	not defined	not defined	not defined
TRIATDRAFT_278785	T. atroviride	not defined	not defined	not defined
TRIATDRAFT_279957	T. atroviride	not defined	not defined	not defined
TRIATDRAFT_280757	T. atroviride	not defined	not defined	not defined
TRIATDRAFT_280923	T. atroviride	not defined	not defined	not defined
TRIATDRAFT_281251	T. atroviride	not defined	not defined	not defined
TRIATDRAFT_281499	T. atroviride	not defined	not defined	not defined
TRIATDRAFT_283367	T. atroviride	not defined	not defined	not defined
TRIATDRAFT_285904	T. atroviride	not defined	not defined	not defined
TRIATDRAFT_286928	T. atroviride	not defined	not defined	not defined
TRIATDRAFT_288571	T. atroviride	not defined	not defined	not defined
TRIATDRAFT_290555	T. atroviride	not defined	not defined	not defined
TRIATDRAFT_290915	T. atroviride	not defined	not defined	not defined
TRIATDRAFT_291123	T. atroviride	not defined	not defined	not defined
TRIATDRAFT_292891	T. atroviride	not defined	not defined	not defined
TRIATDRAFT_292899	T. atroviride	not defined	not defined	not defined
TRIATDRAFT_293987	T. atroviride	not defined	not defined	not defined
TRIATDRAFT_296847	T. atroviride	not defined	not defined	not defined
TRIATDRAFT_297702	T. atroviride	not defined	not defined	not defined
TRIATDRAFT_298410	T. atroviride	not defined	not defined	not defined
TRIATDRAFT_299215	T. atroviride	not defined	not defined	not defined
TRIATDRAFT_299684	T. atroviride	not defined	not defined	not defined
TRIATDRAFT_29969	T. atroviride	not defined	not defined	not defined
TRIATDRAFT_300511	T. atroviride	not defined	not defined	not defined
TRIATDRAFT_300647	T. atroviride	not defined	not defined	not defined
TRIATDRAFT_300736	T. atroviride	not defined	not defined	not defined
TRIATDRAFT_300776	T. atroviride	not defined	not defined	not defined
TRIATDRAFT_300895	T. atroviride	not defined	not defined	not defined
TRIATDRAFT_301980	T. atroviride	not defined	not defined	not defined
TRIATDRAFT_302109	T. atroviride	not defined	not defined	not defined
TRIATDRAFT_302941	T. atroviride	not defined	not defined	not defined
TRIATDRAFT_303674	T. atroviride	not defined	not defined	not defined
TRIATDRAFT_303814	T. atroviride	not defined	not defined	not defined
TRIATDRAFT_305161	T. atroviride	not defined	not defined	not defined
TRIATDRAFT_306515	T. atroviride	not defined	not defined	not defined
TRIATDRAFT_306627	T. atroviride	not defined	not defined	not defined
TRIATDRAFT_313892	T. atroviride	not defined	not defined	not defined
TRIATDRAFT_314032	T. atroviride	not defined	not defined	not defined
TRIATDRAFT_314904	T. atroviride	not defined	not defined	not defined
TRIATDRAFT_315798	T. atroviride	not defined	not defined	not defined
TRIATDRAFT_316518	T. atroviride	not defined	not defined	not defined
TRIATDRAFT_316571	T. atroviride	not defined	not defined	not defined
TRIATDRAFT_316868	T. atroviride	not defined	not defined	not defined
TRIATDRAFT_316922	T. atroviride	not defined	not defined	not defined
TRIATDRAFT_317557	T. atroviride	not defined	not defined	not defined
TRIATDRAFT_317686	T. atroviride	not defined	not defined	not defined
TRIATDRAFT_318005	T. atroviride	not defined	not defined	not defined
TRIATDRAFT_318232	T. atroviride	not defined	not defined	not defined
TRIATDRAFT_318671	T. atroviride	not defined	not defined	not defined
TRIATDRAFT_319089	T. atroviride	not defined	not defined	not defined
TRIATDRAFT_319844	T. atroviride	not defined	not defined	not defined
TRIATDRAFT_322318	T. atroviride	not defined	not defined	not defined
TRIATDRAFT_32234	T. atroviride	not defined	not defined	not defined
TRIATDRAFT_323033	T. atroviride	not defined	not defined	not defined
TRIATDRAFT_323034	T. atroviride	not defined	not defined	not defined
TRIATDRAFT_3613	T. atroviride	not defined	not defined	not defined
TRIATDRAFT_36276	T. atroviride	not defined	not defined	not defined
TRIATDRAFT_37304	T. atroviride	not defined	not defined	not defined
TRIATDRAFT_41041	T. atroviride	not defined	not defined	not defined
TRIATDRAFT_43193	T. atroviride	not defined	not defined	not defined
TRIATDRAFT_45794	T. atroviride	not defined	not defined	not defined
TRIATDRAFT_46040	T. atroviride	not defined	not defined	not defined
TRIATDRAFT_49159	T. atroviride	not defined	not defined	not defined
TRIATDRAFT_51729	T. atroviride	not defined	not defined	not defined
TRIATDRAFT_52078	T. atroviride	not defined	not defined	not defined
TRIATDRAFT_53915	T. atroviride	not defined	not defined	not defined
TRIATDRAFT_54658	T. atroviride	not defined	not defined	not defined
TRIATDRAFT_54913	T. atroviride	not defined	not defined	not defined
TRIATDRAFT_54991	T. atroviride	not defined	not defined	not defined
TRIATDRAFT_689	T. atroviride	not defined	not defined	not defined
TRIATDRAFT_78617	T. atroviride	not defined	not defined	not defined
TRIATDRAFT_79965	T. atroviride	not defined	not defined	not defined
TRIATDRAFT_83067	T. atroviride	not defined	not defined	not defined
TRIATDRAFT_84877	T. atroviride	not defined	not defined	not defined
TRIATDRAFT_86022	T. atroviride	not defined	not defined	not defined
TRIATDRAFT_86392	T. atroviride	not defined	not defined	not defined
TRIATDRAFT_86551	T. atroviride	not defined	not defined	not defined
TRIATDRAFT_86718	T. atroviride	not defined	not defined	not defined
TRIATDRAFT_87968	T. atroviride	not defined	not defined	not defined
TRIATDRAFT_87984	T. atroviride	not defined	not defined	not defined
TRIATDRAFT_89089	T. atroviride	not defined	not defined	not defined
TRIATDRAFT_90086	T. atroviride	not defined	not defined	not defined
TRIATDRAFT_90402	T. atroviride	not defined	not defined	not defined
TRIATDRAFT_90906	T. atroviride	not defined	not defined	not defined
TRIATDRAFT_92450	T. atroviride	not defined	not defined	not defined
TRIATDRAFT_9815	T. atroviride	not defined	not defined	not defined
TRIATDRAFT_34761	T. atroviride	M02581_2.00	0.432	Puccinia graminis
TRIATDRAFT_297925	T. atroviride	M01434_2.00	0.044	R. oryzae
TRIATDRAFT_310560	T. atroviride	M01432_2.00	0.286	R. oryzae
TRIATDRAFT_311296	T. atroviride	M01432_2.00	0.286	R. oryzae
TRIATDRAFT_127829	T. atroviride	M00063_2.00	0.187	S. cerevisiae
TRIATDRAFT_131396	T. atroviride	M08553_2.00	0.59	S. cerevisiae
TRIATDRAFT_13310	T. atroviride	M08441_2.00	0.525	S. cerevisiae
TRIATDRAFT_137669	T. atroviride	M00061_2.00	0.533	S. cerevisiae
TRIATDRAFT_139614	T. atroviride	M00091_2.00	0.436	S. cerevisiae
TRIATDRAFT_140885	T. atroviride	M01536_2.00	0.777	S. cerevisiae
TRIATDRAFT_141876	T. atroviride	M00106_2.00	0.4	S. cerevisiae
TRIATDRAFT_141953	T. atroviride	M08441_2.00	0.55	S. cerevisiae
TRIATDRAFT_154038	T. atroviride	M00094_2.00	0.45	S. cerevisiae
TRIATDRAFT_157636	T. atroviride	M00096_2.00	0.475	S. cerevisiae
TRIATDRAFT_175405	T. atroviride	M00088_2.00	0.474	S. cerevisiae
TRIATDRAFT_175685	T. atroviride	M08441_2.00	0.45	S. cerevisiae
TRIATDRAFT_181798	T. atroviride	M00089_2.00	0.475	S. cerevisiae
TRIATDRAFT_19824	T. atroviride	M00070_2.00	0.378	S. cerevisiae
TRIATDRAFT_205365	T. atroviride	M01524_2.00	0.353	S. cerevisiae
TRIATDRAFT_219643	T. atroviride	M00102_2.00	0.436	S. cerevisiae
TRIATDRAFT_223478	T. atroviride	M08553_2.00	0.537	S. cerevisiae
TRIATDRAFT_225495	T. atroviride	M01563_2.00	0.217	S. cerevisiae
TRIATDRAFT_240812	T. atroviride	M00074_2.00	0.436	S. cerevisiae
TRIATDRAFT_258080	T. atroviride	M00100_2.00	0.436	S. cerevisiae
TRIATDRAFT_280170	T. atroviride	M00085_2.00	0.061	S. cerevisiae
TRIATDRAFT_280220	T. atroviride	M00089_2.00	0.062	S. cerevisiae
TRIATDRAFT_281366	T. atroviride	M01600_2.00	0.045	S. cerevisiae
TRIATDRAFT_281438	T. atroviride	M08441_2.00	0.224	S. cerevisiae
TRIATDRAFT_285200	T. atroviride	M00076_2.00	0.078	S. cerevisiae
TRIATDRAFT_288492	T. atroviride	M01557_2.00	0.729	S. cerevisiae
TRIATDRAFT_29615	T. atroviride	M00099_2.00	0.077	S. cerevisiae
TRIATDRAFT_297939	T. atroviride	M00082_2.00	0.017	S. cerevisiae
TRIATDRAFT_298437	T. atroviride	M08406_2.00	0.107	S. cerevisiae
TRIATDRAFT_299940	T. atroviride	M01565_2.00	0.274	S. cerevisiae
TRIATDRAFT_300696	T. atroviride	M00074_2.00	0.436	S. cerevisiae
TRIATDRAFT_300778	T. atroviride	M00096_2.00	0.475	S. cerevisiae
TRIATDRAFT_302680	T. atroviride	M01566_2.00	0.236	S. cerevisiae
TRIATDRAFT_30284	T. atroviride	M00080_2.00	0.475	S. cerevisiae
TRIATDRAFT_306814	T. atroviride	M08441_2.00	0.45	S. cerevisiae
TRIATDRAFT_320532	T. atroviride	M00051_2.00	0.856	S. cerevisiae
TRIATDRAFT_321544	T. atroviride	M00089_2.00	0.425	S. cerevisiae
TRIATDRAFT_321925	T. atroviride	M08441_2.00	0.425	S. cerevisiae
TRIATDRAFT_322580	T. atroviride	M00078_2.00	0.487	S. cerevisiae
TRIATDRAFT_32513	T. atroviride	M01527_2.00	0.435	S. cerevisiae
TRIATDRAFT_32855	T. atroviride	M00093_2.00	0.45	S. cerevisiae
TRIATDRAFT_34342	T. atroviride	M00108_2.00	0.568	S. cerevisiae
TRIATDRAFT_36070	T. atroviride	M00041_2.00	0.389	S. cerevisiae
TRIATDRAFT_43449	T. atroviride	M00096_2.00	0.475	S. cerevisiae
TRIATDRAFT_77763	T. atroviride	M00047_2.00	0.145	S. cerevisiae
TRIATDRAFT_83492	T. atroviride	M00066_2.00	0.673	S. cerevisiae
TRIATDRAFT_84176	T. atroviride	M00081_2.00	0.447	S. cerevisiae
TRIATDRAFT_84997	T. atroviride	M00091_2.00	0.447	S. cerevisiae
TRIATDRAFT_86635	T. atroviride	M00102_2.00	0.487	S. cerevisiae
TRIATDRAFT_87484	T. atroviride	M00102_2.00	0.513	S. cerevisiae
TRIATDRAFT_90607	T. atroviride	M08441_2.00	0.425	S. cerevisiae
TRIATDRAFT_91938	T. atroviride	M00918_2.00	0.391	S. cerevisiae
TRIATDRAFT_92684	T. atroviride	M00922_2.00	0.368	S. cerevisiae
TRIATDRAFT_220016	T. atroviride	M01419_2.00	0.5	S. commune
TRIATDRAFT_285323	T. atroviride	M01418_2.00	0.08	S. commune
TRIATDRAFT_283087	T. atroviride	M01186_2.00	0.787	S. pombe
TRIATDRAFT_280742	T. atroviride	M01470_2.00	0.229	S. pombe
TRIATDRAFT_33998	T. atroviride	M11340_2.00	0.423	S. pombe
TRIATDRAFT_44295	T. atroviride	M01470_2.00	0.458	S. pombe
