# Supplementary material for: A comprehensive transcription factor and DNA-binding motif resource for the construction of gene regulatory networks in Botrytis cinerea and Trichoderma atroviride
Source: Comput Struct Biotechnol J. 2021 Nov 18;19:6212–28. doi: 10.1016/j.csbj.2021.11.012 (PMC8637145; doi:10.1016/j.csbj.2021.11.012)
Supplement: Supplementary data 11 [file mmc11.zip]

Archive with 2 entries (2 files):
- __MACOSX/._Research Data Trichoderma_genie3.txt
- Research Data Trichoderma_genie3.txt
