# Supplementary material for: A comprehensive transcription factor and DNA-binding motif resource for the construction of gene regulatory networks in Botrytis cinerea and Trichoderma atroviride
Source: Comput Struct Biotechnol J. 2021 Nov 18;19:6212–28. doi: 10.1016/j.csbj.2021.11.012 (PMC8637145; doi:10.1016/j.csbj.2021.11.012)
Supplement: Supplementary data 12 [file mmc12.xlsx]

## Sheet: SRR_Botrytis
Publicly available SRR files used in this study for B. cinerea
Run	Assay Type	AvgSpotLen	Bases	BioProject	BioSample	Bytes	Center Name	Consent	DATASTORE filetype	DATASTORE provider	DATASTORE region	ENA-FIRST-PUBLIC (run)	ENA-LAST-UPDATE (run)	Experiment	growth_condition	Instrument	Library Name	LibraryLayout	LibrarySelection	LibrarySource	Organism	Platform	ReleaseDate	replicate	Sample Name	sample_name	SRA Study	Strain	Alias	Broker_name	description	INSDC_center_alias	INSDC_center_name	INSDC_first_public	INSDC_last_update	INSDC_status	SRA_accession	Title	collection_date	ena_checklist	environment_(material)	Host_Age	host_common_name	host_disease_status	host_taxid	Investigation_type	pathogene	plant-associated_environmental_package	plant_body_site
ERR184031	RNA-Seq	51	2239579269	PRJEB3346	SAMEA1558195	1611787817	GATC	public	fastq,sra	ena,gs,ncbi,s3	ena,gs.US,ncbi.public,s3.us-east-1	41207	43420	ERX159416	P. coccineus grown in presence of Botrytis cinerea	Illumina HiSeq 2000	RNA Extract 6	SINGLE	RANDOM	TRANSCRIPTOMIC	Trametes coccinea	ILLUMINA	2012-12-11T00:00:00Z	with_B_cinerea_bio_rep_B	SAMEA1558195	ERS183193	ERP001907	BRFM 379	E-MTAB-1330:Cell culture 7	ArrayExpress	Protocols: Growth in Malt extract liquid medium\, in baffled erlenmeyers\, shaken at 100 rpm\, at 26 degrees C in the dark. Sampling was performed after 3 days of incubation. Extraction with the TriZol method followed by LiCl precipitation of the RNA\, mRN...	Aix-Marseille University ; INRA - UMR 1163\, Biotechnologie des Champignons Filamenteux	Aix-Marseille University ; INRA - UMR 1163\, Biotechnologie des Champignons Filamenteux	2012-10-26T17:01:47Z	2012-10-25T23:01:38Z	public	ERS183193	Cell culture 7	#N/A	#N/A	#N/A	#N/A	#N/A	#N/A	#N/A	#N/A	#N/A	#N/A	#N/A
ERR2003408	RNA-Seq	102	2962912626	PRJEB21223	SAMEA104118664	1608108061	ZURICH UNIVERSITY OF APPLIED SCIENCES	public	fastq,sra	ena,gs,ncbi,s3	ena,gs.US,ncbi.public,s3.us-east-1	42940	43420	ERX2063277	#N/A	Illumina HiSeq 2500	unspecified	PAIRED	cDNA	TRANSCRIPTOMIC	Solanum lycopersicum	ILLUMINA	2017-07-28T00:00:00Z	#N/A	SAMEA104118664	ERS1782557	ERP023461	#N/A	#N/A	#N/A	#N/A	Zurich University of Applied Sciences	Zurich University of Applied Sciences	2017-07-24T17:01:42Z	2017-06-08T21:20:27Z	public	ERS1782557	Tomato-pathgoen interaction RNA-seq	2015-16	ERC000020	Tomato leaves	2	Tomato	artificially drop inoculated with spore and corresponding mock solution	4081	metatranscriptome	Phytophthora infestans (PI), Botrytis cinerea (BC), Oidium neolycopersici (ON)	plant-associated	leaf
ERR2003409	RNA-Seq	102	3907172220	PRJEB21223	SAMEA104118665	2117904091	ZURICH UNIVERSITY OF APPLIED SCIENCES	public	fastq,sra	ena,gs,ncbi,s3	ena,gs.US,ncbi.public,s3.us-east-1	42940	43420	ERX2063278	#N/A	Illumina HiSeq 2500	unspecified	PAIRED	cDNA	TRANSCRIPTOMIC	Solanum lycopersicum	ILLUMINA	2017-07-28T00:00:00Z	#N/A	SAMEA104118665	ERS1782558	ERP023461	#N/A	#N/A	#N/A	#N/A	Zurich University of Applied Sciences	Zurich University of Applied Sciences	2017-07-24T17:01:42Z	2017-06-08T21:20:27Z	public	ERS1782558	Tomato-pathgoen interaction RNA-seq	2015-16	ERC000020	Tomato leaves	2	Tomato	artificially drop inoculated with spore and corresponding mock solution	4081	metatranscriptome	Phytophthora infestans (PI), Botrytis cinerea (BC), Oidium neolycopersici (ON)	plant-associated	leaf
ERR2003410	RNA-Seq	102	8746767240	PRJEB21223	SAMEA104118666	4527456754	ZURICH UNIVERSITY OF APPLIED SCIENCES	public	fastq,sra	ena,gs,ncbi,s3	ena,gs.US,ncbi.public,s3.us-east-1	42940	43420	ERX2063279	#N/A	Illumina HiSeq 2500	unspecified	PAIRED	cDNA	TRANSCRIPTOMIC	Solanum lycopersicum	ILLUMINA	2017-07-28T00:00:00Z	#N/A	SAMEA104118666	ERS1782559	ERP023461	#N/A	#N/A	#N/A	#N/A	Zurich University of Applied Sciences	Zurich University of Applied Sciences	2017-07-24T17:01:42Z	2017-06-08T21:20:27Z	public	ERS1782559	Tomato-pathgoen interaction RNA-seq	2015-16	ERC000020	Tomato leaves	2	Tomato	artificially drop inoculated with spore and corresponding mock solution	4081	metatranscriptome	Phytophthora infestans (PI), Botrytis cinerea (BC), Oidium neolycopersici (ON)	plant-associated	leaf
SRR10215633	RNA-Seq	297	7299539900	PRJNA575349	SAMN12886776	3184606898	GEO	public	fastq,sra	gs,ncbi,s3	gs.US,ncbi.public,s3.us-east-1	#N/A	#N/A	SRX6935313	#N/A	Illumina HiSeq 2000	#N/A	PAIRED	cDNA	TRANSCRIPTOMIC	Botrytis cinerea	ILLUMINA	2019-10-03T00:00:00Z	#N/A	GSM4104542	#N/A	SRP223939	B05.10	#N/A	#N/A	#N/A	#N/A	#N/A	#N/A	#N/A	#N/A	#N/A	#N/A	#N/A	#N/A	#N/A	#N/A	#N/A	#N/A	#N/A	#N/A	#N/A	#N/A	#N/A
SRR10215634	RNA-Seq	297	7141316916	PRJNA575349	SAMN12886775	3105308870	GEO	public	fastq,sra	gs,ncbi,s3	gs.US,ncbi.public,s3.us-east-1	#N/A	#N/A	SRX6935314	#N/A	Illumina HiSeq 2000	#N/A	PAIRED	cDNA	TRANSCRIPTOMIC	Botrytis cinerea	ILLUMINA	2019-10-03T00:00:00Z	#N/A	GSM4104543	#N/A	SRP223939	B05.10	#N/A	#N/A	#N/A	#N/A	#N/A	#N/A	#N/A	#N/A	#N/A	#N/A	#N/A	#N/A	#N/A	#N/A	#N/A	#N/A	#N/A	#N/A	#N/A	#N/A	#N/A
SRR10215635	RNA-Seq	297	7024808094	PRJNA575349	SAMN12886774	3055177494	GEO	public	fastq,sra	gs,ncbi,s3	gs.US,ncbi.public,s3.us-east-1	#N/A	#N/A	SRX6935315	#N/A	Illumina HiSeq 2000	#N/A	PAIRED	cDNA	TRANSCRIPTOMIC	Botrytis cinerea	ILLUMINA	2019-10-03T00:00:00Z	#N/A	GSM4104544	#N/A	SRP223939	B05.10	#N/A	#N/A	#N/A	#N/A	#N/A	#N/A	#N/A	#N/A	#N/A	#N/A	#N/A	#N/A	#N/A	#N/A	#N/A	#N/A	#N/A	#N/A	#N/A	#N/A	#N/A
SRR10215636	RNA-Seq	297	7169747664	PRJNA575349	SAMN12886773	3138002452	GEO	public	fastq,sra	gs,ncbi,s3	gs.US,ncbi.public,s3.us-east-1	#N/A	#N/A	SRX6935316	#N/A	Illumina HiSeq 2000	#N/A	PAIRED	cDNA	TRANSCRIPTOMIC	Botrytis cinerea	ILLUMINA	2019-10-03T00:00:00Z	#N/A	GSM4104545	#N/A	SRP223939	B05.10	#N/A	#N/A	#N/A	#N/A	#N/A	#N/A	#N/A	#N/A	#N/A	#N/A	#N/A	#N/A	#N/A	#N/A	#N/A	#N/A	#N/A	#N/A	#N/A	#N/A	#N/A
SRR10215637	RNA-Seq	296	7560462530	PRJNA575349	SAMN12886772	3289531545	GEO	public	fastq,sra	gs,ncbi,s3	gs.US,ncbi.public,s3.us-east-1	#N/A	#N/A	SRX6935317	#N/A	Illumina HiSeq 2000	#N/A	PAIRED	cDNA	TRANSCRIPTOMIC	Botrytis cinerea	ILLUMINA	2019-10-03T00:00:00Z	#N/A	GSM4104546	#N/A	SRP223939	B05.10	#N/A	#N/A	#N/A	#N/A	#N/A	#N/A	#N/A	#N/A	#N/A	#N/A	#N/A	#N/A	#N/A	#N/A	#N/A	#N/A	#N/A	#N/A	#N/A	#N/A	#N/A
SRR10215638	RNA-Seq	297	7532166360	PRJNA575349	SAMN12886771	3245875425	GEO	public	fastq,sra	gs,ncbi,s3	gs.US,ncbi.public,s3.us-east-1	#N/A	#N/A	SRX6935318	#N/A	Illumina HiSeq 2000	#N/A	PAIRED	cDNA	TRANSCRIPTOMIC	Botrytis cinerea	ILLUMINA	2019-10-03T00:00:00Z	#N/A	GSM4104547	#N/A	SRP223939	B05.10	#N/A	#N/A	#N/A	#N/A	#N/A	#N/A	#N/A	#N/A	#N/A	#N/A	#N/A	#N/A	#N/A	#N/A	#N/A	#N/A	#N/A	#N/A	#N/A	#N/A	#N/A
SRR10215639	RNA-Seq	297	7867750746	PRJNA575349	SAMN12886785	3492592426	GEO	public	fastq,sra	gs,ncbi,s3	gs.US,ncbi.public,s3.us-east-1	#N/A	#N/A	SRX6935319	#N/A	Illumina HiSeq 2000	#N/A	PAIRED	cDNA	TRANSCRIPTOMIC	Botrytis cinerea	ILLUMINA	2019-10-03T00:00:00Z	#N/A	GSM4104548	#N/A	SRP223939	B05.10	#N/A	#N/A	#N/A	#N/A	#N/A	#N/A	#N/A	#N/A	#N/A	#N/A	#N/A	#N/A	#N/A	#N/A	#N/A	#N/A	#N/A	#N/A	#N/A	#N/A	#N/A
SRR10215640	RNA-Seq	297	6577146116	PRJNA575349	SAMN12886784	2890500502	GEO	public	fastq,sra	gs,ncbi,s3	gs.US,ncbi.public,s3.us-east-1	#N/A	#N/A	SRX6935320	#N/A	Illumina HiSeq 2000	#N/A	PAIRED	cDNA	TRANSCRIPTOMIC	Botrytis cinerea	ILLUMINA	2019-10-03T00:00:00Z	#N/A	GSM4104549	#N/A	SRP223939	B05.10	#N/A	#N/A	#N/A	#N/A	#N/A	#N/A	#N/A	#N/A	#N/A	#N/A	#N/A	#N/A	#N/A	#N/A	#N/A	#N/A	#N/A	#N/A	#N/A	#N/A	#N/A
SRR10215641	RNA-Seq	297	9367731460	PRJNA575349	SAMN12886783	4083825947	GEO	public	fastq,sra	gs,ncbi,s3	gs.US,ncbi.public,s3.us-east-1	#N/A	#N/A	SRX6935321	#N/A	Illumina HiSeq 2000	#N/A	PAIRED	cDNA	TRANSCRIPTOMIC	Botrytis cinerea	ILLUMINA	2019-10-03T00:00:00Z	#N/A	GSM4104550	#N/A	SRP223939	B05.10	#N/A	#N/A	#N/A	#N/A	#N/A	#N/A	#N/A	#N/A	#N/A	#N/A	#N/A	#N/A	#N/A	#N/A	#N/A	#N/A	#N/A	#N/A	#N/A	#N/A	#N/A
SRR10215642	RNA-Seq	296	8226599052	PRJNA575349	SAMN12886782	3501524595	GEO	public	fastq,sra	gs,ncbi,s3	gs.US,ncbi.public,s3.us-east-1	#N/A	#N/A	SRX6935322	#N/A	Illumina HiSeq 2000	#N/A	PAIRED	cDNA	TRANSCRIPTOMIC	Botrytis cinerea	ILLUMINA	2019-10-03T00:00:00Z	#N/A	GSM4104551	#N/A	SRP223939	B05.10	#N/A	#N/A	#N/A	#N/A	#N/A	#N/A	#N/A	#N/A	#N/A	#N/A	#N/A	#N/A	#N/A	#N/A	#N/A	#N/A	#N/A	#N/A	#N/A	#N/A	#N/A
SRR10215643	RNA-Seq	296	7430113952	PRJNA575349	SAMN12886781	3240134692	GEO	public	fastq,sra	gs,ncbi,s3	gs.US,ncbi.public,s3.us-east-1	#N/A	#N/A	SRX6935323	#N/A	Illumina HiSeq 2000	#N/A	PAIRED	cDNA	TRANSCRIPTOMIC	Botrytis cinerea	ILLUMINA	2019-10-03T00:00:00Z	#N/A	GSM4104552	#N/A	SRP223939	B05.10	#N/A	#N/A	#N/A	#N/A	#N/A	#N/A	#N/A	#N/A	#N/A	#N/A	#N/A	#N/A	#N/A	#N/A	#N/A	#N/A	#N/A	#N/A	#N/A	#N/A	#N/A
SRR10215644	RNA-Seq	297	7588268728	PRJNA575349	SAMN12886780	3291717944	GEO	public	fastq,sra	gs,ncbi,s3	gs.US,ncbi.public,s3.us-east-1	#N/A	#N/A	SRX6935324	#N/A	Illumina HiSeq 2000	#N/A	PAIRED	cDNA	TRANSCRIPTOMIC	Botrytis cinerea	ILLUMINA	2019-10-03T00:00:00Z	#N/A	GSM4104553	#N/A	SRP223939	B05.10	#N/A	#N/A	#N/A	#N/A	#N/A	#N/A	#N/A	#N/A	#N/A	#N/A	#N/A	#N/A	#N/A	#N/A	#N/A	#N/A	#N/A	#N/A	#N/A	#N/A	#N/A
SRR10215645	RNA-Seq	297	6892972312	PRJNA575349	SAMN12886779	2997630852	GEO	public	fastq,sra	gs,ncbi,s3	gs.US,ncbi.public,s3.us-east-1	#N/A	#N/A	SRX6935325	#N/A	Illumina HiSeq 2000	#N/A	PAIRED	cDNA	TRANSCRIPTOMIC	Botrytis cinerea	ILLUMINA	2019-10-03T00:00:00Z	#N/A	GSM4104554	#N/A	SRP223939	B05.10	#N/A	#N/A	#N/A	#N/A	#N/A	#N/A	#N/A	#N/A	#N/A	#N/A	#N/A	#N/A	#N/A	#N/A	#N/A	#N/A	#N/A	#N/A	#N/A	#N/A	#N/A
SRR10215646	RNA-Seq	296	6573127660	PRJNA575349	SAMN12886778	2891881065	GEO	public	fastq,sra	gs,ncbi,s3	gs.US,ncbi.public,s3.us-east-1	#N/A	#N/A	SRX6935326	#N/A	Illumina HiSeq 2000	#N/A	PAIRED	cDNA	TRANSCRIPTOMIC	Botrytis cinerea	ILLUMINA	2019-10-03T00:00:00Z	#N/A	GSM4104555	#N/A	SRP223939	B05.10	#N/A	#N/A	#N/A	#N/A	#N/A	#N/A	#N/A	#N/A	#N/A	#N/A	#N/A	#N/A	#N/A	#N/A	#N/A	#N/A	#N/A	#N/A	#N/A	#N/A	#N/A
SRR10215647	RNA-Seq	297	6970904710	PRJNA575349	SAMN12886777	3030460966	GEO	public	fastq,sra	gs,ncbi,s3	gs.US,ncbi.public,s3.us-east-1	#N/A	#N/A	SRX6935327	#N/A	Illumina HiSeq 2000	#N/A	PAIRED	cDNA	TRANSCRIPTOMIC	Botrytis cinerea	ILLUMINA	2019-10-03T00:00:00Z	#N/A	GSM4104556	#N/A	SRP223939	B05.10	#N/A	#N/A	#N/A	#N/A	#N/A	#N/A	#N/A	#N/A	#N/A	#N/A	#N/A	#N/A	#N/A	#N/A	#N/A	#N/A	#N/A	#N/A	#N/A	#N/A	#N/A
SRR1049380	RNA-Seq	99	1659067256	PRJNA231064	SAMN02441903	991518153	PURDUE UNIVERSITY	public	fastq,sra	gs,ncbi,s3	gs.US,ncbi.public,s3.us-east-1	#N/A	#N/A	SRX391658	#N/A	Illumina HiScanSQ	0	SINGLE	PolyA	TRANSCRIPTOMIC	Arabidopsis thaliana	ILLUMINA	2014-01-21T00:00:00Z	#N/A	wildtype_36b	#N/A	SRP033777	col botrytis rep2	#N/A	#N/A	#N/A	#N/A	#N/A	#N/A	#N/A	#N/A	#N/A	#N/A	#N/A	#N/A	#N/A	#N/A	#N/A	#N/A	#N/A	#N/A	#N/A	#N/A	#N/A
SRR1049385	RNA-Seq	98	2252379433	PRJNA231064	SAMN02441906	1317843868	PURDUE UNIVERSITY	public	fastq,sra	gs,ncbi,s3	gs.US,ncbi.public,s3.us-east-1	#N/A	#N/A	SRX391663	#N/A	Illumina HiScanSQ	0	SINGLE	PolyA	TRANSCRIPTOMIC	Arabidopsis thaliana	ILLUMINA	2014-01-21T00:00:00Z	#N/A	med18_36a	#N/A	SRP033777	med18 botrytis rep1	#N/A	#N/A	#N/A	#N/A	#N/A	#N/A	#N/A	#N/A	#N/A	#N/A	#N/A	#N/A	#N/A	#N/A	#N/A	#N/A	#N/A	#N/A	#N/A	#N/A	#N/A
SRR1049386	RNA-Seq	99	2406871417	PRJNA231064	SAMN02441907	1384683223	PURDUE UNIVERSITY	public	fastq,sra	gs,ncbi,s3	gs.US,ncbi.public,s3.us-east-1	#N/A	#N/A	SRX391664	#N/A	Illumina HiScanSQ	0	SINGLE	PolyA	TRANSCRIPTOMIC	Arabidopsis thaliana	ILLUMINA	2014-01-21T00:00:00Z	#N/A	med18_36b	#N/A	SRP033777	med18 botrytis rep2	#N/A	#N/A	#N/A	#N/A	#N/A	#N/A	#N/A	#N/A	#N/A	#N/A	#N/A	#N/A	#N/A	#N/A	#N/A	#N/A	#N/A	#N/A	#N/A	#N/A	#N/A
SRR1049377	RNA-Seq	99	1323462164	PRJNA231064	SAMN02441902	794560950	PURDUE UNIVERSITY	public	fastq,sra	gs,ncbi,s3	gs.US,ncbi.public,s3.us-east-1	#N/A	#N/A	SRX391655	#N/A	Illumina HiScanSQ	0	SINGLE	PolyA	TRANSCRIPTOMIC	Arabidopsis thaliana	ILLUMINA	2014-01-21T00:00:00Z	#N/A	wildtype_36a	#N/A	SRP033777	col botrytis rep1	#N/A	#N/A	#N/A	#N/A	#N/A	#N/A	#N/A	#N/A	#N/A	#N/A	#N/A	#N/A	#N/A	#N/A	#N/A	#N/A	#N/A	#N/A	#N/A	#N/A	#N/A
SRR10607589	RNA-Seq	300	2986998900	PRJNA594308	SAMN13512236	953640900	EAST CHINA NORMAL UNIVERSITY	public	fastq,sra	gs,ncbi,s3	gs.US,ncbi.public,s3.us-east-1	#N/A	#N/A	SRX7286876	#N/A	Illumina HiSeq 2500	Bac-Light-1	PAIRED	cDNA	TRANSCRIPTOMIC	Botrytis cinerea	ILLUMINA	2020-05-01T00:00:00Z	#N/A	Bac-Light-1	#N/A	SRP235144	Bac-Light-1	#N/A	#N/A	#N/A	#N/A	#N/A	#N/A	#N/A	#N/A	#N/A	#N/A	43525	#N/A	#N/A	#N/A	#N/A	#N/A	#N/A	#N/A	#N/A	#N/A	#N/A
SRR10607590	RNA-Seq	300	3292716600	PRJNA594308	SAMN13512235	1046062621	EAST CHINA NORMAL UNIVERSITY	public	fastq,sra	gs,ncbi,s3	gs.US,ncbi.public,s3.us-east-1	#N/A	#N/A	SRX7286875	#N/A	Illumina HiSeq 2500	Bac-Dark-3	PAIRED	cDNA	TRANSCRIPTOMIC	Botrytis cinerea	ILLUMINA	2020-05-01T00:00:00Z	#N/A	Bac-Dark-3	#N/A	SRP235144	Bac-Dark-3	#N/A	#N/A	#N/A	#N/A	#N/A	#N/A	#N/A	#N/A	#N/A	#N/A	43525	#N/A	#N/A	#N/A	#N/A	#N/A	#N/A	#N/A	#N/A	#N/A	#N/A
SRR10607591	RNA-Seq	300	3113623500	PRJNA594308	SAMN13512234	995943862	EAST CHINA NORMAL UNIVERSITY	public	fastq,sra	gs,ncbi,s3	gs.US,ncbi.public,s3.us-east-1	#N/A	#N/A	SRX7286874	#N/A	Illumina HiSeq 2500	Bac-Dark-2	PAIRED	cDNA	TRANSCRIPTOMIC	Botrytis cinerea	ILLUMINA	2020-05-01T00:00:00Z	#N/A	Bac-Dark-2	#N/A	SRP235144	Bac-Dark-2	#N/A	#N/A	#N/A	#N/A	#N/A	#N/A	#N/A	#N/A	#N/A	#N/A	43525	#N/A	#N/A	#N/A	#N/A	#N/A	#N/A	#N/A	#N/A	#N/A	#N/A
SRR10607592	RNA-Seq	300	2916021600	PRJNA594308	SAMN13512233	933356328	EAST CHINA NORMAL UNIVERSITY	public	fastq,sra	gs,ncbi,s3	gs.US,ncbi.public,s3.us-east-1	#N/A	#N/A	SRX7286873	#N/A	Illumina HiSeq 2500	Bac-Dark-1	PAIRED	cDNA	TRANSCRIPTOMIC	Botrytis cinerea	ILLUMINA	2020-05-01T00:00:00Z	#N/A	Bac-Dark-1	#N/A	SRP235144	Bac-Dark-1	#N/A	#N/A	#N/A	#N/A	#N/A	#N/A	#N/A	#N/A	#N/A	#N/A	43525	#N/A	#N/A	#N/A	#N/A	#N/A	#N/A	#N/A	#N/A	#N/A	#N/A
SRR10607593	RNA-Seq	300	2617792800	PRJNA594308	SAMN13512232	819626265	EAST CHINA NORMAL UNIVERSITY	public	fastq,sra	gs,ncbi,s3	gs.US,ncbi.public,s3.us-east-1	#N/A	#N/A	SRX7286872	#N/A	Illumina HiSeq 2500	WT-Light-3	PAIRED	cDNA	TRANSCRIPTOMIC	Botrytis cinerea	ILLUMINA	2020-05-01T00:00:00Z	#N/A	WT-Light-3	#N/A	SRP235144	WT-Light-3	#N/A	#N/A	#N/A	#N/A	#N/A	#N/A	#N/A	#N/A	#N/A	#N/A	43525	#N/A	#N/A	#N/A	#N/A	#N/A	#N/A	#N/A	#N/A	#N/A	#N/A
SRR10607594	RNA-Seq	300	2555125500	PRJNA594308	SAMN13512231	808946378	EAST CHINA NORMAL UNIVERSITY	public	fastq,sra	gs,ncbi,s3	gs.US,ncbi.public,s3.us-east-1	#N/A	#N/A	SRX7286871	#N/A	Illumina HiSeq 2500	WT-Light-2	PAIRED	cDNA	TRANSCRIPTOMIC	Botrytis cinerea	ILLUMINA	2020-05-01T00:00:00Z	#N/A	WT-Light-2	#N/A	SRP235144	WT-Light-2	#N/A	#N/A	#N/A	#N/A	#N/A	#N/A	#N/A	#N/A	#N/A	#N/A	43525	#N/A	#N/A	#N/A	#N/A	#N/A	#N/A	#N/A	#N/A	#N/A	#N/A
SRR10607595	RNA-Seq	300	3072192600	PRJNA594308	SAMN13512230	970908785	EAST CHINA NORMAL UNIVERSITY	public	fastq,sra	gs,ncbi,s3	gs.US,ncbi.public,s3.us-east-1	#N/A	#N/A	SRX7286870	#N/A	Illumina HiSeq 2500	WT-Light-1	PAIRED	cDNA	TRANSCRIPTOMIC	Botrytis cinerea	ILLUMINA	2020-05-01T00:00:00Z	#N/A	WT-Light-1	#N/A	SRP235144	WT-Light-1	#N/A	#N/A	#N/A	#N/A	#N/A	#N/A	#N/A	#N/A	#N/A	#N/A	43525	#N/A	#N/A	#N/A	#N/A	#N/A	#N/A	#N/A	#N/A	#N/A	#N/A
SRR10607596	RNA-Seq	300	2736636300	PRJNA594308	SAMN13512229	886428408	EAST CHINA NORMAL UNIVERSITY	public	fastq,sra	gs,ncbi,s3	gs.US,ncbi.public,s3.us-east-1	#N/A	#N/A	SRX7286869	#N/A	Illumina HiSeq 2500	WT-Dark-3	PAIRED	cDNA	TRANSCRIPTOMIC	Botrytis cinerea	ILLUMINA	2020-05-01T00:00:00Z	#N/A	WT-Dark-3	#N/A	SRP235144	WT-Dark-3	#N/A	#N/A	#N/A	#N/A	#N/A	#N/A	#N/A	#N/A	#N/A	#N/A	43525	#N/A	#N/A	#N/A	#N/A	#N/A	#N/A	#N/A	#N/A	#N/A	#N/A
SRR10607597	RNA-Seq	300	2845417200	PRJNA594308	SAMN13512238	919859449	EAST CHINA NORMAL UNIVERSITY	public	fastq,sra	gs,ncbi,s3	gs.US,ncbi.public,s3.us-east-1	#N/A	#N/A	SRX7286868	#N/A	Illumina HiSeq 2500	Bac-Light-3	PAIRED	cDNA	TRANSCRIPTOMIC	Botrytis cinerea	ILLUMINA	2020-05-01T00:00:00Z	#N/A	Bac-Light-3	#N/A	SRP235144	Bac-Light-3	#N/A	#N/A	#N/A	#N/A	#N/A	#N/A	#N/A	#N/A	#N/A	#N/A	43525	#N/A	#N/A	#N/A	#N/A	#N/A	#N/A	#N/A	#N/A	#N/A	#N/A
SRR10607598	RNA-Seq	300	2675861400	PRJNA594308	SAMN13512237	861846666	EAST CHINA NORMAL UNIVERSITY	public	fastq,sra	gs,ncbi,s3	gs.US,ncbi.public,s3.us-east-1	#N/A	#N/A	SRX7286867	#N/A	Illumina HiSeq 2500	Bac-Light-2	PAIRED	cDNA	TRANSCRIPTOMIC	Botrytis cinerea	ILLUMINA	2020-05-01T00:00:00Z	#N/A	Bac-Light-2	#N/A	SRP235144	Bac-Light-2	#N/A	#N/A	#N/A	#N/A	#N/A	#N/A	#N/A	#N/A	#N/A	#N/A	43525	#N/A	#N/A	#N/A	#N/A	#N/A	#N/A	#N/A	#N/A	#N/A	#N/A
SRR10607599	RNA-Seq	300	3137109600	PRJNA594308	SAMN13512228	988005396	EAST CHINA NORMAL UNIVERSITY	public	fastq,sra	gs,ncbi,s3	gs.US,ncbi.public,s3.us-east-1	#N/A	#N/A	SRX7286866	#N/A	Illumina HiSeq 2500	WT-Dark-2	PAIRED	cDNA	TRANSCRIPTOMIC	Botrytis cinerea	ILLUMINA	2020-05-01T00:00:00Z	#N/A	WT-Dark-2	#N/A	SRP235144	WT-Dark-2	#N/A	#N/A	#N/A	#N/A	#N/A	#N/A	#N/A	#N/A	#N/A	#N/A	43525	#N/A	#N/A	#N/A	#N/A	#N/A	#N/A	#N/A	#N/A	#N/A	#N/A
SRR10607600	RNA-Seq	300	2681430000	PRJNA594308	SAMN13512227	852575547	EAST CHINA NORMAL UNIVERSITY	public	fastq,sra	gs,ncbi,s3	gs.US,ncbi.public,s3.us-east-1	#N/A	#N/A	SRX7286865	#N/A	Illumina HiSeq 2500	WT-Dark-1	PAIRED	cDNA	TRANSCRIPTOMIC	Botrytis cinerea	ILLUMINA	2020-05-01T00:00:00Z	#N/A	WT-Dark-1	#N/A	SRP235144	WT-Dark-1	#N/A	#N/A	#N/A	#N/A	#N/A	#N/A	#N/A	#N/A	#N/A	#N/A	43525	#N/A	#N/A	#N/A	#N/A	#N/A	#N/A	#N/A	#N/A	#N/A	#N/A
SRR10964730	RNA-Seq	300	8795792700	PRJNA602928	SAMN13910692	2784760237	INSTITUTE OF PLANT BREEDING AND GENETIC RESOURCES, HELLENIC AGRICULTURAL ORGANIZATION DEMETER	public	fastq,sra	gs,ncbi,s3	gs.US,ncbi.public,s3.us-east-1	#N/A	#N/A	SRX7630385	#N/A	Illumina NovaSeq 6000	24HAI_B1	PAIRED	PCR	TRANSCRIPTOMIC	Actinidia chinensis	ILLUMINA	2020-04-08T00:00:00Z	#N/A	24HAI_B1	#N/A	SRP244836	#N/A	#N/A	#N/A	#N/A	#N/A	#N/A	#N/A	#N/A	#N/A	#N/A	#N/A	#N/A	#N/A	#N/A	#N/A	#N/A	#N/A	#N/A	#N/A	#N/A	#N/A	#N/A
SRR10964734	RNA-Seq	300	7165056000	PRJNA602928	SAMN13910688	2270944820	INSTITUTE OF PLANT BREEDING AND GENETIC RESOURCES, HELLENIC AGRICULTURAL ORGANIZATION DEMETER	public	fastq,sra	gs,ncbi,s3	gs.US,ncbi.public,s3.us-east-1	#N/A	#N/A	SRX7630381	#N/A	Illumina NovaSeq 6000	12HAI_B3	PAIRED	PCR	TRANSCRIPTOMIC	Actinidia chinensis	ILLUMINA	2020-04-08T00:00:00Z	#N/A	12HAI_B3	#N/A	SRP244836	#N/A	#N/A	#N/A	#N/A	#N/A	#N/A	#N/A	#N/A	#N/A	#N/A	#N/A	#N/A	#N/A	#N/A	#N/A	#N/A	#N/A	#N/A	#N/A	#N/A	#N/A	#N/A
SRR10964735	RNA-Seq	300	9378688500	PRJNA602928	SAMN13910687	2960387857	INSTITUTE OF PLANT BREEDING AND GENETIC RESOURCES, HELLENIC AGRICULTURAL ORGANIZATION DEMETER	public	fastq,sra	gs,ncbi,s3	gs.US,ncbi.public,s3.us-east-1	#N/A	#N/A	SRX7630380	#N/A	Illumina NovaSeq 6000	12HAI_B2	PAIRED	PCR	TRANSCRIPTOMIC	Actinidia chinensis	ILLUMINA	2020-04-08T00:00:00Z	#N/A	12HAI_B2	#N/A	SRP244836	#N/A	#N/A	#N/A	#N/A	#N/A	#N/A	#N/A	#N/A	#N/A	#N/A	#N/A	#N/A	#N/A	#N/A	#N/A	#N/A	#N/A	#N/A	#N/A	#N/A	#N/A	#N/A
SRR10964736	RNA-Seq	300	6251798100	PRJNA602928	SAMN13910686	1980036231	INSTITUTE OF PLANT BREEDING AND GENETIC RESOURCES, HELLENIC AGRICULTURAL ORGANIZATION DEMETER	public	fastq,sra	gs,ncbi,s3	gs.US,ncbi.public,s3.us-east-1	#N/A	#N/A	SRX7630379	#N/A	Illumina NovaSeq 6000	12HAI_B1	PAIRED	PCR	TRANSCRIPTOMIC	Actinidia chinensis	ILLUMINA	2020-04-08T00:00:00Z	#N/A	12HAI_B1	#N/A	SRP244836	#N/A	#N/A	#N/A	#N/A	#N/A	#N/A	#N/A	#N/A	#N/A	#N/A	#N/A	#N/A	#N/A	#N/A	#N/A	#N/A	#N/A	#N/A	#N/A	#N/A	#N/A	#N/A
SRR10964738	RNA-Seq	300	9952747800	PRJNA602928	SAMN13910700	3140183824	INSTITUTE OF PLANT BREEDING AND GENETIC RESOURCES, HELLENIC AGRICULTURAL ORGANIZATION DEMETER	public	fastq,sra	gs,ncbi,s3	gs.US,ncbi.public,s3.us-east-1	#N/A	#N/A	SRX7630377	#N/A	Illumina NovaSeq 6000	48HAI_B3	PAIRED	PCR	TRANSCRIPTOMIC	Actinidia chinensis	ILLUMINA	2020-04-08T00:00:00Z	#N/A	48HAI_B3	#N/A	SRP244836	#N/A	#N/A	#N/A	#N/A	#N/A	#N/A	#N/A	#N/A	#N/A	#N/A	#N/A	#N/A	#N/A	#N/A	#N/A	#N/A	#N/A	#N/A	#N/A	#N/A	#N/A	#N/A
SRR10964739	RNA-Seq	300	9157260900	PRJNA602928	SAMN13910699	2902624208	INSTITUTE OF PLANT BREEDING AND GENETIC RESOURCES, HELLENIC AGRICULTURAL ORGANIZATION DEMETER	public	fastq,sra	gs,ncbi,s3	gs.US,ncbi.public,s3.us-east-1	#N/A	#N/A	SRX7630376	#N/A	Illumina NovaSeq 6000	48HAI_B2	PAIRED	PCR	TRANSCRIPTOMIC	Actinidia chinensis	ILLUMINA	2020-04-08T00:00:00Z	#N/A	48HAI_B2	#N/A	SRP244836	#N/A	#N/A	#N/A	#N/A	#N/A	#N/A	#N/A	#N/A	#N/A	#N/A	#N/A	#N/A	#N/A	#N/A	#N/A	#N/A	#N/A	#N/A	#N/A	#N/A	#N/A	#N/A
SRR10964740	RNA-Seq	300	9441859500	PRJNA602928	SAMN13910698	2989650983	INSTITUTE OF PLANT BREEDING AND GENETIC RESOURCES, HELLENIC AGRICULTURAL ORGANIZATION DEMETER	public	fastq,sra	gs,ncbi,s3	gs.US,ncbi.public,s3.us-east-1	#N/A	#N/A	SRX7630375	#N/A	Illumina NovaSeq 6000	48HAI_B1	PAIRED	PCR	TRANSCRIPTOMIC	Actinidia chinensis	ILLUMINA	2020-04-08T00:00:00Z	#N/A	48HAI_B1	#N/A	SRP244836	#N/A	#N/A	#N/A	#N/A	#N/A	#N/A	#N/A	#N/A	#N/A	#N/A	#N/A	#N/A	#N/A	#N/A	#N/A	#N/A	#N/A	#N/A	#N/A	#N/A	#N/A	#N/A
SRR10964744	RNA-Seq	300	8324527200	PRJNA602928	SAMN13910694	2648410608	INSTITUTE OF PLANT BREEDING AND GENETIC RESOURCES, HELLENIC AGRICULTURAL ORGANIZATION DEMETER	public	fastq,sra	gs,ncbi,s3	gs.US,ncbi.public,s3.us-east-1	#N/A	#N/A	SRX7630371	#N/A	Illumina NovaSeq 6000	24HAI_B3	PAIRED	PCR	TRANSCRIPTOMIC	Actinidia chinensis	ILLUMINA	2020-04-08T00:00:00Z	#N/A	24HAI_B3	#N/A	SRP244836	#N/A	#N/A	#N/A	#N/A	#N/A	#N/A	#N/A	#N/A	#N/A	#N/A	#N/A	#N/A	#N/A	#N/A	#N/A	#N/A	#N/A	#N/A	#N/A	#N/A	#N/A	#N/A
SRR10964745	RNA-Seq	300	9374581500	PRJNA602928	SAMN13910693	2976113310	INSTITUTE OF PLANT BREEDING AND GENETIC RESOURCES, HELLENIC AGRICULTURAL ORGANIZATION DEMETER	public	fastq,sra	gs,ncbi,s3	gs.US,ncbi.public,s3.us-east-1	#N/A	#N/A	SRX7630370	#N/A	Illumina NovaSeq 6000	24HAI_B2	PAIRED	PCR	TRANSCRIPTOMIC	Actinidia chinensis	ILLUMINA	2020-04-08T00:00:00Z	#N/A	24HAI_B2	#N/A	SRP244836	#N/A	#N/A	#N/A	#N/A	#N/A	#N/A	#N/A	#N/A	#N/A	#N/A	#N/A	#N/A	#N/A	#N/A	#N/A	#N/A	#N/A	#N/A	#N/A	#N/A	#N/A	#N/A
SRR11447170	RNA-Seq	302	6933854164	PRJNA616218	SAMN14484725	2177772244	GUANGXI UNIVERSITY	public	fastq,sra	gs,ncbi,s3	gs.US,ncbi.public,s3.us-east-1	#N/A	#N/A	SRX8024964	#N/A	Illumina HiSeq 4000	M1_2	PAIRED	cDNA	TRANSCRIPTOMIC	Botrytis cinerea	ILLUMINA	2020-04-20T00:00:00Z	#N/A	M1_2	#N/A	SRP254522	#N/A	#N/A	#N/A	#N/A	#N/A	#N/A	#N/A	#N/A	#N/A	#N/A	#N/A	2018-04	#N/A	#N/A	#N/A	#N/A	#N/A	#N/A	#N/A	#N/A	#N/A	#N/A
SRR11447171	RNA-Seq	302	7021859380	PRJNA616218	SAMN14484721	2389947761	GUANGXI UNIVERSITY	public	fastq,sra	gs,ncbi,s3	gs.US,ncbi.public,s3.us-east-1	#N/A	#N/A	SRX8024963	#N/A	Illumina HiSeq 4000	M0_1	PAIRED	cDNA	TRANSCRIPTOMIC	Botrytis cinerea	ILLUMINA	2020-04-20T00:00:00Z	#N/A	M0_1	#N/A	SRP254522	#N/A	#N/A	#N/A	#N/A	#N/A	#N/A	#N/A	#N/A	#N/A	#N/A	#N/A	2018-04	#N/A	#N/A	#N/A	#N/A	#N/A	#N/A	#N/A	#N/A	#N/A	#N/A
SRR11447172	RNA-Seq	302	7825703954	PRJNA616218	SAMN14484723	2460064288	GUANGXI UNIVERSITY	public	fastq,sra	gs,ncbi,s3	gs.US,ncbi.public,s3.us-east-1	#N/A	#N/A	SRX8024962	#N/A	Illumina HiSeq 4000	M0_3	PAIRED	cDNA	TRANSCRIPTOMIC	Botrytis cinerea	ILLUMINA	2020-04-20T00:00:00Z	#N/A	M0_3	#N/A	SRP254522	#N/A	#N/A	#N/A	#N/A	#N/A	#N/A	#N/A	#N/A	#N/A	#N/A	#N/A	2018-04	#N/A	#N/A	#N/A	#N/A	#N/A	#N/A	#N/A	#N/A	#N/A	#N/A
SRR11447173	RNA-Seq	302	7726747312	PRJNA616218	SAMN14484722	2438748853	GUANGXI UNIVERSITY	public	fastq,sra	gs,ncbi,s3	gs.US,ncbi.public,s3.us-east-1	#N/A	#N/A	SRX8024961	#N/A	Illumina HiSeq 4000	M0_2	PAIRED	cDNA	TRANSCRIPTOMIC	Botrytis cinerea	ILLUMINA	2020-04-20T00:00:00Z	#N/A	M0_2	#N/A	SRP254522	#N/A	#N/A	#N/A	#N/A	#N/A	#N/A	#N/A	#N/A	#N/A	#N/A	#N/A	2018-04	#N/A	#N/A	#N/A	#N/A	#N/A	#N/A	#N/A	#N/A	#N/A	#N/A
SRR11447174	RNA-Seq	302	6566431300	PRJNA616218	SAMN14484718	2175713589	GUANGXI UNIVERSITY	public	fastq,sra	gs,ncbi,s3	gs.US,ncbi.public,s3.us-east-1	#N/A	#N/A	SRX8024960	#N/A	Illumina HiSeq 4000	W1_1	PAIRED	cDNA	TRANSCRIPTOMIC	Botrytis cinerea	ILLUMINA	2020-04-20T00:00:00Z	#N/A	W1_1	#N/A	SRP254522	#N/A	#N/A	#N/A	#N/A	#N/A	#N/A	#N/A	#N/A	#N/A	#N/A	#N/A	2018-04	#N/A	#N/A	#N/A	#N/A	#N/A	#N/A	#N/A	#N/A	#N/A	#N/A
SRR11447175	RNA-Seq	302	7236638760	PRJNA616218	SAMN14484720	2298382173	GUANGXI UNIVERSITY	public	fastq,sra	gs,ncbi,s3	gs.US,ncbi.public,s3.us-east-1	#N/A	#N/A	SRX8024959	#N/A	Illumina HiSeq 4000	W1_3	PAIRED	cDNA	TRANSCRIPTOMIC	Botrytis cinerea	ILLUMINA	2020-04-20T00:00:00Z	#N/A	W1_3	#N/A	SRP254522	#N/A	#N/A	#N/A	#N/A	#N/A	#N/A	#N/A	#N/A	#N/A	#N/A	#N/A	2018-04	#N/A	#N/A	#N/A	#N/A	#N/A	#N/A	#N/A	#N/A	#N/A	#N/A
SRR11447176	RNA-Seq	302	7315254192	PRJNA616218	SAMN14484719	2307545103	GUANGXI UNIVERSITY	public	fastq,sra	gs,ncbi,s3	gs.US,ncbi.public,s3.us-east-1	#N/A	#N/A	SRX8024958	#N/A	Illumina HiSeq 4000	W1_2	PAIRED	cDNA	TRANSCRIPTOMIC	Botrytis cinerea	ILLUMINA	2020-04-20T00:00:00Z	#N/A	W1_2	#N/A	SRP254522	#N/A	#N/A	#N/A	#N/A	#N/A	#N/A	#N/A	#N/A	#N/A	#N/A	#N/A	2018-04	#N/A	#N/A	#N/A	#N/A	#N/A	#N/A	#N/A	#N/A	#N/A	#N/A
SRR11447177	RNA-Seq	302	6649410028	PRJNA616218	SAMN14484715	2119636054	GUANGXI UNIVERSITY	public	fastq,sra	gs,ncbi,s3	gs.US,ncbi.public,s3.us-east-1	#N/A	#N/A	SRX8024957	#N/A	Illumina HiSeq 4000	W0_1	PAIRED	cDNA	TRANSCRIPTOMIC	Botrytis cinerea	ILLUMINA	2020-04-20T00:00:00Z	#N/A	W0_1	#N/A	SRP254522	#N/A	#N/A	#N/A	#N/A	#N/A	#N/A	#N/A	#N/A	#N/A	#N/A	#N/A	2018-04	#N/A	#N/A	#N/A	#N/A	#N/A	#N/A	#N/A	#N/A	#N/A	#N/A
SRR11447178	RNA-Seq	302	6504065582	PRJNA616218	SAMN14484724	2091553862	GUANGXI UNIVERSITY	public	fastq,sra	gs,ncbi,s3	gs.US,ncbi.public,s3.us-east-1	#N/A	#N/A	SRX8024956	#N/A	Illumina HiSeq 4000	M1_1	PAIRED	cDNA	TRANSCRIPTOMIC	Botrytis cinerea	ILLUMINA	2020-04-20T00:00:00Z	#N/A	M1_1	#N/A	SRP254522	#N/A	#N/A	#N/A	#N/A	#N/A	#N/A	#N/A	#N/A	#N/A	#N/A	#N/A	2018-04	#N/A	#N/A	#N/A	#N/A	#N/A	#N/A	#N/A	#N/A	#N/A	#N/A
SRR11447179	RNA-Seq	302	7648661890	PRJNA616218	SAMN14484726	2427644977	GUANGXI UNIVERSITY	public	fastq,sra	gs,ncbi,s3	gs.US,ncbi.public,s3.us-east-1	#N/A	#N/A	SRX8024955	#N/A	Illumina HiSeq 4000	M1_3	PAIRED	cDNA	TRANSCRIPTOMIC	Botrytis cinerea	ILLUMINA	2020-04-20T00:00:00Z	#N/A	M1_3	#N/A	SRP254522	#N/A	#N/A	#N/A	#N/A	#N/A	#N/A	#N/A	#N/A	#N/A	#N/A	#N/A	2018-04	#N/A	#N/A	#N/A	#N/A	#N/A	#N/A	#N/A	#N/A	#N/A	#N/A
SRR11447180	RNA-Seq	302	6985621796	PRJNA616218	SAMN14484717	2236240851	GUANGXI UNIVERSITY	public	fastq,sra	gs,ncbi,s3	gs.US,ncbi.public,s3.us-east-1	#N/A	#N/A	SRX8024954	#N/A	Illumina HiSeq 4000	W0_3	PAIRED	cDNA	TRANSCRIPTOMIC	Botrytis cinerea	ILLUMINA	2020-04-20T00:00:00Z	#N/A	W0_3	#N/A	SRP254522	#N/A	#N/A	#N/A	#N/A	#N/A	#N/A	#N/A	#N/A	#N/A	#N/A	#N/A	2018-04	#N/A	#N/A	#N/A	#N/A	#N/A	#N/A	#N/A	#N/A	#N/A	#N/A
SRR11447181	RNA-Seq	302	7705734152	PRJNA616218	SAMN14484716	2413369013	GUANGXI UNIVERSITY	public	fastq,sra	gs,ncbi,s3	gs.US,ncbi.public,s3.us-east-1	#N/A	#N/A	SRX8024953	#N/A	Illumina HiSeq 4000	W0_2	PAIRED	cDNA	TRANSCRIPTOMIC	Botrytis cinerea	ILLUMINA	2020-04-20T00:00:00Z	#N/A	W0_2	#N/A	SRP254522	#N/A	#N/A	#N/A	#N/A	#N/A	#N/A	#N/A	#N/A	#N/A	#N/A	#N/A	2018-04	#N/A	#N/A	#N/A	#N/A	#N/A	#N/A	#N/A	#N/A	#N/A	#N/A
SRR11610435	RNA-Seq	300	5907556500	PRJNA627027	SAMN14731361	1866023042	QINGDAO AGRICULTURAL UNIVERSITY	public	fastq,sra	gs,ncbi,s3	gs.US,ncbi.public,s3.us-east-1	#N/A	#N/A	SRX8176705	#N/A	Illumina HiSeq 2500	RPD3-24H-rep3	PAIRED	size fractionation	TRANSCRIPTOMIC	Botrytis cinerea	ILLUMINA	2020-04-26T00:00:00Z	#N/A	RPD3	#N/A	SRP258543	B05.10	#N/A	#N/A	#N/A	#N/A	#N/A	#N/A	#N/A	#N/A	#N/A	#N/A	43832	#N/A	#N/A	#N/A	#N/A	#N/A	#N/A	#N/A	#N/A	#N/A	#N/A
SRR11610436	RNA-Seq	300	6997372500	PRJNA627027	SAMN14731361	2233002495	QINGDAO AGRICULTURAL UNIVERSITY	public	fastq,sra	gs,ncbi,s3	gs.US,ncbi.public,s3.us-east-1	#N/A	#N/A	SRX8176704	#N/A	Illumina HiSeq 2500	RPD3-24H-rep2	PAIRED	size fractionation	TRANSCRIPTOMIC	Botrytis cinerea	ILLUMINA	2020-04-26T00:00:00Z	#N/A	RPD3	#N/A	SRP258543	B05.10	#N/A	#N/A	#N/A	#N/A	#N/A	#N/A	#N/A	#N/A	#N/A	#N/A	43832	#N/A	#N/A	#N/A	#N/A	#N/A	#N/A	#N/A	#N/A	#N/A	#N/A
SRR11610437	RNA-Seq	300	6921651900	PRJNA627027	SAMN14731361	2200694803	QINGDAO AGRICULTURAL UNIVERSITY	public	fastq,sra	gs,ncbi,s3	gs.US,ncbi.public,s3.us-east-1	#N/A	#N/A	SRX8176703	#N/A	Illumina HiSeq 2500	RPD3-24H-rep1	PAIRED	size fractionation	TRANSCRIPTOMIC	Botrytis cinerea	ILLUMINA	2020-04-26T00:00:00Z	#N/A	RPD3	#N/A	SRP258543	B05.10	#N/A	#N/A	#N/A	#N/A	#N/A	#N/A	#N/A	#N/A	#N/A	#N/A	43832	#N/A	#N/A	#N/A	#N/A	#N/A	#N/A	#N/A	#N/A	#N/A	#N/A
SRR11610438	RNA-Seq	300	6961570500	PRJNA627027	SAMN14731360	2207959305	QINGDAO AGRICULTURAL UNIVERSITY	public	fastq,sra	gs,ncbi,s3	gs.US,ncbi.public,s3.us-east-1	#N/A	#N/A	SRX8176702	#N/A	Illumina HiSeq 2500	Fo-24H-rep3	PAIRED	size fractionation	TRANSCRIPTOMIC	Botrytis cinerea	ILLUMINA	2020-04-26T00:00:00Z	#N/A	Fo	#N/A	SRP258543	B05.10	#N/A	#N/A	#N/A	#N/A	#N/A	#N/A	#N/A	#N/A	#N/A	#N/A	43832	#N/A	#N/A	#N/A	#N/A	#N/A	#N/A	#N/A	#N/A	#N/A	#N/A
SRR11610439	RNA-Seq	300	5737352100	PRJNA627027	SAMN14731360	1802943554	QINGDAO AGRICULTURAL UNIVERSITY	public	fastq,sra	gs,ncbi,s3	gs.US,ncbi.public,s3.us-east-1	#N/A	#N/A	SRX8176701	#N/A	Illumina HiSeq 2500	Fo-24H-rep2	PAIRED	size fractionation	TRANSCRIPTOMIC	Botrytis cinerea	ILLUMINA	2020-04-26T00:00:00Z	#N/A	Fo	#N/A	SRP258543	B05.10	#N/A	#N/A	#N/A	#N/A	#N/A	#N/A	#N/A	#N/A	#N/A	#N/A	43832	#N/A	#N/A	#N/A	#N/A	#N/A	#N/A	#N/A	#N/A	#N/A	#N/A
SRR11610440	RNA-Seq	300	6172286400	PRJNA627027	SAMN14731360	1930167031	QINGDAO AGRICULTURAL UNIVERSITY	public	fastq,sra	gs,ncbi,s3	gs.US,ncbi.public,s3.us-east-1	#N/A	#N/A	SRX8176700	#N/A	Illumina HiSeq 2500	Fo-24H-rep1	PAIRED	size fractionation	TRANSCRIPTOMIC	Botrytis cinerea	ILLUMINA	2020-04-26T00:00:00Z	#N/A	Fo	#N/A	SRP258543	B05.10	#N/A	#N/A	#N/A	#N/A	#N/A	#N/A	#N/A	#N/A	#N/A	#N/A	43832	#N/A	#N/A	#N/A	#N/A	#N/A	#N/A	#N/A	#N/A	#N/A	#N/A
SRR11743936	RNA-Seq	300	10312822200	PRJNA631369	SAMN14859917	3273731914	ZHEJIANG UNIVERSITY	public	fastq,sra	gs,ncbi,s3	gs.US,ncbi.public,s3.us-east-1	#N/A	#N/A	SRX8297360	#N/A	Illumina NovaSeq 6000	HB30_2	PAIRED	cDNA	TRANSCRIPTOMIC	Botrytis cinerea	ILLUMINA	2020-05-09T00:00:00Z	biological replicate 2	HB30_2	#N/A	SRP260900	Botrytis cinerea B05.10	#N/A	#N/A	#N/A	#N/A	#N/A	#N/A	#N/A	#N/A	#N/A	#N/A	43260	#N/A	#N/A	#N/A	#N/A	#N/A	#N/A	#N/A	#N/A	#N/A	#N/A
SRR11743937	RNA-Seq	300	9262398600	PRJNA631369	SAMN14859916	2934281485	ZHEJIANG UNIVERSITY	public	fastq,sra	gs,ncbi,s3	gs.US,ncbi.public,s3.us-east-1	#N/A	#N/A	SRX8297359	#N/A	Illumina NovaSeq 6000	HB30_1	PAIRED	cDNA	TRANSCRIPTOMIC	Botrytis cinerea	ILLUMINA	2020-05-09T00:00:00Z	biological replicate 1	HB30_1	#N/A	SRP260900	Botrytis cinerea B05.10	#N/A	#N/A	#N/A	#N/A	#N/A	#N/A	#N/A	#N/A	#N/A	#N/A	43260	#N/A	#N/A	#N/A	#N/A	#N/A	#N/A	#N/A	#N/A	#N/A	#N/A
SRR11743938	RNA-Seq	300	9554798400	PRJNA631369	SAMN14859919	3052346485	ZHEJIANG UNIVERSITY	public	fastq,sra	gs,ncbi,s3	gs.US,ncbi.public,s3.us-east-1	#N/A	#N/A	SRX8297358	#N/A	Illumina NovaSeq 6000	HB120_2	PAIRED	cDNA	TRANSCRIPTOMIC	Botrytis cinerea	ILLUMINA	2020-05-09T00:00:00Z	biological replicate 2	HB120_2	#N/A	SRP260900	Botrytis cinerea B05.10	#N/A	#N/A	#N/A	#N/A	#N/A	#N/A	#N/A	#N/A	#N/A	#N/A	43260	#N/A	#N/A	#N/A	#N/A	#N/A	#N/A	#N/A	#N/A	#N/A	#N/A
SRR11743939	RNA-Seq	300	10329942300	PRJNA631369	SAMN14859918	3271821256	ZHEJIANG UNIVERSITY	public	fastq,sra	gs,ncbi,s3	gs.US,ncbi.public,s3.us-east-1	#N/A	#N/A	SRX8297357	#N/A	Illumina NovaSeq 6000	HB120_1	PAIRED	cDNA	TRANSCRIPTOMIC	Botrytis cinerea	ILLUMINA	2020-05-09T00:00:00Z	biological replicate 1	HB120_1	#N/A	SRP260900	Botrytis cinerea B05.10	#N/A	#N/A	#N/A	#N/A	#N/A	#N/A	#N/A	#N/A	#N/A	#N/A	43260	#N/A	#N/A	#N/A	#N/A	#N/A	#N/A	#N/A	#N/A	#N/A	#N/A
SRR11743940	RNA-Seq	300	11317972800	PRJNA631369	SAMN14859913	3615169647	ZHEJIANG UNIVERSITY	public	fastq,sra	gs,ncbi,s3	gs.US,ncbi.public,s3.us-east-1	#N/A	#N/A	SRX8297356	#N/A	Illumina NovaSeq 6000	HA30_2	PAIRED	cDNA	TRANSCRIPTOMIC	Botrytis cinerea	ILLUMINA	2020-05-09T00:00:00Z	biological replicate 2	HA30_2	#N/A	SRP260900	Botrytis cinerea B05.10	#N/A	#N/A	#N/A	#N/A	#N/A	#N/A	#N/A	#N/A	#N/A	#N/A	43260	#N/A	#N/A	#N/A	#N/A	#N/A	#N/A	#N/A	#N/A	#N/A	#N/A
SRR11743941	RNA-Seq	300	8786837700	PRJNA631369	SAMN14859912	2781471556	ZHEJIANG UNIVERSITY	public	fastq,sra	gs,ncbi,s3	gs.US,ncbi.public,s3.us-east-1	#N/A	#N/A	SRX8297355	#N/A	Illumina NovaSeq 6000	HA30_1	PAIRED	cDNA	TRANSCRIPTOMIC	Botrytis cinerea	ILLUMINA	2020-05-09T00:00:00Z	biological replicate 1	HA30_1	#N/A	SRP260900	Botrytis cinerea B05.10	#N/A	#N/A	#N/A	#N/A	#N/A	#N/A	#N/A	#N/A	#N/A	#N/A	43260	#N/A	#N/A	#N/A	#N/A	#N/A	#N/A	#N/A	#N/A	#N/A	#N/A
SRR11743942	RNA-Seq	300	9543171600	PRJNA631369	SAMN14859915	3044565807	ZHEJIANG UNIVERSITY	public	fastq,sra	gs,ncbi,s3	gs.US,ncbi.public,s3.us-east-1	#N/A	#N/A	SRX8297354	#N/A	Illumina NovaSeq 6000	HA120_2	PAIRED	cDNA	TRANSCRIPTOMIC	Botrytis cinerea	ILLUMINA	2020-05-09T00:00:00Z	biological replicate 2	HA120_2	#N/A	SRP260900	Botrytis cinerea B05.10	#N/A	#N/A	#N/A	#N/A	#N/A	#N/A	#N/A	#N/A	#N/A	#N/A	43260	#N/A	#N/A	#N/A	#N/A	#N/A	#N/A	#N/A	#N/A	#N/A	#N/A
SRR11743943	RNA-Seq	300	8748013200	PRJNA631369	SAMN14859914	2780093467	ZHEJIANG UNIVERSITY	public	fastq,sra	gs,ncbi,s3	gs.US,ncbi.public,s3.us-east-1	#N/A	#N/A	SRX8297353	#N/A	Illumina NovaSeq 6000	HA120_1	PAIRED	cDNA	TRANSCRIPTOMIC	Botrytis cinerea	ILLUMINA	2020-05-09T00:00:00Z	biological replicate 1	HA120_1	#N/A	SRP260900	Botrytis cinerea B05.10	#N/A	#N/A	#N/A	#N/A	#N/A	#N/A	#N/A	#N/A	#N/A	#N/A	43260	#N/A	#N/A	#N/A	#N/A	#N/A	#N/A	#N/A	#N/A	#N/A	#N/A
SRR12647639	RNA-Seq	300	7175450700	PRJNA663228	SAMN16124436	2183131243	QINGDAO AGRICULTURAL UNIVERSITY	public	fastq,sra	gs,ncbi,s3	gs.US,ncbi.public,s3.us-east-1	#N/A	#N/A	SRX9128975	#N/A	Illumina NovaSeq 6000	Bc-infection-SV-rep3	PAIRED	size fractionation	TRANSCRIPTOMIC	Botrytis cinerea B05.10	ILLUMINA	2020-09-15T00:00:00Z	#N/A	Bc-infection-SV	#N/A	SRP282504	B05.10	#N/A	#N/A	#N/A	#N/A	#N/A	#N/A	#N/A	#N/A	#N/A	#N/A	missing	#N/A	#N/A	#N/A	#N/A	#N/A	#N/A	#N/A	#N/A	#N/A	#N/A
SRR12647640	RNA-Seq	300	6879324900	PRJNA663228	SAMN16124436	2121493961	QINGDAO AGRICULTURAL UNIVERSITY	public	fastq,sra	gs,ncbi,s3	gs.US,ncbi.public,s3.us-east-1	#N/A	#N/A	SRX9128974	#N/A	Illumina NovaSeq 6000	Bc-infection-SV-rep2	PAIRED	size fractionation	TRANSCRIPTOMIC	Botrytis cinerea B05.10	ILLUMINA	2020-09-15T00:00:00Z	#N/A	Bc-infection-SV	#N/A	SRP282504	B05.10	#N/A	#N/A	#N/A	#N/A	#N/A	#N/A	#N/A	#N/A	#N/A	#N/A	missing	#N/A	#N/A	#N/A	#N/A	#N/A	#N/A	#N/A	#N/A	#N/A	#N/A
SRR12647641	RNA-Seq	300	7044611700	PRJNA663228	SAMN16124436	2176782819	QINGDAO AGRICULTURAL UNIVERSITY	public	fastq,sra	gs,ncbi,s3	gs.US,ncbi.public,s3.us-east-1	#N/A	#N/A	SRX9128973	#N/A	Illumina NovaSeq 6000	Bc-infection-SV-rep1	PAIRED	size fractionation	TRANSCRIPTOMIC	Botrytis cinerea B05.10	ILLUMINA	2020-09-15T00:00:00Z	#N/A	Bc-infection-SV	#N/A	SRP282504	B05.10	#N/A	#N/A	#N/A	#N/A	#N/A	#N/A	#N/A	#N/A	#N/A	#N/A	missing	#N/A	#N/A	#N/A	#N/A	#N/A	#N/A	#N/A	#N/A	#N/A	#N/A
SRR12647642	RNA-Seq	300	6940636800	PRJNA663228	SAMN16124435	2140313466	QINGDAO AGRICULTURAL UNIVERSITY	public	fastq,sra	gs,ncbi,s3	gs.US,ncbi.public,s3.us-east-1	#N/A	#N/A	SRX9128972	#N/A	Illumina NovaSeq 6000	Bc-infection-CK-rep3	PAIRED	size fractionation	TRANSCRIPTOMIC	Botrytis cinerea B05.10	ILLUMINA	2020-09-15T00:00:00Z	#N/A	Bc-infection-CK	#N/A	SRP282504	B05.10	#N/A	#N/A	#N/A	#N/A	#N/A	#N/A	#N/A	#N/A	#N/A	#N/A	missing	#N/A	#N/A	#N/A	#N/A	#N/A	#N/A	#N/A	#N/A	#N/A	#N/A
SRR12647643	RNA-Seq	300	6970118700	PRJNA663228	SAMN16124435	2167412164	QINGDAO AGRICULTURAL UNIVERSITY	public	fastq,sra	gs,ncbi,s3	gs.US,ncbi.public,s3.us-east-1	#N/A	#N/A	SRX9128971	#N/A	Illumina NovaSeq 6000	Bc-infection-CK-rep2	PAIRED	size fractionation	TRANSCRIPTOMIC	Botrytis cinerea B05.10	ILLUMINA	2020-09-15T00:00:00Z	#N/A	Bc-infection-CK	#N/A	SRP282504	B05.10	#N/A	#N/A	#N/A	#N/A	#N/A	#N/A	#N/A	#N/A	#N/A	#N/A	missing	#N/A	#N/A	#N/A	#N/A	#N/A	#N/A	#N/A	#N/A	#N/A	#N/A
SRR12647644	RNA-Seq	300	6979601100	PRJNA663228	SAMN16124435	2147597212	QINGDAO AGRICULTURAL UNIVERSITY	public	fastq,sra	gs,ncbi,s3	gs.US,ncbi.public,s3.us-east-1	#N/A	#N/A	SRX9128970	#N/A	Illumina NovaSeq 6000	Bc-infection-CK-rep1	PAIRED	size fractionation	TRANSCRIPTOMIC	Botrytis cinerea B05.10	ILLUMINA	2020-09-15T00:00:00Z	#N/A	Bc-infection-CK	#N/A	SRP282504	B05.10	#N/A	#N/A	#N/A	#N/A	#N/A	#N/A	#N/A	#N/A	#N/A	#N/A	missing	#N/A	#N/A	#N/A	#N/A	#N/A	#N/A	#N/A	#N/A	#N/A	#N/A
SRR1818390	RNA-Seq	100	2984467300	PRJNA276444	SAMN03375109	2064784881	GEO	public	fastq,sra	gs,ncbi,s3	gs.US,ncbi.public,s3.us-east-1	#N/A	#N/A	SRX890374	#N/A	Illumina HiSeq 2500	#N/A	SINGLE	cDNA	TRANSCRIPTOMIC	Arabidopsis thaliana	ILLUMINA	2015-06-15T00:00:00Z	#N/A	GSM1618754	#N/A	SRP055503	#N/A	#N/A	#N/A	#N/A	#N/A	#N/A	#N/A	#N/A	#N/A	#N/A	#N/A	#N/A	#N/A	#N/A	#N/A	#N/A	#N/A	#N/A	#N/A	#N/A	#N/A	#N/A
SRR1818391	RNA-Seq	100	2850021200	PRJNA276444	SAMN03375107	1971306575	GEO	public	fastq,sra	gs,ncbi,s3	gs.US,ncbi.public,s3.us-east-1	#N/A	#N/A	SRX890375	#N/A	Illumina HiSeq 2500	#N/A	SINGLE	cDNA	TRANSCRIPTOMIC	Arabidopsis thaliana	ILLUMINA	2015-06-15T00:00:00Z	#N/A	GSM1618755	#N/A	SRP055503	#N/A	#N/A	#N/A	#N/A	#N/A	#N/A	#N/A	#N/A	#N/A	#N/A	#N/A	#N/A	#N/A	#N/A	#N/A	#N/A	#N/A	#N/A	#N/A	#N/A	#N/A	#N/A
SRR1818392	RNA-Seq	100	2842690200	PRJNA276444	SAMN03375110	2005797549	GEO	public	fastq,sra	gs,ncbi,s3	gs.US,ncbi.public,s3.us-east-1	#N/A	#N/A	SRX890376	#N/A	Illumina HiSeq 2500	#N/A	SINGLE	cDNA	TRANSCRIPTOMIC	Arabidopsis thaliana	ILLUMINA	2015-06-15T00:00:00Z	#N/A	GSM1618756	#N/A	SRP055503	#N/A	#N/A	#N/A	#N/A	#N/A	#N/A	#N/A	#N/A	#N/A	#N/A	#N/A	#N/A	#N/A	#N/A	#N/A	#N/A	#N/A	#N/A	#N/A	#N/A	#N/A	#N/A
SRR1818396	RNA-Seq	100	2904946600	PRJNA276444	SAMN03375113	2049088644	GEO	public	fastq,sra	gs,ncbi,s3	gs.US,ncbi.public,s3.us-east-1	#N/A	#N/A	SRX890380	#N/A	Illumina HiSeq 2500	#N/A	SINGLE	cDNA	TRANSCRIPTOMIC	Arabidopsis thaliana	ILLUMINA	2015-06-15T00:00:00Z	#N/A	GSM1618760	#N/A	SRP055503	#N/A	#N/A	#N/A	#N/A	#N/A	#N/A	#N/A	#N/A	#N/A	#N/A	#N/A	#N/A	#N/A	#N/A	#N/A	#N/A	#N/A	#N/A	#N/A	#N/A	#N/A	#N/A
SRR1818397	RNA-Seq	100	3010832100	PRJNA276444	SAMN03375112	2121362332	GEO	public	fastq,sra	gs,ncbi,s3	gs.US,ncbi.public,s3.us-east-1	#N/A	#N/A	SRX890381	#N/A	Illumina HiSeq 2500	#N/A	SINGLE	cDNA	TRANSCRIPTOMIC	Arabidopsis thaliana	ILLUMINA	2015-06-15T00:00:00Z	#N/A	GSM1618761	#N/A	SRP055503	#N/A	#N/A	#N/A	#N/A	#N/A	#N/A	#N/A	#N/A	#N/A	#N/A	#N/A	#N/A	#N/A	#N/A	#N/A	#N/A	#N/A	#N/A	#N/A	#N/A	#N/A	#N/A
SRR1818398	RNA-Seq	100	4274486800	PRJNA276444	SAMN03375114	3005697343	GEO	public	fastq,sra	gs,ncbi,s3	gs.US,ncbi.public,s3.us-east-1	#N/A	#N/A	SRX890382	#N/A	Illumina HiSeq 2500	#N/A	SINGLE	cDNA	TRANSCRIPTOMIC	Arabidopsis thaliana	ILLUMINA	2015-06-15T00:00:00Z	#N/A	GSM1618762	#N/A	SRP055503	#N/A	#N/A	#N/A	#N/A	#N/A	#N/A	#N/A	#N/A	#N/A	#N/A	#N/A	#N/A	#N/A	#N/A	#N/A	#N/A	#N/A	#N/A	#N/A	#N/A	#N/A	#N/A
SRR1975193	RNA-Seq	50	1323743304	PRJNA281236	SAMN03486532	956196261	GEO	public	sra	gs,ncbi,s3	gs.US,ncbi.public,s3.us-east-1	#N/A	#N/A	SRX996442	#N/A	Illumina HiSeq 2000	#N/A	SINGLE	cDNA	TRANSCRIPTOMIC	Vitis vinifera	ILLUMINA	2015-10-13T00:00:00Z	#N/A	GSM1658690	#N/A	SRP057200	#N/A	#N/A	#N/A	#N/A	#N/A	#N/A	#N/A	#N/A	#N/A	#N/A	#N/A	#N/A	#N/A	#N/A	#N/A	#N/A	#N/A	#N/A	#N/A	#N/A	#N/A	#N/A
SRR1975194	RNA-Seq	50	1573868420	PRJNA281236	SAMN03486533	1133905811	GEO	public	sra	gs,ncbi,s3	gs.US,ncbi.public,s3.us-east-1	#N/A	#N/A	SRX996443	#N/A	Illumina HiSeq 2000	#N/A	SINGLE	cDNA	TRANSCRIPTOMIC	Vitis vinifera	ILLUMINA	2015-10-13T00:00:00Z	#N/A	GSM1658691	#N/A	SRP057200	#N/A	#N/A	#N/A	#N/A	#N/A	#N/A	#N/A	#N/A	#N/A	#N/A	#N/A	#N/A	#N/A	#N/A	#N/A	#N/A	#N/A	#N/A	#N/A	#N/A	#N/A	#N/A
SRR1975195	RNA-Seq	50	1359809802	PRJNA281236	SAMN03486534	982597465	GEO	public	sra	gs,ncbi,s3	gs.US,ncbi.public,s3.us-east-1	#N/A	#N/A	SRX996444	#N/A	Illumina HiSeq 2000	#N/A	SINGLE	cDNA	TRANSCRIPTOMIC	Vitis vinifera	ILLUMINA	2015-10-13T00:00:00Z	#N/A	GSM1658692	#N/A	SRP057200	#N/A	#N/A	#N/A	#N/A	#N/A	#N/A	#N/A	#N/A	#N/A	#N/A	#N/A	#N/A	#N/A	#N/A	#N/A	#N/A	#N/A	#N/A	#N/A	#N/A	#N/A	#N/A
SRR1975196	RNA-Seq	50	1068241947	PRJNA281236	SAMN03486535	770944527	GEO	public	sra	gs,ncbi,s3	gs.US,ncbi.public,s3.us-east-1	#N/A	#N/A	SRX996445	#N/A	Illumina HiSeq 2000	#N/A	SINGLE	cDNA	TRANSCRIPTOMIC	Vitis vinifera	ILLUMINA	2015-10-13T00:00:00Z	#N/A	GSM1658693	#N/A	SRP057200	#N/A	#N/A	#N/A	#N/A	#N/A	#N/A	#N/A	#N/A	#N/A	#N/A	#N/A	#N/A	#N/A	#N/A	#N/A	#N/A	#N/A	#N/A	#N/A	#N/A	#N/A	#N/A
SRR1975197	RNA-Seq	50	1320056135	PRJNA281236	SAMN03486536	955450912	GEO	public	fastq,sra	gs,ncbi,s3	gs.US,ncbi.public,s3.us-east-1	#N/A	#N/A	SRX996446	#N/A	Illumina HiSeq 2000	#N/A	SINGLE	cDNA	TRANSCRIPTOMIC	Vitis vinifera	ILLUMINA	2015-10-13T00:00:00Z	#N/A	GSM1658694	#N/A	SRP057200	#N/A	#N/A	#N/A	#N/A	#N/A	#N/A	#N/A	#N/A	#N/A	#N/A	#N/A	#N/A	#N/A	#N/A	#N/A	#N/A	#N/A	#N/A	#N/A	#N/A	#N/A	#N/A
SRR1975198	RNA-Seq	50	1181684201	PRJNA281236	SAMN03486537	854473454	GEO	public	fastq,sra	gs,ncbi,s3	gs.US,ncbi.public,s3.us-east-1	#N/A	#N/A	SRX996447	#N/A	Illumina HiSeq 2000	#N/A	SINGLE	cDNA	TRANSCRIPTOMIC	Vitis vinifera	ILLUMINA	2015-10-13T00:00:00Z	#N/A	GSM1658695	#N/A	SRP057200	#N/A	#N/A	#N/A	#N/A	#N/A	#N/A	#N/A	#N/A	#N/A	#N/A	#N/A	#N/A	#N/A	#N/A	#N/A	#N/A	#N/A	#N/A	#N/A	#N/A	#N/A	#N/A
SRR1975200	RNA-Seq	50	1508827992	PRJNA281236	SAMN03486539	1092031223	GEO	public	fastq,sra	gs,ncbi,s3	gs.US,ncbi.public,s3.us-east-1	#N/A	#N/A	SRX996450	#N/A	Illumina HiSeq 2000	#N/A	SINGLE	cDNA	TRANSCRIPTOMIC	Vitis vinifera	ILLUMINA	2015-10-13T00:00:00Z	#N/A	GSM1658697	#N/A	SRP057200	#N/A	#N/A	#N/A	#N/A	#N/A	#N/A	#N/A	#N/A	#N/A	#N/A	#N/A	#N/A	#N/A	#N/A	#N/A	#N/A	#N/A	#N/A	#N/A	#N/A	#N/A	#N/A
SRR1975201	RNA-Seq	50	1572504980	PRJNA281236	SAMN03486540	1137495696	GEO	public	fastq,sra	gs,ncbi,s3	gs.US,ncbi.public,s3.us-east-1	#N/A	#N/A	SRX996451	#N/A	Illumina HiSeq 2000	#N/A	SINGLE	cDNA	TRANSCRIPTOMIC	Vitis vinifera	ILLUMINA	2015-10-13T00:00:00Z	#N/A	GSM1658698	#N/A	SRP057200	#N/A	#N/A	#N/A	#N/A	#N/A	#N/A	#N/A	#N/A	#N/A	#N/A	#N/A	#N/A	#N/A	#N/A	#N/A	#N/A	#N/A	#N/A	#N/A	#N/A	#N/A	#N/A
SRR1975202	RNA-Seq	50	1229843552	PRJNA281236	SAMN03486541	890970875	GEO	public	fastq,sra	gs,ncbi,s3	gs.US,ncbi.public,s3.us-east-1	#N/A	#N/A	SRX996452	#N/A	Illumina HiSeq 2000	#N/A	SINGLE	cDNA	TRANSCRIPTOMIC	Vitis vinifera	ILLUMINA	2015-10-13T00:00:00Z	#N/A	GSM1658699	#N/A	SRP057200	#N/A	#N/A	#N/A	#N/A	#N/A	#N/A	#N/A	#N/A	#N/A	#N/A	#N/A	#N/A	#N/A	#N/A	#N/A	#N/A	#N/A	#N/A	#N/A	#N/A	#N/A	#N/A
SRR1975203	RNA-Seq	50	1507885255	PRJNA281236	SAMN03486542	1091192185	GEO	public	fastq,sra	gs,ncbi,s3	gs.US,ncbi.public,s3.us-east-1	#N/A	#N/A	SRX996453	#N/A	Illumina HiSeq 2000	#N/A	SINGLE	cDNA	TRANSCRIPTOMIC	Vitis vinifera	ILLUMINA	2015-10-13T00:00:00Z	#N/A	GSM1658700	#N/A	SRP057200	#N/A	#N/A	#N/A	#N/A	#N/A	#N/A	#N/A	#N/A	#N/A	#N/A	#N/A	#N/A	#N/A	#N/A	#N/A	#N/A	#N/A	#N/A	#N/A	#N/A	#N/A	#N/A
SRR1975204	RNA-Seq	50	1172457960	PRJNA281236	SAMN03486543	848437294	GEO	public	fastq,sra	gs,ncbi,s3	gs.US,ncbi.public,s3.us-east-1	#N/A	#N/A	SRX996454	#N/A	Illumina HiSeq 2000	#N/A	SINGLE	cDNA	TRANSCRIPTOMIC	Vitis vinifera	ILLUMINA	2015-10-13T00:00:00Z	#N/A	GSM1658701	#N/A	SRP057200	#N/A	#N/A	#N/A	#N/A	#N/A	#N/A	#N/A	#N/A	#N/A	#N/A	#N/A	#N/A	#N/A	#N/A	#N/A	#N/A	#N/A	#N/A	#N/A	#N/A	#N/A	#N/A
SRR2174494	RNA-Seq	250	15172430000	PRJNA293283	SAMN04001493	7226346963	GEO	public	fastq,sra	gs,ncbi,s3	gs.US,ncbi.public,s3.us-east-1	#N/A	#N/A	SRX1158865	#N/A	Illumina HiSeq 2500	#N/A	PAIRED	cDNA	TRANSCRIPTOMIC	Cucumis sativus	ILLUMINA	2016-08-01T00:00:00Z	#N/A	GSM1857239	#N/A	SRP062592	#N/A	#N/A	#N/A	#N/A	#N/A	#N/A	#N/A	#N/A	#N/A	#N/A	#N/A	#N/A	#N/A	#N/A	#N/A	#N/A	#N/A	#N/A	#N/A	#N/A	#N/A	#N/A
SRR391051	RNA-Seq	152	2444297104	PRJNA151401	SAMN00766458	1589411264	GEO	public	fastq,sra	gs,ncbi,s3	gs.US,ncbi.public,s3.us-east-1	#N/A	#N/A	SRX112185	#N/A	Illumina Genome Analyzer	GSM850477: Arabidopsis thaliana leaf mRNA 24 hr after Botrytis cinerea infection Rep 1	PAIRED	size fractionation	TRANSCRIPTOMIC	Arabidopsis thaliana	ILLUMINA	2011-12-20T00:00:00Z	#N/A	GSM850477	#N/A	SRP009884	Columbia-0 wild type	#N/A	#N/A	#N/A	#N/A	#N/A	#N/A	#N/A	#N/A	#N/A	#N/A	#N/A	#N/A	#N/A	#N/A	#N/A	#N/A	#N/A	#N/A	#N/A	#N/A	#N/A
SRR391052	RNA-Seq	152	4055792592	PRJNA151401	SAMN00766459	2306546386	GEO	public	fastq,sra	gs,ncbi,s3	gs.US,ncbi.public,s3.us-east-1	#N/A	#N/A	SRX112186	#N/A	Illumina Genome Analyzer	GSM850478: Arabidopsis thaliana leaf mRNA 24 hr after Botrytis cinerea infection Rep 2	PAIRED	size fractionation	TRANSCRIPTOMIC	Arabidopsis thaliana	ILLUMINA	2011-12-20T00:00:00Z	#N/A	GSM850478	#N/A	SRP009884	Columbia-0 wild type	#N/A	#N/A	#N/A	#N/A	#N/A	#N/A	#N/A	#N/A	#N/A	#N/A	#N/A	#N/A	#N/A	#N/A	#N/A	#N/A	#N/A	#N/A	#N/A	#N/A	#N/A
SRR3999586	RNA-Seq	144	3066928626	PRJNA336478	SAMN05511394	1474176855	FONDAZIONE EDMUND MACH	public	fastq,sra	gs,ncbi,s3	gs.US,ncbi.public,s3.us-east-1	#N/A	#N/A	SRX2000056	#N/A	Illumina HiSeq 1500	B05.10 Rep2	SINGLE	RANDOM	TRANSCRIPTOMIC	Botrytis cinerea	ILLUMINA	2016-12-31T00:00:00Z	#N/A	B05.10 Rep2	#N/A	SRP080917	#N/A	#N/A	#N/A	#N/A	#N/A	#N/A	#N/A	#N/A	#N/A	#N/A	#N/A	not collected	#N/A	#N/A	#N/A	#N/A	#N/A	#N/A	#N/A	#N/A	#N/A	#N/A
SRR3999585	RNA-Seq	137	3062522851	PRJNA336478	SAMN05511393	1484030078	FONDAZIONE EDMUND MACH	public	fastq,sra	gs,ncbi,s3	gs.US,ncbi.public,s3.us-east-1	#N/A	#N/A	SRX2000055	#N/A	Illumina HiSeq 1500	B05.10 Rep1	SINGLE	RANDOM	TRANSCRIPTOMIC	Botrytis cinerea	ILLUMINA	2016-12-31T00:00:00Z	#N/A	B05.10 Rep1	#N/A	SRP080917	#N/A	#N/A	#N/A	#N/A	#N/A	#N/A	#N/A	#N/A	#N/A	#N/A	#N/A	not collected	#N/A	#N/A	#N/A	#N/A	#N/A	#N/A	#N/A	#N/A	#N/A	#N/A
SRR3999587	RNA-Seq	140	3144703105	PRJNA336478	SAMN05511395	1516699531	FONDAZIONE EDMUND MACH	public	fastq,sra	gs,ncbi,s3	gs.US,ncbi.public,s3.us-east-1	#N/A	#N/A	SRX2000057	#N/A	Illumina HiSeq 1500	B05.10 Rep3	SINGLE	RANDOM	TRANSCRIPTOMIC	Botrytis cinerea	ILLUMINA	2016-12-31T00:00:00Z	#N/A	B05.10 Rep3	#N/A	SRP080917	#N/A	#N/A	#N/A	#N/A	#N/A	#N/A	#N/A	#N/A	#N/A	#N/A	#N/A	not collected	#N/A	#N/A	#N/A	#N/A	#N/A	#N/A	#N/A	#N/A	#N/A	#N/A
SRR5043508	RNA-Seq	158	2083179440	PRJNA351919	SAMN05958469	1471403954	WAGENINGEN UNIVERSITY	public	fastq,sra	gs,ncbi,s3	gs.US,ncbi.public,s3.us-east-1	#N/A	#N/A	SRX2366560	#N/A	Illumina HiSeq 2000	Asc_A2	PAIRED	cDNA	TRANSCRIPTOMIC	Botrytis cinerea	ILLUMINA	2017-02-15T00:00:00Z	#N/A	Asc	#N/A	SRP093589	#N/A	#N/A	#N/A	#N/A	#N/A	#N/A	#N/A	#N/A	#N/A	#N/A	#N/A	2012-06	#N/A	#N/A	#N/A	#N/A	#N/A	#N/A	#N/A	#N/A	#N/A	#N/A
SRR5043510	RNA-Seq	180	2152465020	PRJNA351919	SAMN05958469	1666457906	WAGENINGEN UNIVERSITY	public	fastq,sra	gs,ncbi,s3	gs.US,ncbi.public,s3.us-east-1	#N/A	#N/A	SRX2366562	#N/A	Illumina HiSeq 2000	Asc_B1	PAIRED	cDNA	TRANSCRIPTOMIC	Botrytis cinerea	ILLUMINA	2017-02-15T00:00:00Z	#N/A	Asc	#N/A	SRP093589	#N/A	#N/A	#N/A	#N/A	#N/A	#N/A	#N/A	#N/A	#N/A	#N/A	#N/A	2012-06	#N/A	#N/A	#N/A	#N/A	#N/A	#N/A	#N/A	#N/A	#N/A	#N/A
SRR5040505	RNA-Seq	180	823751280	PRJNA351919	SAMN05958465	627634580	WAGENINGEN UNIVERSITY	public	fastq,sra	gs,ncbi,s3	gs.US,ncbi.public,s3.us-east-1	#N/A	#N/A	SRX2363687	#N/A	Illumina HiSeq 2000	SclSAS405A6	PAIRED	cDNA	TRANSCRIPTOMIC	Botrytis cinerea	ILLUMINA	2017-02-15T00:00:00Z	#N/A	Scl_SAS405	#N/A	SRP093589	#N/A	#N/A	#N/A	#N/A	#N/A	#N/A	#N/A	#N/A	#N/A	#N/A	#N/A	2012-06	#N/A	#N/A	#N/A	#N/A	#N/A	#N/A	#N/A	#N/A	#N/A	#N/A
SRR5040506	RNA-Seq	180	824719680	PRJNA351919	SAMN05958465	627474397	WAGENINGEN UNIVERSITY	public	fastq,sra	gs,ncbi,s3	gs.US,ncbi.public,s3.us-east-1	#N/A	#N/A	SRX2363688	#N/A	Illumina HiSeq 2000	SclSAS405A4	PAIRED	cDNA	TRANSCRIPTOMIC	Botrytis cinerea	ILLUMINA	2017-02-15T00:00:00Z	#N/A	Scl_SAS405	#N/A	SRP093589	#N/A	#N/A	#N/A	#N/A	#N/A	#N/A	#N/A	#N/A	#N/A	#N/A	#N/A	2012-06	#N/A	#N/A	#N/A	#N/A	#N/A	#N/A	#N/A	#N/A	#N/A	#N/A
SRR5040508	RNA-Seq	180	823795020	PRJNA351919	SAMN05958465	627635645	WAGENINGEN UNIVERSITY	public	fastq,sra	gs,ncbi,s3	gs.US,ncbi.public,s3.us-east-1	#N/A	#N/A	SRX2363690	#N/A	Illumina HiSeq 2000	SclSAS405A1	PAIRED	cDNA	TRANSCRIPTOMIC	Botrytis cinerea	ILLUMINA	2017-02-15T00:00:00Z	#N/A	Scl_SAS405	#N/A	SRP093589	#N/A	#N/A	#N/A	#N/A	#N/A	#N/A	#N/A	#N/A	#N/A	#N/A	#N/A	2012-06	#N/A	#N/A	#N/A	#N/A	#N/A	#N/A	#N/A	#N/A	#N/A	#N/A
SRR5040511	RNA-Seq	180	826615800	PRJNA351919	SAMN05958465	626443876	WAGENINGEN UNIVERSITY	public	fastq,sra	gs,ncbi,s3	gs.US,ncbi.public,s3.us-east-1	#N/A	#N/A	SRX2363693	#N/A	Illumina HiSeq 2000	SclSAS405B2	PAIRED	cDNA	TRANSCRIPTOMIC	Botrytis cinerea	ILLUMINA	2017-02-15T00:00:00Z	#N/A	Scl_SAS405	#N/A	SRP093589	#N/A	#N/A	#N/A	#N/A	#N/A	#N/A	#N/A	#N/A	#N/A	#N/A	#N/A	2012-06	#N/A	#N/A	#N/A	#N/A	#N/A	#N/A	#N/A	#N/A	#N/A	#N/A
SRR5040512	RNA-Seq	180	827818920	PRJNA351919	SAMN05958465	626358358	WAGENINGEN UNIVERSITY	public	fastq,sra	gs,ncbi,s3	gs.US,ncbi.public,s3.us-east-1	#N/A	#N/A	SRX2363694	#N/A	Illumina HiSeq 2000	SclSAS405B3	PAIRED	cDNA	TRANSCRIPTOMIC	Botrytis cinerea	ILLUMINA	2017-02-15T00:00:00Z	#N/A	Scl_SAS405	#N/A	SRP093589	#N/A	#N/A	#N/A	#N/A	#N/A	#N/A	#N/A	#N/A	#N/A	#N/A	#N/A	2012-06	#N/A	#N/A	#N/A	#N/A	#N/A	#N/A	#N/A	#N/A	#N/A	#N/A
SRR5040513	RNA-Seq	180	826121340	PRJNA351919	SAMN05958465	625910957	WAGENINGEN UNIVERSITY	public	fastq,sra	gs,ncbi,s3	gs.US,ncbi.public,s3.us-east-1	#N/A	#N/A	SRX2363695	#N/A	Illumina HiSeq 2000	SclSAS405B6	PAIRED	cDNA	TRANSCRIPTOMIC	Botrytis cinerea	ILLUMINA	2017-02-15T00:00:00Z	#N/A	Scl_SAS405	#N/A	SRP093589	#N/A	#N/A	#N/A	#N/A	#N/A	#N/A	#N/A	#N/A	#N/A	#N/A	#N/A	2012-06	#N/A	#N/A	#N/A	#N/A	#N/A	#N/A	#N/A	#N/A	#N/A	#N/A
SRR5040538	RNA-Seq	158	2030813500	PRJNA351919	SAMN05958466	1409889376	WAGENINGEN UNIVERSITY	public	fastq,sra	gs,ncbi,s3	gs.US,ncbi.public,s3.us-east-1	#N/A	#N/A	SRX2363714	#N/A	Illumina HiSeq 2000	Apo12_A2	PAIRED	cDNA	TRANSCRIPTOMIC	Botrytis cinerea	ILLUMINA	2017-02-15T00:00:00Z	#N/A	Apo12	#N/A	SRP093589	#N/A	#N/A	#N/A	#N/A	#N/A	#N/A	#N/A	#N/A	#N/A	#N/A	#N/A	2012-06	#N/A	#N/A	#N/A	#N/A	#N/A	#N/A	#N/A	#N/A	#N/A	#N/A
SRR5040539	RNA-Seq	180	2185481880	PRJNA351919	SAMN05958466	1667434093	WAGENINGEN UNIVERSITY	public	fastq,sra	gs,ncbi,s3	gs.US,ncbi.public,s3.us-east-1	#N/A	#N/A	SRX2363715	#N/A	Illumina HiSeq 2000	Apo12_B1	PAIRED	cDNA	TRANSCRIPTOMIC	Botrytis cinerea	ILLUMINA	2017-02-15T00:00:00Z	#N/A	Apo12	#N/A	SRP093589	#N/A	#N/A	#N/A	#N/A	#N/A	#N/A	#N/A	#N/A	#N/A	#N/A	#N/A	2012-06	#N/A	#N/A	#N/A	#N/A	#N/A	#N/A	#N/A	#N/A	#N/A	#N/A
SRR5040544	RNA-Seq	158	2119763866	PRJNA351919	SAMN05958467	1472140247	WAGENINGEN UNIVERSITY	public	fastq,sra	gs,ncbi,s3	gs.US,ncbi.public,s3.us-east-1	#N/A	#N/A	SRX2363719	#N/A	Illumina HiSeq 2000	Apo34_A2	PAIRED	cDNA	TRANSCRIPTOMIC	Botrytis cinerea	ILLUMINA	2017-02-15T00:00:00Z	#N/A	Apo34	#N/A	SRP093589	#N/A	#N/A	#N/A	#N/A	#N/A	#N/A	#N/A	#N/A	#N/A	#N/A	#N/A	2012-06	#N/A	#N/A	#N/A	#N/A	#N/A	#N/A	#N/A	#N/A	#N/A	#N/A
SRR5040545	RNA-Seq	180	2047712580	PRJNA351919	SAMN05958467	1343849803	WAGENINGEN UNIVERSITY	public	fastq,sra	gs,ncbi,s3	gs.US,ncbi.public,s3.us-east-1	#N/A	#N/A	SRX2363720	#N/A	Illumina HiSeq 2000	Apo34_B2	PAIRED	cDNA	TRANSCRIPTOMIC	Botrytis cinerea	ILLUMINA	2017-02-15T00:00:00Z	#N/A	Apo34	#N/A	SRP093589	#N/A	#N/A	#N/A	#N/A	#N/A	#N/A	#N/A	#N/A	#N/A	#N/A	#N/A	2012-06	#N/A	#N/A	#N/A	#N/A	#N/A	#N/A	#N/A	#N/A	#N/A	#N/A
SRR5040575	RNA-Seq	158	2193541018	PRJNA351919	SAMN05958468	1515783357	WAGENINGEN UNIVERSITY	public	fastq,sra	gs,ncbi,s3	gs.US,ncbi.public,s3.us-east-1	#N/A	#N/A	SRX2363742	#N/A	Illumina HiSeq 2000	Apo56_A2	PAIRED	cDNA	TRANSCRIPTOMIC	Botrytis cinerea	ILLUMINA	2017-02-15T00:00:00Z	#N/A	Apo56	#N/A	SRP093589	#N/A	#N/A	#N/A	#N/A	#N/A	#N/A	#N/A	#N/A	#N/A	#N/A	#N/A	2012-06	#N/A	#N/A	#N/A	#N/A	#N/A	#N/A	#N/A	#N/A	#N/A	#N/A
SRR5040577	RNA-Seq	180	2117339280	PRJNA351919	SAMN05958468	1560794467	WAGENINGEN UNIVERSITY	public	fastq,sra	gs,ncbi,s3	gs.US,ncbi.public,s3.us-east-1	#N/A	#N/A	SRX2363744	#N/A	Illumina HiSeq 2000	Apo56_B1	PAIRED	cDNA	TRANSCRIPTOMIC	Botrytis cinerea	ILLUMINA	2017-02-15T00:00:00Z	#N/A	Apo56	#N/A	SRP093589	#N/A	#N/A	#N/A	#N/A	#N/A	#N/A	#N/A	#N/A	#N/A	#N/A	#N/A	2012-06	#N/A	#N/A	#N/A	#N/A	#N/A	#N/A	#N/A	#N/A	#N/A	#N/A
SRR6189706	RNA-Seq	101	2280426278	PRJNA414966	SAMN07811786	993324810	FONDAZIONE EDMUND MACH	public	fastq,sra	gs,ncbi,s3	gs.US,ncbi.public,s3.us-east-1	#N/A	#N/A	SRX3299749	#N/A	Illumina HiSeq 1500	Ripe_Eg2	SINGLE	RANDOM	TRANSCRIPTOMIC	Vitis vinifera	ILLUMINA	2018-01-31T00:00:00Z	#N/A	Ripe_Eg2	#N/A	SRP120480	#N/A	#N/A	#N/A	Ripened grapevine berries at 12 wpi upon inoculation with Botrytis cinerea with visible egressed Botrytis	#N/A	#N/A	#N/A	#N/A	#N/A	#N/A	#N/A	not collected	#N/A	#N/A	#N/A	#N/A	#N/A	#N/A	#N/A	#N/A	#N/A	#N/A
SRR6189709	RNA-Seq	101	2150966599	PRJNA414966	SAMN07811785	937086264	FONDAZIONE EDMUND MACH	public	fastq,sra	gs,ncbi,s3	gs.US,ncbi.public,s3.us-east-1	#N/A	#N/A	SRX3299746	#N/A	Illumina HiSeq 1500	Ripe_Eg1	SINGLE	RANDOM	TRANSCRIPTOMIC	Vitis vinifera	ILLUMINA	2018-01-31T00:00:00Z	#N/A	Ripe_Eg1	#N/A	SRP120480	#N/A	#N/A	#N/A	Ripened grapevine berries at 12 wpi upon inoculation with Botrytis cinerea with visible egressed Botrytis	#N/A	#N/A	#N/A	#N/A	#N/A	#N/A	#N/A	not collected	#N/A	#N/A	#N/A	#N/A	#N/A	#N/A	#N/A	#N/A	#N/A	#N/A
SRR6189720	RNA-Seq	101	2907527097	PRJNA414966	SAMN07811787	1258807829	FONDAZIONE EDMUND MACH	public	fastq,sra	gs,ncbi,s3	gs.US,ncbi.public,s3.us-east-1	#N/A	#N/A	SRX3299735	#N/A	Illumina HiSeq 1500	Ripe_Eg3	SINGLE	RANDOM	TRANSCRIPTOMIC	Botrytis cinerea	ILLUMINA	2018-01-31T00:00:00Z	#N/A	Ripe_Eg3	#N/A	SRP120480	#N/A	#N/A	#N/A	Ripened grapevine berries at 12 wpi upon inoculation with Botrytis cinerea with visible egressed Botrytis	#N/A	#N/A	#N/A	#N/A	#N/A	#N/A	#N/A	not collected	#N/A	#N/A	#N/A	#N/A	#N/A	#N/A	#N/A	#N/A	#N/A	#N/A
SRR6924534	RNA-Seq	200	4327765400	PRJNA448328	SAMN08828688	3290012956	GEO	public	fastq,sra	gs,ncbi,s3	gs.US,ncbi.public,s3.us-east-1	#N/A	#N/A	SRX3871216	#N/A	Illumina HiSeq 2000	#N/A	PAIRED	cDNA	TRANSCRIPTOMIC	Botrytis cinerea	ILLUMINA	2018-04-03T00:00:00Z	#N/A	GSM3073186	#N/A	SRP136887	B05.10	#N/A	#N/A	#N/A	#N/A	#N/A	#N/A	#N/A	#N/A	#N/A	#N/A	#N/A	#N/A	#N/A	#N/A	#N/A	#N/A	#N/A	#N/A	#N/A	#N/A	#N/A
SRR6924535	RNA-Seq	200	4299158200	PRJNA448328	SAMN08828703	3285567795	GEO	public	fastq,sra	gs,ncbi,s3	gs.US,ncbi.public,s3.us-east-1	#N/A	#N/A	SRX3871217	#N/A	Illumina HiSeq 2000	#N/A	PAIRED	cDNA	TRANSCRIPTOMIC	Botrytis cinerea	ILLUMINA	2018-04-03T00:00:00Z	#N/A	GSM3073187	#N/A	SRP136887	B05.10	#N/A	#N/A	#N/A	#N/A	#N/A	#N/A	#N/A	#N/A	#N/A	#N/A	#N/A	#N/A	#N/A	#N/A	#N/A	#N/A	#N/A	#N/A	#N/A	#N/A	#N/A
SRR6924536	RNA-Seq	200	4335177600	PRJNA448328	SAMN08828702	3296442792	GEO	public	fastq,sra	gs,ncbi,s3	gs.US,ncbi.public,s3.us-east-1	#N/A	#N/A	SRX3871218	#N/A	Illumina HiSeq 2000	#N/A	PAIRED	cDNA	TRANSCRIPTOMIC	Botrytis cinerea	ILLUMINA	2018-04-03T00:00:00Z	#N/A	GSM3073188	#N/A	SRP136887	B05.10	#N/A	#N/A	#N/A	#N/A	#N/A	#N/A	#N/A	#N/A	#N/A	#N/A	#N/A	#N/A	#N/A	#N/A	#N/A	#N/A	#N/A	#N/A	#N/A	#N/A	#N/A
SRR6924537	RNA-Seq	200	4366297200	PRJNA448328	SAMN08828701	3309037757	GEO	public	fastq,sra	gs,ncbi,s3	gs.US,ncbi.public,s3.us-east-1	#N/A	#N/A	SRX3871219	#N/A	Illumina HiSeq 2000	#N/A	PAIRED	cDNA	TRANSCRIPTOMIC	Botrytis cinerea	ILLUMINA	2018-04-03T00:00:00Z	#N/A	GSM3073189	#N/A	SRP136887	B05.10	#N/A	#N/A	#N/A	#N/A	#N/A	#N/A	#N/A	#N/A	#N/A	#N/A	#N/A	#N/A	#N/A	#N/A	#N/A	#N/A	#N/A	#N/A	#N/A	#N/A	#N/A
SRR6924538	RNA-Seq	200	4361454000	PRJNA448328	SAMN08828700	3305165898	GEO	public	fastq,sra	gs,ncbi,s3	gs.US,ncbi.public,s3.us-east-1	#N/A	#N/A	SRX3871220	#N/A	Illumina HiSeq 2000	#N/A	PAIRED	cDNA	TRANSCRIPTOMIC	Botrytis cinerea	ILLUMINA	2018-04-03T00:00:00Z	#N/A	GSM3073190	#N/A	SRP136887	B05.10	#N/A	#N/A	#N/A	#N/A	#N/A	#N/A	#N/A	#N/A	#N/A	#N/A	#N/A	#N/A	#N/A	#N/A	#N/A	#N/A	#N/A	#N/A	#N/A	#N/A	#N/A
SRR6924539	RNA-Seq	200	4373460600	PRJNA448328	SAMN08828699	3338770236	GEO	public	fastq,sra	gs,ncbi,s3	gs.US,ncbi.public,s3.us-east-1	#N/A	#N/A	SRX3871221	#N/A	Illumina HiSeq 2000	#N/A	PAIRED	cDNA	TRANSCRIPTOMIC	Botrytis cinerea	ILLUMINA	2018-04-03T00:00:00Z	#N/A	GSM3073191	#N/A	SRP136887	B05.10	#N/A	#N/A	#N/A	#N/A	#N/A	#N/A	#N/A	#N/A	#N/A	#N/A	#N/A	#N/A	#N/A	#N/A	#N/A	#N/A	#N/A	#N/A	#N/A	#N/A	#N/A
SRR6924540	RNA-Seq	200	3560375000	PRJNA448328	SAMN08828698	1251422878	GEO	public	fastq,sra	gs,ncbi,s3	gs.US,ncbi.public,s3.us-east-1	#N/A	#N/A	SRX3871222	#N/A	Illumina HiSeq 2000	#N/A	PAIRED	cDNA	TRANSCRIPTOMIC	Botrytis cinerea	ILLUMINA	2018-04-03T00:00:00Z	#N/A	GSM3073192	#N/A	SRP136887	B05.10	#N/A	#N/A	#N/A	#N/A	#N/A	#N/A	#N/A	#N/A	#N/A	#N/A	#N/A	#N/A	#N/A	#N/A	#N/A	#N/A	#N/A	#N/A	#N/A	#N/A	#N/A
SRR6924541	RNA-Seq	200	3275859200	PRJNA448328	SAMN08828697	1153233367	GEO	public	fastq,sra	gs,ncbi,s3	gs.US,ncbi.public,s3.us-east-1	#N/A	#N/A	SRX3871223	#N/A	Illumina HiSeq 2000	#N/A	PAIRED	cDNA	TRANSCRIPTOMIC	Botrytis cinerea	ILLUMINA	2018-04-03T00:00:00Z	#N/A	GSM3073193	#N/A	SRP136887	B05.10	#N/A	#N/A	#N/A	#N/A	#N/A	#N/A	#N/A	#N/A	#N/A	#N/A	#N/A	#N/A	#N/A	#N/A	#N/A	#N/A	#N/A	#N/A	#N/A	#N/A	#N/A
SRR6924542	RNA-Seq	200	3121340200	PRJNA448328	SAMN08828696	1104598813	GEO	public	fastq,sra	gs,ncbi,s3	gs.US,ncbi.public,s3.us-east-1	#N/A	#N/A	SRX3871224	#N/A	Illumina HiSeq 2000	#N/A	PAIRED	cDNA	TRANSCRIPTOMIC	Botrytis cinerea	ILLUMINA	2018-04-03T00:00:00Z	#N/A	GSM3073194	#N/A	SRP136887	B05.10	#N/A	#N/A	#N/A	#N/A	#N/A	#N/A	#N/A	#N/A	#N/A	#N/A	#N/A	#N/A	#N/A	#N/A	#N/A	#N/A	#N/A	#N/A	#N/A	#N/A	#N/A
SRR6924543	RNA-Seq	200	3420336800	PRJNA448328	SAMN08828695	1206618607	GEO	public	fastq,sra	gs,ncbi,s3	gs.US,ncbi.public,s3.us-east-1	#N/A	#N/A	SRX3871225	#N/A	Illumina HiSeq 2000	#N/A	PAIRED	cDNA	TRANSCRIPTOMIC	Botrytis cinerea	ILLUMINA	2018-04-03T00:00:00Z	#N/A	GSM3073195	#N/A	SRP136887	B05.10	#N/A	#N/A	#N/A	#N/A	#N/A	#N/A	#N/A	#N/A	#N/A	#N/A	#N/A	#N/A	#N/A	#N/A	#N/A	#N/A	#N/A	#N/A	#N/A	#N/A	#N/A
SRR6924544	RNA-Seq	200	3684575600	PRJNA448328	SAMN08828694	1296291607	GEO	public	fastq,sra	gs,ncbi,s3	gs.US,ncbi.public,s3.us-east-1	#N/A	#N/A	SRX3871226	#N/A	Illumina HiSeq 2000	#N/A	PAIRED	cDNA	TRANSCRIPTOMIC	Botrytis cinerea	ILLUMINA	2018-04-03T00:00:00Z	#N/A	GSM3073196	#N/A	SRP136887	B05.10	#N/A	#N/A	#N/A	#N/A	#N/A	#N/A	#N/A	#N/A	#N/A	#N/A	#N/A	#N/A	#N/A	#N/A	#N/A	#N/A	#N/A	#N/A	#N/A	#N/A	#N/A
SRR6924545	RNA-Seq	200	3327160200	PRJNA448328	SAMN08828693	1170417258	GEO	public	fastq,sra	gs,ncbi,s3	gs.US,ncbi.public,s3.us-east-1	#N/A	#N/A	SRX3871227	#N/A	Illumina HiSeq 2000	#N/A	PAIRED	cDNA	TRANSCRIPTOMIC	Botrytis cinerea	ILLUMINA	2018-04-03T00:00:00Z	#N/A	GSM3073197	#N/A	SRP136887	B05.10	#N/A	#N/A	#N/A	#N/A	#N/A	#N/A	#N/A	#N/A	#N/A	#N/A	#N/A	#N/A	#N/A	#N/A	#N/A	#N/A	#N/A	#N/A	#N/A	#N/A	#N/A
SRR6924546	RNA-Seq	200	2967252800	PRJNA448328	SAMN08828692	1049926416	GEO	public	fastq,sra	gs,ncbi,s3	gs.US,ncbi.public,s3.us-east-1	#N/A	#N/A	SRX3871228	#N/A	Illumina HiSeq 2000	#N/A	PAIRED	cDNA	TRANSCRIPTOMIC	Botrytis cinerea	ILLUMINA	2018-04-03T00:00:00Z	#N/A	GSM3073198	#N/A	SRP136887	B05.10	#N/A	#N/A	#N/A	#N/A	#N/A	#N/A	#N/A	#N/A	#N/A	#N/A	#N/A	#N/A	#N/A	#N/A	#N/A	#N/A	#N/A	#N/A	#N/A	#N/A	#N/A
SRR6924547	RNA-Seq	200	3251152000	PRJNA448328	SAMN08828691	1170949195	GEO	public	fastq,sra	gs,ncbi,s3	gs.US,ncbi.public,s3.us-east-1	#N/A	#N/A	SRX3871229	#N/A	Illumina HiSeq 2000	#N/A	PAIRED	cDNA	TRANSCRIPTOMIC	Botrytis cinerea	ILLUMINA	2018-04-03T00:00:00Z	#N/A	GSM3073199	#N/A	SRP136887	B05.10	#N/A	#N/A	#N/A	#N/A	#N/A	#N/A	#N/A	#N/A	#N/A	#N/A	#N/A	#N/A	#N/A	#N/A	#N/A	#N/A	#N/A	#N/A	#N/A	#N/A	#N/A
SRR6924548	RNA-Seq	200	3677922800	PRJNA448328	SAMN08828690	1304183744	GEO	public	fastq,sra	gs,ncbi,s3	gs.US,ncbi.public,s3.us-east-1	#N/A	#N/A	SRX3871231	#N/A	Illumina HiSeq 2000	#N/A	PAIRED	cDNA	TRANSCRIPTOMIC	Botrytis cinerea	ILLUMINA	2018-04-03T00:00:00Z	#N/A	GSM3073200	#N/A	SRP136887	B05.10	#N/A	#N/A	#N/A	#N/A	#N/A	#N/A	#N/A	#N/A	#N/A	#N/A	#N/A	#N/A	#N/A	#N/A	#N/A	#N/A	#N/A	#N/A	#N/A	#N/A	#N/A
SRR6924549	RNA-Seq	200	3258553600	PRJNA448328	SAMN08828689	1163780711	GEO	public	fastq,sra	gs,ncbi,s3	gs.US,ncbi.public,s3.us-east-1	#N/A	#N/A	SRX3871232	#N/A	Illumina HiSeq 2000	#N/A	PAIRED	cDNA	TRANSCRIPTOMIC	Botrytis cinerea	ILLUMINA	2018-04-03T00:00:00Z	#N/A	GSM3073201	#N/A	SRP136887	B05.10	#N/A	#N/A	#N/A	#N/A	#N/A	#N/A	#N/A	#N/A	#N/A	#N/A	#N/A	#N/A	#N/A	#N/A	#N/A	#N/A	#N/A	#N/A	#N/A	#N/A	#N/A
SRR7264781	RNA-Seq	50	53251900	PRJNA473829	SAMN09371161	36202615	KANSAS STATE UNIVERSITY	public	fastq,sra	gs,ncbi,s3	gs.US,ncbi.public,s3.us-east-1	#N/A	#N/A	SRX4168898	#N/A	Illumina HiSeq 2500	col.0.G2F.61	SINGLE	cDNA	METAGENOMIC	Arabidopsis thaliana	ILLUMINA	2018-06-05T00:00:00Z	#N/A	col.0.G2F.61_GTACGCAA_L006_R1_001.fastq	#N/A	SRP149815	#N/A	#N/A	#N/A	#N/A	#N/A	#N/A	#N/A	#N/A	#N/A	#N/A	#N/A	#N/A	#N/A	#N/A	#N/A	#N/A	#N/A	#N/A	#N/A	#N/A	#N/A	#N/A
SRR7264789	RNA-Seq	50	85254700	PRJNA473829	SAMN09370865	59618571	KANSAS STATE UNIVERSITY	public	fastq,sra	gs,ncbi,s3	gs.US,ncbi.public,s3.us-east-1	#N/A	#N/A	SRX4168890	#N/A	Illumina HiSeq 2500	col.0.G1E.61	SINGLE	cDNA	METAGENOMIC	Arabidopsis thaliana	ILLUMINA	2018-06-05T00:00:00Z	#N/A	col.0.G1E.61_GTACGCAA_L007_R1_001.fastq	#N/A	SRP149815	#N/A	#N/A	#N/A	#N/A	#N/A	#N/A	#N/A	#N/A	#N/A	#N/A	#N/A	#N/A	#N/A	#N/A	#N/A	#N/A	#N/A	#N/A	#N/A	#N/A	#N/A	#N/A
SRR7264817	RNA-Seq	151	343520470	PRJNA473829	SAMN09371061	245516082	KANSAS STATE UNIVERSITY	public	fastq,sra	gs,ncbi,s3	gs.US,ncbi.public,s3.us-east-1	#N/A	#N/A	SRX4168862	#N/A	Illumina HiSeq 2500	col.0.G2E.61	SINGLE	cDNA	METAGENOMIC	Arabidopsis thaliana	ILLUMINA	2018-06-07T00:00:00Z	#N/A	col.0.G2E.61_GTACGCAA_L001_R2_001.fastq	#N/A	SRP149815	#N/A	#N/A	#N/A	#N/A	#N/A	#N/A	#N/A	#N/A	#N/A	#N/A	#N/A	#N/A	#N/A	#N/A	#N/A	#N/A	#N/A	#N/A	#N/A	#N/A	#N/A	#N/A
SRR7265023	RNA-Seq	50	79409400	PRJNA473829	SAMN09370965	54156068	KANSAS STATE UNIVERSITY	public	fastq,sra	gs,ncbi,s3	gs.US,ncbi.public,s3.us-east-1	#N/A	#N/A	SRX4169000	#N/A	Illumina HiSeq 2500	col.0.G1F.61	SINGLE	cDNA	METAGENOMIC	Arabidopsis thaliana	ILLUMINA	2018-06-05T00:00:00Z	#N/A	col.0.G1F.61_GTACGCAA_L004_R1_001.fastq	#N/A	SRP149815	#N/A	#N/A	#N/A	#N/A	#N/A	#N/A	#N/A	#N/A	#N/A	#N/A	#N/A	#N/A	#N/A	#N/A	#N/A	#N/A	#N/A	#N/A	#N/A	#N/A	#N/A	#N/A
SRR7266000	RNA-Seq	50	69957800	PRJNA473829	SAMN09372232	44685491	UNIVERSITY OF CALIFORNIA, DAVIS	public	fastq,sra	gs,ncbi,s3	gs.US,ncbi.public,s3.us-east-1	#N/A	#N/A	SRX4170154	#N/A	Illumina HiSeq 2500	coi.1.G2F.61	SINGLE	cDNA	TRANSCRIPTOMIC	Arabidopsis thaliana	ILLUMINA	2018-06-05T00:00:00Z	#N/A	coi.1.G2F.61_GTACGCAA_L004_R1_001.fastq	#N/A	SRP149815	#N/A	#N/A	#N/A	#N/A	#N/A	#N/A	#N/A	#N/A	#N/A	#N/A	#N/A	#N/A	#N/A	#N/A	#N/A	#N/A	#N/A	#N/A	#N/A	#N/A	#N/A	#N/A
SRR7266020	RNA-Seq	50	45096100	PRJNA473829	SAMN09371932	30671420	UNIVERSITY OF CALIFORNIA, DAVIS	public	fastq,sra	gs,ncbi,s3	gs.US,ncbi.public,s3.us-east-1	#N/A	#N/A	SRX4170134	#N/A	Illumina HiSeq 2500	coi.1.G1E.61	SINGLE	cDNA	TRANSCRIPTOMIC	Arabidopsis thaliana	ILLUMINA	2018-06-05T00:00:00Z	#N/A	coi.1.G1E.61_GTACGCAA_L001_R1_001.fastq	#N/A	SRP149815	#N/A	#N/A	#N/A	#N/A	#N/A	#N/A	#N/A	#N/A	#N/A	#N/A	#N/A	#N/A	#N/A	#N/A	#N/A	#N/A	#N/A	#N/A	#N/A	#N/A	#N/A	#N/A
SRR7266299	RNA-Seq	50	134307750	PRJNA473829	SAMN09372132	82709202	UNIVERSITY OF CALIFORNIA, DAVIS	public	fastq,sra	gs,ncbi,s3	gs.US,ncbi.public,s3.us-east-1	#N/A	#N/A	SRX4170199	#N/A	Illumina HiSeq 2500	coi.1.G2E.61	SINGLE	cDNA	TRANSCRIPTOMIC	Arabidopsis thaliana	ILLUMINA	2018-06-05T00:00:00Z	#N/A	coi.1.G2E.61_GTACGCAA_L003_R1_001.fastq	#N/A	SRP149815	#N/A	#N/A	#N/A	#N/A	#N/A	#N/A	#N/A	#N/A	#N/A	#N/A	#N/A	#N/A	#N/A	#N/A	#N/A	#N/A	#N/A	#N/A	#N/A	#N/A	#N/A	#N/A
SRR7266329	RNA-Seq	50	105012050	PRJNA473829	SAMN09372032	72965178	UNIVERSITY OF CALIFORNIA, DAVIS	public	fastq,sra	gs,ncbi,s3	gs.US,ncbi.public,s3.us-east-1	#N/A	#N/A	SRX4170397	#N/A	Illumina HiSeq 2500	coi.1.G1F.61	SINGLE	cDNA	TRANSCRIPTOMIC	Arabidopsis thaliana	ILLUMINA	2018-06-05T00:00:00Z	#N/A	coi.1.G1F.61_GTACGCAA_L002_R1_001.fastq	#N/A	SRP149815	#N/A	#N/A	#N/A	#N/A	#N/A	#N/A	#N/A	#N/A	#N/A	#N/A	#N/A	#N/A	#N/A	#N/A	#N/A	#N/A	#N/A	#N/A	#N/A	#N/A	#N/A	#N/A
SRR7267016	RNA-Seq	50	56633700	PRJNA473829	SAMN09372687	39055418	UNIVERSITY OF CALIFORNIA, DAVIS	public	fastq,sra	gs,ncbi,s3	gs.US,ncbi.public,s3.us-east-1	#N/A	#N/A	SRX4170920	#N/A	Illumina HiSeq 2500	npr.1.G1E.61	SINGLE	cDNA	TRANSCRIPTOMIC	Arabidopsis thaliana	ILLUMINA	2018-06-05T00:00:00Z	#N/A	npr.1.G1E.61_GTACGCAA_L003_R1_001.fastq	#N/A	SRP149815	#N/A	#N/A	#N/A	#N/A	#N/A	#N/A	#N/A	#N/A	#N/A	#N/A	#N/A	#N/A	#N/A	#N/A	#N/A	#N/A	#N/A	#N/A	#N/A	#N/A	#N/A	#N/A
SRR7267060	RNA-Seq	50	83688700	PRJNA473829	SAMN09372887	58263534	UNIVERSITY OF CALIFORNIA, DAVIS	public	fastq,sra	gs,ncbi,s3	gs.US,ncbi.public,s3.us-east-1	#N/A	#N/A	SRX4170876	#N/A	Illumina HiSeq 2500	npr.1.G2E.61	SINGLE	cDNA	TRANSCRIPTOMIC	Arabidopsis thaliana	ILLUMINA	2018-06-05T00:00:00Z	#N/A	npr.1.G2E.61_GTACGCAA_L007_R1_001.fastq	#N/A	SRP149815	#N/A	#N/A	#N/A	#N/A	#N/A	#N/A	#N/A	#N/A	#N/A	#N/A	#N/A	#N/A	#N/A	#N/A	#N/A	#N/A	#N/A	#N/A	#N/A	#N/A	#N/A	#N/A
SRR7430366	RNA-Seq	202	10422492596	PRJNA477951	SAMN09488322	3886603335	GEO	public	fastq,sra	gs,ncbi,s3	gs.US,ncbi.public,s3.us-east-1	#N/A	#N/A	SRX4301177	#N/A	NextSeq 500	#N/A	PAIRED	cDNA	TRANSCRIPTOMIC	Botrytis cinerea	ILLUMINA	2020-04-17T00:00:00Z	#N/A	GSM3223561	#N/A	SRP151358	#N/A	#N/A	#N/A	#N/A	#N/A	#N/A	#N/A	#N/A	#N/A	#N/A	#N/A	#N/A	#N/A	#N/A	#N/A	#N/A	#N/A	#N/A	#N/A	#N/A	#N/A	#N/A
SRR7430368	RNA-Seq	202	11646881660	PRJNA477951	SAMN09488320	4362405389	GEO	public	fastq,sra	gs,ncbi,s3	gs.US,ncbi.public,s3.us-east-1	#N/A	#N/A	SRX4301179	#N/A	NextSeq 500	#N/A	PAIRED	cDNA	TRANSCRIPTOMIC	Botrytis cinerea	ILLUMINA	2020-04-17T00:00:00Z	#N/A	GSM3223563	#N/A	SRP151358	#N/A	#N/A	#N/A	#N/A	#N/A	#N/A	#N/A	#N/A	#N/A	#N/A	#N/A	#N/A	#N/A	#N/A	#N/A	#N/A	#N/A	#N/A	#N/A	#N/A	#N/A	#N/A
SRR7430371	RNA-Seq	202	13925176838	PRJNA477951	SAMN09488327	5236664469	GEO	public	fastq,sra	gs,ncbi,s3	gs.US,ncbi.public,s3.us-east-1	#N/A	#N/A	SRX4301182	#N/A	NextSeq 500	#N/A	PAIRED	cDNA	TRANSCRIPTOMIC	Vitis vinifera	ILLUMINA	2020-04-17T00:00:00Z	#N/A	GSM3223566	#N/A	SRP151358	#N/A	#N/A	#N/A	#N/A	#N/A	#N/A	#N/A	#N/A	#N/A	#N/A	#N/A	#N/A	#N/A	#N/A	#N/A	#N/A	#N/A	#N/A	#N/A	#N/A	#N/A	#N/A
SRR7430367	RNA-Seq	202	9856807756	PRJNA477951	SAMN09488321	3683096375	GEO	public	fastq,sra	gs,ncbi,s3	gs.US,ncbi.public,s3.us-east-1	#N/A	#N/A	SRX4301178	#N/A	NextSeq 500	#N/A	PAIRED	cDNA	TRANSCRIPTOMIC	Botrytis cinerea	ILLUMINA	2020-04-17T00:00:00Z	#N/A	GSM3223562	#N/A	SRP151358	#N/A	#N/A	#N/A	#N/A	#N/A	#N/A	#N/A	#N/A	#N/A	#N/A	#N/A	#N/A	#N/A	#N/A	#N/A	#N/A	#N/A	#N/A	#N/A	#N/A	#N/A	#N/A
SRR7430369	RNA-Seq	202	9574423068	PRJNA477951	SAMN09488323	3582973835	GEO	public	fastq,sra	gs,ncbi,s3	gs.US,ncbi.public,s3.us-east-1	#N/A	#N/A	SRX4301180	#N/A	NextSeq 500	#N/A	PAIRED	cDNA	TRANSCRIPTOMIC	Vitis vinifera	ILLUMINA	2020-04-17T00:00:00Z	#N/A	GSM3223564	#N/A	SRP151358	#N/A	#N/A	#N/A	#N/A	#N/A	#N/A	#N/A	#N/A	#N/A	#N/A	#N/A	#N/A	#N/A	#N/A	#N/A	#N/A	#N/A	#N/A	#N/A	#N/A	#N/A	#N/A
SRR7430370	RNA-Seq	202	11727014252	PRJNA477951	SAMN09488328	4388281317	GEO	public	fastq,sra	gs,ncbi,s3	gs.US,ncbi.public,s3.us-east-1	#N/A	#N/A	SRX4301181	#N/A	NextSeq 500	#N/A	PAIRED	cDNA	TRANSCRIPTOMIC	Vitis vinifera	ILLUMINA	2020-04-17T00:00:00Z	#N/A	GSM3223565	#N/A	SRP151358	#N/A	#N/A	#N/A	#N/A	#N/A	#N/A	#N/A	#N/A	#N/A	#N/A	#N/A	#N/A	#N/A	#N/A	#N/A	#N/A	#N/A	#N/A	#N/A	#N/A	#N/A	#N/A
SRR7894624	RNA-Seq	295	4260308718	PRJNA492285	SAMN10096469	1522528322	SICHUAN AGRICULTURAL UNIVERSITY	public	fastq,sra	gs,ncbi,s3	gs.US,ncbi.public,s3.us-east-1	#N/A	#N/A	SRX4732185	#N/A	Illumina HiSeq 4000	T03	PAIRED	RT-PCR	TRANSCRIPTOMIC	Botrytis cinerea	ILLUMINA	2018-09-24T00:00:00Z	#N/A	M1	#N/A	SRP162425	#N/A	#N/A	#N/A	#N/A	#N/A	#N/A	#N/A	#N/A	#N/A	#N/A	#N/A	2012	#N/A	#N/A	#N/A	#N/A	#N/A	#N/A	#N/A	#N/A	#N/A	#N/A
SRR7894625	RNA-Seq	294	4677392268	PRJNA492285	SAMN10096408	1699362262	SICHUAN AGRICULTURAL UNIVERSITY	public	fastq,sra	gs,ncbi,s3	gs.US,ncbi.public,s3.us-east-1	#N/A	#N/A	SRX4732184	#N/A	Illumina HiSeq 4000	T02	PAIRED	RT-PCR	TRANSCRIPTOMIC	Botrytis cinerea	ILLUMINA	2018-09-24T00:00:00Z	#N/A	H1	#N/A	SRP162425	#N/A	#N/A	#N/A	#N/A	#N/A	#N/A	#N/A	#N/A	#N/A	#N/A	#N/A	2012	#N/A	#N/A	#N/A	#N/A	#N/A	#N/A	#N/A	#N/A	#N/A	#N/A
SRR7894626	RNA-Seq	295	4848823732	PRJNA492285	SAMN10096407	1754419317	SICHUAN AGRICULTURAL UNIVERSITY	public	fastq,sra	gs,ncbi,s3	gs.US,ncbi.public,s3.us-east-1	#N/A	#N/A	SRX4732183	#N/A	Illumina HiSeq 4000	T01	PAIRED	RT-PCR	TRANSCRIPTOMIC	Botrytis cinerea	ILLUMINA	2018-09-24T00:00:00Z	#N/A	B05.10	#N/A	SRP162425	#N/A	#N/A	#N/A	#N/A	#N/A	#N/A	#N/A	#N/A	#N/A	#N/A	#N/A	2012	#N/A	#N/A	#N/A	#N/A	#N/A	#N/A	#N/A	#N/A	#N/A	#N/A
SRR8074940	RNA-Seq	75	1662248025	PRJNA496584	SAMN10245969	762490093	WAGENINGEN UNIVERSITY	public	fastq,sra	gs,ncbi,s3	gs.US,ncbi.public,s3.us-east-1	#N/A	#N/A	SRX4902790	#N/A	NextSeq 500	B16Bm	SINGLE	cDNA	TRANSCRIPTOMIC	Botrytis cinerea	ILLUMINA	2020-12-31T00:00:00Z	#N/A	Botrytis cinerea-infected tomato leaf	#N/A	SRP166089	#N/A	#N/A	#N/A	#N/A	#N/A	#N/A	#N/A	#N/A	#N/A	#N/A	#N/A	2014-10	#N/A	#N/A	#N/A	#N/A	#N/A	#N/A	#N/A	#N/A	#N/A	#N/A
SRR8074943	RNA-Seq	75	1660344150	PRJNA496584	SAMN10245969	761114371	WAGENINGEN UNIVERSITY	public	fastq,sra	gs,ncbi,s3	gs.US,ncbi.public,s3.us-east-1	#N/A	#N/A	SRX4902787	#N/A	NextSeq 500	B16Am	SINGLE	cDNA	TRANSCRIPTOMIC	Botrytis cinerea	ILLUMINA	2020-12-31T00:00:00Z	#N/A	Botrytis cinerea-infected tomato leaf	#N/A	SRP166089	#N/A	#N/A	#N/A	#N/A	#N/A	#N/A	#N/A	#N/A	#N/A	#N/A	#N/A	2014-10	#N/A	#N/A	#N/A	#N/A	#N/A	#N/A	#N/A	#N/A	#N/A	#N/A
SRR8074950	RNA-Seq	75	1956907275	PRJNA496584	SAMN10245969	782107561	WAGENINGEN UNIVERSITY	public	fastq,sra	gs,ncbi,s3	gs.US,ncbi.public,s3.us-east-1	#N/A	#N/A	SRX4902780	#N/A	NextSeq 500	I24Cm	SINGLE	cDNA	TRANSCRIPTOMIC	Botrytis cinerea	ILLUMINA	2020-12-31T00:00:00Z	#N/A	Botrytis cinerea-infected tomato leaf	#N/A	SRP166089	#N/A	#N/A	#N/A	#N/A	#N/A	#N/A	#N/A	#N/A	#N/A	#N/A	#N/A	2014-10	#N/A	#N/A	#N/A	#N/A	#N/A	#N/A	#N/A	#N/A	#N/A	#N/A
SRR8074952	RNA-Seq	75	4091847300	PRJNA496584	SAMN10245969	1876770008	WAGENINGEN UNIVERSITY	public	fastq,sra	gs,ncbi,s3	gs.US,ncbi.public,s3.us-east-1	#N/A	#N/A	SRX4902778	#N/A	NextSeq 500	I24Bm	SINGLE	cDNA	TRANSCRIPTOMIC	Botrytis cinerea	ILLUMINA	2020-12-31T00:00:00Z	#N/A	Botrytis cinerea-infected tomato leaf	#N/A	SRP166089	#N/A	#N/A	#N/A	#N/A	#N/A	#N/A	#N/A	#N/A	#N/A	#N/A	#N/A	2014-10	#N/A	#N/A	#N/A	#N/A	#N/A	#N/A	#N/A	#N/A	#N/A	#N/A
SRR8074953	RNA-Seq	75	4040949750	PRJNA496584	SAMN10245969	1857539415	WAGENINGEN UNIVERSITY	public	fastq,sra	gs,ncbi,s3	gs.US,ncbi.public,s3.us-east-1	#N/A	#N/A	SRX4902777	#N/A	NextSeq 500	I24Dm	SINGLE	cDNA	TRANSCRIPTOMIC	Botrytis cinerea	ILLUMINA	2020-12-31T00:00:00Z	#N/A	Botrytis cinerea-infected tomato leaf	#N/A	SRP166089	#N/A	#N/A	#N/A	#N/A	#N/A	#N/A	#N/A	#N/A	#N/A	#N/A	#N/A	2014-10	#N/A	#N/A	#N/A	#N/A	#N/A	#N/A	#N/A	#N/A	#N/A	#N/A
SRR8074954	RNA-Seq	75	3971779125	PRJNA496584	SAMN10245969	1814296841	WAGENINGEN UNIVERSITY	public	fastq,sra	gs,ncbi,s3	gs.US,ncbi.public,s3.us-east-1	#N/A	#N/A	SRX4902776	#N/A	NextSeq 500	I16Bm	SINGLE	cDNA	TRANSCRIPTOMIC	Botrytis cinerea	ILLUMINA	2020-12-31T00:00:00Z	#N/A	Botrytis cinerea-infected tomato leaf	#N/A	SRP166089	#N/A	#N/A	#N/A	#N/A	#N/A	#N/A	#N/A	#N/A	#N/A	#N/A	#N/A	2014-10	#N/A	#N/A	#N/A	#N/A	#N/A	#N/A	#N/A	#N/A	#N/A	#N/A
SRR8074955	RNA-Seq	75	1932402450	PRJNA496584	SAMN10245969	770785878	WAGENINGEN UNIVERSITY	public	fastq,sra	gs,ncbi,s3	gs.US,ncbi.public,s3.us-east-1	#N/A	#N/A	SRX4902775	#N/A	NextSeq 500	I16Cm	SINGLE	cDNA	TRANSCRIPTOMIC	Botrytis cinerea	ILLUMINA	2020-12-31T00:00:00Z	#N/A	Botrytis cinerea-infected tomato leaf	#N/A	SRP166089	#N/A	#N/A	#N/A	#N/A	#N/A	#N/A	#N/A	#N/A	#N/A	#N/A	#N/A	2014-10	#N/A	#N/A	#N/A	#N/A	#N/A	#N/A	#N/A	#N/A	#N/A	#N/A
SRR8074956	RNA-Seq	75	1869821100	PRJNA496584	SAMN10245969	734169960	WAGENINGEN UNIVERSITY	public	fastq,sra	gs,ncbi,s3	gs.US,ncbi.public,s3.us-east-1	#N/A	#N/A	SRX4902774	#N/A	NextSeq 500	I12Cm	SINGLE	cDNA	TRANSCRIPTOMIC	Botrytis cinerea	ILLUMINA	2020-12-31T00:00:00Z	#N/A	Botrytis cinerea-infected tomato leaf	#N/A	SRP166089	#N/A	#N/A	#N/A	#N/A	#N/A	#N/A	#N/A	#N/A	#N/A	#N/A	#N/A	2014-10	#N/A	#N/A	#N/A	#N/A	#N/A	#N/A	#N/A	#N/A	#N/A	#N/A
SRR8074957	RNA-Seq	75	3937764825	PRJNA496584	SAMN10245969	1845245494	WAGENINGEN UNIVERSITY	public	fastq,sra	gs,ncbi,s3	gs.US,ncbi.public,s3.us-east-1	#N/A	#N/A	SRX4902773	#N/A	NextSeq 500	I16Am	SINGLE	cDNA	TRANSCRIPTOMIC	Botrytis cinerea	ILLUMINA	2020-12-31T00:00:00Z	#N/A	Botrytis cinerea-infected tomato leaf	#N/A	SRP166089	#N/A	#N/A	#N/A	#N/A	#N/A	#N/A	#N/A	#N/A	#N/A	#N/A	#N/A	2014-10	#N/A	#N/A	#N/A	#N/A	#N/A	#N/A	#N/A	#N/A	#N/A	#N/A
SRR8074958	RNA-Seq	75	3924277275	PRJNA496584	SAMN10245969	1793172957	WAGENINGEN UNIVERSITY	public	fastq,sra	gs,ncbi,s3	gs.US,ncbi.public,s3.us-east-1	#N/A	#N/A	SRX4902772	#N/A	NextSeq 500	I12Am	SINGLE	cDNA	TRANSCRIPTOMIC	Botrytis cinerea	ILLUMINA	2020-12-31T00:00:00Z	#N/A	Botrytis cinerea-infected tomato leaf	#N/A	SRP166089	#N/A	#N/A	#N/A	#N/A	#N/A	#N/A	#N/A	#N/A	#N/A	#N/A	#N/A	2014-10	#N/A	#N/A	#N/A	#N/A	#N/A	#N/A	#N/A	#N/A	#N/A	#N/A
SRR8074959	RNA-Seq	75	3929504550	PRJNA496584	SAMN10245969	1807043596	WAGENINGEN UNIVERSITY	public	fastq,sra	gs,ncbi,s3	gs.US,ncbi.public,s3.us-east-1	#N/A	#N/A	SRX4902771	#N/A	NextSeq 500	I12Bm	SINGLE	cDNA	TRANSCRIPTOMIC	Botrytis cinerea	ILLUMINA	2020-12-31T00:00:00Z	#N/A	Botrytis cinerea-infected tomato leaf	#N/A	SRP166089	#N/A	#N/A	#N/A	#N/A	#N/A	#N/A	#N/A	#N/A	#N/A	#N/A	#N/A	2014-10	#N/A	#N/A	#N/A	#N/A	#N/A	#N/A	#N/A	#N/A	#N/A	#N/A
SRR8191346	RNA-Seq	51	1029328767	PRJNA505650	SAMN10430629	361683182	GEO	public	fastq,sra	gs,ncbi,s3	gs.US,ncbi.public,s3.us-east-1	#N/A	#N/A	SRX5010913	#N/A	Illumina HiSeq 4000	#N/A	SINGLE	cDNA	TRANSCRIPTOMIC	Solanum lycopersicum	ILLUMINA	2018-12-02T00:00:00Z	#N/A	GSM3473823	#N/A	SRP168752	#N/A	#N/A	#N/A	#N/A	#N/A	#N/A	#N/A	#N/A	#N/A	#N/A	#N/A	#N/A	#N/A	#N/A	#N/A	#N/A	#N/A	#N/A	#N/A	#N/A	#N/A	#N/A
SRR8191347	RNA-Seq	51	996706311	PRJNA505650	SAMN10430628	344794675	GEO	public	fastq,sra	gs,ncbi,s3	gs.US,ncbi.public,s3.us-east-1	#N/A	#N/A	SRX5010914	#N/A	Illumina HiSeq 4000	#N/A	SINGLE	cDNA	TRANSCRIPTOMIC	Solanum lycopersicum	ILLUMINA	2018-12-02T00:00:00Z	#N/A	GSM3473824	#N/A	SRP168752	#N/A	#N/A	#N/A	#N/A	#N/A	#N/A	#N/A	#N/A	#N/A	#N/A	#N/A	#N/A	#N/A	#N/A	#N/A	#N/A	#N/A	#N/A	#N/A	#N/A	#N/A	#N/A
SRR8191348	RNA-Seq	51	1084827273	PRJNA505650	SAMN10430681	378888841	GEO	public	fastq,sra	gs,ncbi,s3	gs.US,ncbi.public,s3.us-east-1	#N/A	#N/A	SRX5010915	#N/A	Illumina HiSeq 4000	#N/A	SINGLE	cDNA	TRANSCRIPTOMIC	Solanum lycopersicum	ILLUMINA	2018-12-02T00:00:00Z	#N/A	GSM3473825	#N/A	SRP168752	#N/A	#N/A	#N/A	#N/A	#N/A	#N/A	#N/A	#N/A	#N/A	#N/A	#N/A	#N/A	#N/A	#N/A	#N/A	#N/A	#N/A	#N/A	#N/A	#N/A	#N/A	#N/A
SRR8191349	RNA-Seq	51	1068952962	PRJNA505650	SAMN10430657	374434056	GEO	public	fastq,sra	gs,ncbi,s3	gs.US,ncbi.public,s3.us-east-1	#N/A	#N/A	SRX5010916	#N/A	Illumina HiSeq 4000	#N/A	SINGLE	cDNA	TRANSCRIPTOMIC	Solanum lycopersicum	ILLUMINA	2018-12-02T00:00:00Z	#N/A	GSM3473826	#N/A	SRP168752	#N/A	#N/A	#N/A	#N/A	#N/A	#N/A	#N/A	#N/A	#N/A	#N/A	#N/A	#N/A	#N/A	#N/A	#N/A	#N/A	#N/A	#N/A	#N/A	#N/A	#N/A	#N/A
SRR8191350	RNA-Seq	51	878733315	PRJNA505650	SAMN10430655	301372314	GEO	public	fastq,sra	gs,ncbi,s3	gs.US,ncbi.public,s3.us-east-1	#N/A	#N/A	SRX5010917	#N/A	Illumina HiSeq 4000	#N/A	SINGLE	cDNA	TRANSCRIPTOMIC	Solanum lycopersicum	ILLUMINA	2018-12-02T00:00:00Z	#N/A	GSM3473827	#N/A	SRP168752	#N/A	#N/A	#N/A	#N/A	#N/A	#N/A	#N/A	#N/A	#N/A	#N/A	#N/A	#N/A	#N/A	#N/A	#N/A	#N/A	#N/A	#N/A	#N/A	#N/A	#N/A	#N/A
SRR8191351	RNA-Seq	51	795419103	PRJNA505650	SAMN10430654	276921181	GEO	public	fastq,sra	gs,ncbi,s3	gs.US,ncbi.public,s3.us-east-1	#N/A	#N/A	SRX5010918	#N/A	Illumina HiSeq 4000	#N/A	SINGLE	cDNA	TRANSCRIPTOMIC	Solanum lycopersicum	ILLUMINA	2018-12-02T00:00:00Z	#N/A	GSM3473828	#N/A	SRP168752	#N/A	#N/A	#N/A	#N/A	#N/A	#N/A	#N/A	#N/A	#N/A	#N/A	#N/A	#N/A	#N/A	#N/A	#N/A	#N/A	#N/A	#N/A	#N/A	#N/A	#N/A	#N/A
SRR8191352	RNA-Seq	51	660304344	PRJNA505650	SAMN10430652	232680327	GEO	public	fastq,sra	gs,ncbi,s3	gs.US,ncbi.public,s3.us-east-1	#N/A	#N/A	SRX5010919	#N/A	Illumina HiSeq 4000	#N/A	SINGLE	cDNA	TRANSCRIPTOMIC	Solanum lycopersicum	ILLUMINA	2018-12-02T00:00:00Z	#N/A	GSM3473829	#N/A	SRP168752	#N/A	#N/A	#N/A	#N/A	#N/A	#N/A	#N/A	#N/A	#N/A	#N/A	#N/A	#N/A	#N/A	#N/A	#N/A	#N/A	#N/A	#N/A	#N/A	#N/A	#N/A	#N/A
SRR8191353	RNA-Seq	51	752705430	PRJNA505650	SAMN10430651	265750359	GEO	public	fastq,sra	gs,ncbi,s3	gs.US,ncbi.public,s3.us-east-1	#N/A	#N/A	SRX5010920	#N/A	Illumina HiSeq 4000	#N/A	SINGLE	cDNA	TRANSCRIPTOMIC	Solanum lycopersicum	ILLUMINA	2018-12-02T00:00:00Z	#N/A	GSM3473830	#N/A	SRP168752	#N/A	#N/A	#N/A	#N/A	#N/A	#N/A	#N/A	#N/A	#N/A	#N/A	#N/A	#N/A	#N/A	#N/A	#N/A	#N/A	#N/A	#N/A	#N/A	#N/A	#N/A	#N/A
SRR8191354	RNA-Seq	51	841039674	PRJNA505650	SAMN10430645	287798252	GEO	public	fastq,sra	gs,ncbi,s3	gs.US,ncbi.public,s3.us-east-1	#N/A	#N/A	SRX5010921	#N/A	Illumina HiSeq 4000	#N/A	SINGLE	cDNA	TRANSCRIPTOMIC	Solanum lycopersicum	ILLUMINA	2018-12-02T00:00:00Z	#N/A	GSM3473831	#N/A	SRP168752	#N/A	#N/A	#N/A	#N/A	#N/A	#N/A	#N/A	#N/A	#N/A	#N/A	#N/A	#N/A	#N/A	#N/A	#N/A	#N/A	#N/A	#N/A	#N/A	#N/A	#N/A	#N/A
SRR8191355	RNA-Seq	51	749821329	PRJNA505650	SAMN10430644	493366291	GEO	public	fastq,sra	gs,ncbi,s3	gs.US,ncbi.public,s3.us-east-1	#N/A	#N/A	SRX5010922	#N/A	Illumina HiSeq 4000	#N/A	SINGLE	cDNA	TRANSCRIPTOMIC	Solanum lycopersicum	ILLUMINA	2018-12-02T00:00:00Z	#N/A	GSM3473832	#N/A	SRP168752	#N/A	#N/A	#N/A	#N/A	#N/A	#N/A	#N/A	#N/A	#N/A	#N/A	#N/A	#N/A	#N/A	#N/A	#N/A	#N/A	#N/A	#N/A	#N/A	#N/A	#N/A	#N/A
SRR8191358	RNA-Seq	51	676036467	PRJNA505650	SAMN10430648	238837302	GEO	public	fastq,sra	gs,ncbi,s3	gs.US,ncbi.public,s3.us-east-1	#N/A	#N/A	SRX5010925	#N/A	Illumina HiSeq 4000	#N/A	SINGLE	cDNA	TRANSCRIPTOMIC	Solanum lycopersicum	ILLUMINA	2018-12-02T00:00:00Z	#N/A	GSM3473835	#N/A	SRP168752	#N/A	#N/A	#N/A	#N/A	#N/A	#N/A	#N/A	#N/A	#N/A	#N/A	#N/A	#N/A	#N/A	#N/A	#N/A	#N/A	#N/A	#N/A	#N/A	#N/A	#N/A	#N/A
SRR8191359	RNA-Seq	51	683261076	PRJNA505650	SAMN10430647	239960530	GEO	public	fastq,sra	gs,ncbi,s3	gs.US,ncbi.public,s3.us-east-1	#N/A	#N/A	SRX5010926	#N/A	Illumina HiSeq 4000	#N/A	SINGLE	cDNA	TRANSCRIPTOMIC	Solanum lycopersicum	ILLUMINA	2018-12-02T00:00:00Z	#N/A	GSM3473836	#N/A	SRP168752	#N/A	#N/A	#N/A	#N/A	#N/A	#N/A	#N/A	#N/A	#N/A	#N/A	#N/A	#N/A	#N/A	#N/A	#N/A	#N/A	#N/A	#N/A	#N/A	#N/A	#N/A	#N/A
SRR8191360	RNA-Seq	51	751639224	PRJNA505650	SAMN10430646	265627241	GEO	public	fastq,sra	gs,ncbi,s3	gs.US,ncbi.public,s3.us-east-1	#N/A	#N/A	SRX5010927	#N/A	Illumina HiSeq 4000	#N/A	SINGLE	cDNA	TRANSCRIPTOMIC	Solanum lycopersicum	ILLUMINA	2018-12-02T00:00:00Z	#N/A	GSM3473837	#N/A	SRP168752	#N/A	#N/A	#N/A	#N/A	#N/A	#N/A	#N/A	#N/A	#N/A	#N/A	#N/A	#N/A	#N/A	#N/A	#N/A	#N/A	#N/A	#N/A	#N/A	#N/A	#N/A	#N/A
SRR8191395	RNA-Seq	51	672628851	PRJNA505650	SAMN10430660	239264531	GEO	public	fastq,sra	gs,ncbi,s3	gs.US,ncbi.public,s3.us-east-1	#N/A	#N/A	SRX5010962	#N/A	Illumina HiSeq 4000	#N/A	SINGLE	cDNA	TRANSCRIPTOMIC	Botrytis cinerea	ILLUMINA	2018-12-02T00:00:00Z	#N/A	GSM3473872	#N/A	SRP168752	#N/A	#N/A	#N/A	#N/A	#N/A	#N/A	#N/A	#N/A	#N/A	#N/A	#N/A	#N/A	#N/A	#N/A	#N/A	#N/A	#N/A	#N/A	#N/A	#N/A	#N/A	#N/A
SRR8191396	RNA-Seq	51	618094398	PRJNA505650	SAMN10430659	220221275	GEO	public	fastq,sra	gs,ncbi,s3	gs.US,ncbi.public,s3.us-east-1	#N/A	#N/A	SRX5010963	#N/A	Illumina HiSeq 4000	#N/A	SINGLE	cDNA	TRANSCRIPTOMIC	Botrytis cinerea	ILLUMINA	2018-12-02T00:00:00Z	#N/A	GSM3473873	#N/A	SRP168752	#N/A	#N/A	#N/A	#N/A	#N/A	#N/A	#N/A	#N/A	#N/A	#N/A	#N/A	#N/A	#N/A	#N/A	#N/A	#N/A	#N/A	#N/A	#N/A	#N/A	#N/A	#N/A
SRR8191397	RNA-Seq	51	588948408	PRJNA505650	SAMN10430658	211217641	GEO	public	fastq,sra	gs,ncbi,s3	gs.US,ncbi.public,s3.us-east-1	#N/A	#N/A	SRX5010964	#N/A	Illumina HiSeq 4000	#N/A	SINGLE	cDNA	TRANSCRIPTOMIC	Botrytis cinerea	ILLUMINA	2018-12-02T00:00:00Z	#N/A	GSM3473874	#N/A	SRP168752	#N/A	#N/A	#N/A	#N/A	#N/A	#N/A	#N/A	#N/A	#N/A	#N/A	#N/A	#N/A	#N/A	#N/A	#N/A	#N/A	#N/A	#N/A	#N/A	#N/A	#N/A	#N/A
SRR8369821	RNA-Seq	50	1171119400	PRJNA511564	SAMN10640191	998622040	SHANDONG AGRICULTURAL UNIVERSITY	public	fastq,sra	gs,ncbi,s3	gs.US,ncbi.public,s3.us-east-1	#N/A	#N/A	SRX5179978	#N/A	Illumina HiSeq 2000	14	SINGLE	size fractionation	TRANSCRIPTOMIC	Botrytis cinerea	ILLUMINA	2020-01-17T00:00:00Z	biological replicate 2	48h_ck_2	#N/A	SRP174462	SX-9	#N/A	#N/A	#N/A	#N/A	#N/A	#N/A	#N/A	#N/A	#N/A	#N/A	2016-12	#N/A	#N/A	#N/A	#N/A	#N/A	#N/A	#N/A	#N/A	#N/A	#N/A
SRR8369822	RNA-Seq	50	1170720450	PRJNA511564	SAMN10640190	998534515	SHANDONG AGRICULTURAL UNIVERSITY	public	fastq,sra	gs,ncbi,s3	gs.US,ncbi.public,s3.us-east-1	#N/A	#N/A	SRX5179977	#N/A	Illumina HiSeq 2000	13	SINGLE	size fractionation	TRANSCRIPTOMIC	Botrytis cinerea	ILLUMINA	2020-01-17T00:00:00Z	biological replicate 1	48h_ck_1	#N/A	SRP174462	SX-9	#N/A	#N/A	#N/A	#N/A	#N/A	#N/A	#N/A	#N/A	#N/A	#N/A	2016-12	#N/A	#N/A	#N/A	#N/A	#N/A	#N/A	#N/A	#N/A	#N/A	#N/A
SRR8369824	RNA-Seq	50	1168230050	PRJNA511564	SAMN10640188	984831174	SHANDONG AGRICULTURAL UNIVERSITY	public	fastq,sra	gs,ncbi,s3	gs.US,ncbi.public,s3.us-east-1	#N/A	#N/A	SRX5179975	#N/A	Illumina HiSeq 2000	11	SINGLE	size fractionation	TRANSCRIPTOMIC	Botrytis cinerea	ILLUMINA	2020-01-17T00:00:00Z	biological replicate 2	24h_Tr_2	#N/A	SRP174462	SX-9	#N/A	#N/A	#N/A	#N/A	#N/A	#N/A	#N/A	#N/A	#N/A	#N/A	2016-12	#N/A	#N/A	#N/A	#N/A	#N/A	#N/A	#N/A	#N/A	#N/A	#N/A
SRR8369825	RNA-Seq	50	1171140200	PRJNA511564	SAMN10640195	992753937	SHANDONG AGRICULTURAL UNIVERSITY	public	fastq,sra	gs,ncbi,s3	gs.US,ncbi.public,s3.us-east-1	#N/A	#N/A	SRX5179974	#N/A	Illumina HiSeq 2000	18	SINGLE	size fractionation	TRANSCRIPTOMIC	Botrytis cinerea	ILLUMINA	2020-01-17T00:00:00Z	biological replicate 3	48h_Tr_3	#N/A	SRP174462	SX-9	#N/A	#N/A	#N/A	#N/A	#N/A	#N/A	#N/A	#N/A	#N/A	#N/A	2016-12	#N/A	#N/A	#N/A	#N/A	#N/A	#N/A	#N/A	#N/A	#N/A	#N/A
SRR8369826	RNA-Seq	50	1171326300	PRJNA511564	SAMN10640194	1017297266	SHANDONG AGRICULTURAL UNIVERSITY	public	fastq,sra	gs,ncbi,s3	gs.US,ncbi.public,s3.us-east-1	#N/A	#N/A	SRX5179973	#N/A	Illumina HiSeq 2000	17	SINGLE	size fractionation	TRANSCRIPTOMIC	Botrytis cinerea	ILLUMINA	2020-01-17T00:00:00Z	biological replicate 2	48h_Tr_2	#N/A	SRP174462	SX-9	#N/A	#N/A	#N/A	#N/A	#N/A	#N/A	#N/A	#N/A	#N/A	#N/A	2016-12	#N/A	#N/A	#N/A	#N/A	#N/A	#N/A	#N/A	#N/A	#N/A	#N/A
SRR8369827	RNA-Seq	50	1170434050	PRJNA511564	SAMN10640193	995279597	SHANDONG AGRICULTURAL UNIVERSITY	public	fastq,sra	gs,ncbi,s3	gs.US,ncbi.public,s3.us-east-1	#N/A	#N/A	SRX5179972	#N/A	Illumina HiSeq 2000	16	SINGLE	size fractionation	TRANSCRIPTOMIC	Botrytis cinerea	ILLUMINA	2020-01-17T00:00:00Z	biological replicate 1	48h_Tr_1	#N/A	SRP174462	SX-9	#N/A	#N/A	#N/A	#N/A	#N/A	#N/A	#N/A	#N/A	#N/A	#N/A	2016-12	#N/A	#N/A	#N/A	#N/A	#N/A	#N/A	#N/A	#N/A	#N/A	#N/A
SRR8369828	RNA-Seq	50	1169487200	PRJNA511564	SAMN10640192	989220421	SHANDONG AGRICULTURAL UNIVERSITY	public	fastq,sra	gs,ncbi,s3	gs.US,ncbi.public,s3.us-east-1	#N/A	#N/A	SRX5179971	#N/A	Illumina HiSeq 2000	15	SINGLE	size fractionation	TRANSCRIPTOMIC	Botrytis cinerea	ILLUMINA	2020-01-17T00:00:00Z	biological replicate 3	48h_ck_3	#N/A	SRP174462	SX-9	#N/A	#N/A	#N/A	#N/A	#N/A	#N/A	#N/A	#N/A	#N/A	#N/A	2016-12	#N/A	#N/A	#N/A	#N/A	#N/A	#N/A	#N/A	#N/A	#N/A	#N/A
SRR8369829	RNA-Seq	50	1184067400	PRJNA511564	SAMN10640187	989989357	SHANDONG AGRICULTURAL UNIVERSITY	public	fastq,sra	gs,ncbi,s3	gs.US,ncbi.public,s3.us-east-1	#N/A	#N/A	SRX5179970	#N/A	Illumina HiSeq 2000	10	SINGLE	size fractionation	TRANSCRIPTOMIC	Botrytis cinerea	ILLUMINA	2020-01-17T00:00:00Z	biological replicate 1	24h_Tr_1	#N/A	SRP174462	SX-9	#N/A	#N/A	#N/A	#N/A	#N/A	#N/A	#N/A	#N/A	#N/A	#N/A	2016-12	#N/A	#N/A	#N/A	#N/A	#N/A	#N/A	#N/A	#N/A	#N/A	#N/A
SRR8369830	RNA-Seq	50	1183732300	PRJNA511564	SAMN10640186	995429098	SHANDONG AGRICULTURAL UNIVERSITY	public	fastq,sra	gs,ncbi,s3	gs.US,ncbi.public,s3.us-east-1	#N/A	#N/A	SRX5179969	#N/A	Illumina HiSeq 2000	9	SINGLE	size fractionation	TRANSCRIPTOMIC	Botrytis cinerea	ILLUMINA	2020-01-17T00:00:00Z	biological replicate 3	24h_ck_3	#N/A	SRP174462	SX-9	#N/A	#N/A	#N/A	#N/A	#N/A	#N/A	#N/A	#N/A	#N/A	#N/A	2016-12	#N/A	#N/A	#N/A	#N/A	#N/A	#N/A	#N/A	#N/A	#N/A	#N/A
SRR8369831	RNA-Seq	50	1182957250	PRJNA511564	SAMN10640179	987418476	SHANDONG AGRICULTURAL UNIVERSITY	public	fastq,sra	gs,ncbi,s3	gs.US,ncbi.public,s3.us-east-1	#N/A	#N/A	SRX5179968	#N/A	Illumina HiSeq 2000	2	SINGLE	size fractionation	TRANSCRIPTOMIC	Botrytis cinerea	ILLUMINA	2020-01-17T00:00:00Z	biological replicate 2	12h_ck_2	#N/A	SRP174462	SX-9	#N/A	#N/A	#N/A	#N/A	#N/A	#N/A	#N/A	#N/A	#N/A	#N/A	2016-12	#N/A	#N/A	#N/A	#N/A	#N/A	#N/A	#N/A	#N/A	#N/A	#N/A
SRR8369832	RNA-Seq	50	1184476300	PRJNA511564	SAMN10640178	1002461552	SHANDONG AGRICULTURAL UNIVERSITY	public	fastq,sra	gs,ncbi,s3	gs.US,ncbi.public,s3.us-east-1	#N/A	#N/A	SRX5179967	#N/A	Illumina HiSeq 2000	1	SINGLE	size fractionation	TRANSCRIPTOMIC	Botrytis cinerea	ILLUMINA	2020-01-17T00:00:00Z	biological replicate 1	12h_ck_1	#N/A	SRP174462	SX-9	#N/A	#N/A	#N/A	#N/A	#N/A	#N/A	#N/A	#N/A	#N/A	#N/A	2016-12	#N/A	#N/A	#N/A	#N/A	#N/A	#N/A	#N/A	#N/A	#N/A	#N/A
SRR8369833	RNA-Seq	50	1183715000	PRJNA511564	SAMN10640181	991654884	SHANDONG AGRICULTURAL UNIVERSITY	public	fastq,sra	gs,ncbi,s3	gs.US,ncbi.public,s3.us-east-1	#N/A	#N/A	SRX5179966	#N/A	Illumina HiSeq 2000	4	SINGLE	size fractionation	TRANSCRIPTOMIC	Botrytis cinerea	ILLUMINA	2020-01-17T00:00:00Z	biological replicate 1	12h_Tr_1	#N/A	SRP174462	SX-9	#N/A	#N/A	#N/A	#N/A	#N/A	#N/A	#N/A	#N/A	#N/A	#N/A	2016-12	#N/A	#N/A	#N/A	#N/A	#N/A	#N/A	#N/A	#N/A	#N/A	#N/A
SRR8369834	RNA-Seq	50	1182948600	PRJNA511564	SAMN10640180	997415574	SHANDONG AGRICULTURAL UNIVERSITY	public	fastq,sra	gs,ncbi,s3	gs.US,ncbi.public,s3.us-east-1	#N/A	#N/A	SRX5179965	#N/A	Illumina HiSeq 2000	3	SINGLE	size fractionation	TRANSCRIPTOMIC	Botrytis cinerea	ILLUMINA	2020-01-17T00:00:00Z	biological replicate 3	12h_ck_3	#N/A	SRP174462	SX-9	#N/A	#N/A	#N/A	#N/A	#N/A	#N/A	#N/A	#N/A	#N/A	#N/A	2016-12	#N/A	#N/A	#N/A	#N/A	#N/A	#N/A	#N/A	#N/A	#N/A	#N/A
SRR8369835	RNA-Seq	50	1185001700	PRJNA511564	SAMN10640183	998180534	SHANDONG AGRICULTURAL UNIVERSITY	public	fastq,sra	gs,ncbi,s3	gs.US,ncbi.public,s3.us-east-1	#N/A	#N/A	SRX5179964	#N/A	Illumina HiSeq 2000	6	SINGLE	size fractionation	TRANSCRIPTOMIC	Botrytis cinerea	ILLUMINA	2020-01-17T00:00:00Z	biological replicate 3	12h_Tr_3	#N/A	SRP174462	SX-9	#N/A	#N/A	#N/A	#N/A	#N/A	#N/A	#N/A	#N/A	#N/A	#N/A	2016-12	#N/A	#N/A	#N/A	#N/A	#N/A	#N/A	#N/A	#N/A	#N/A	#N/A
SRR8369836	RNA-Seq	50	1184705000	PRJNA511564	SAMN10640182	992179164	SHANDONG AGRICULTURAL UNIVERSITY	public	fastq,sra	gs,ncbi,s3	gs.US,ncbi.public,s3.us-east-1	#N/A	#N/A	SRX5179963	#N/A	Illumina HiSeq 2000	5	SINGLE	size fractionation	TRANSCRIPTOMIC	Botrytis cinerea	ILLUMINA	2020-01-17T00:00:00Z	biological replicate 2	12h_Tr_2	#N/A	SRP174462	SX-9	#N/A	#N/A	#N/A	#N/A	#N/A	#N/A	#N/A	#N/A	#N/A	#N/A	2016-12	#N/A	#N/A	#N/A	#N/A	#N/A	#N/A	#N/A	#N/A	#N/A	#N/A
SRR8369837	RNA-Seq	50	1184497050	PRJNA511564	SAMN10640185	1000463313	SHANDONG AGRICULTURAL UNIVERSITY	public	fastq,sra	gs,ncbi,s3	gs.US,ncbi.public,s3.us-east-1	#N/A	#N/A	SRX5179962	#N/A	Illumina HiSeq 2000	8	SINGLE	size fractionation	TRANSCRIPTOMIC	Botrytis cinerea	ILLUMINA	2020-01-17T00:00:00Z	biological replicate 2	24h_ck_2	#N/A	SRP174462	SX-9	#N/A	#N/A	#N/A	#N/A	#N/A	#N/A	#N/A	#N/A	#N/A	#N/A	2016-12	#N/A	#N/A	#N/A	#N/A	#N/A	#N/A	#N/A	#N/A	#N/A	#N/A
SRR8369838	RNA-Seq	50	1183962650	PRJNA511564	SAMN10640184	1001249533	SHANDONG AGRICULTURAL UNIVERSITY	public	fastq,sra	gs,ncbi,s3	gs.US,ncbi.public,s3.us-east-1	#N/A	#N/A	SRX5179961	#N/A	Illumina HiSeq 2000	7	SINGLE	size fractionation	TRANSCRIPTOMIC	Botrytis cinerea	ILLUMINA	2020-01-17T00:00:00Z	biological replicate 1	24h_ck_1	#N/A	SRP174462	SX-9	#N/A	#N/A	#N/A	#N/A	#N/A	#N/A	#N/A	#N/A	#N/A	#N/A	2016-12	#N/A	#N/A	#N/A	#N/A	#N/A	#N/A	#N/A	#N/A	#N/A	#N/A
SRR8552899	RNA-Seq	300	9625613100	PRJNA521298	SAMN10867617	3080509616	ZHEJIANG UNIVERSITY	public	fastq,sra	gs,ncbi,s3	gs.US,ncbi.public,s3.us-east-1	#N/A	#N/A	SRX5354683	#N/A	Illumina HiSeq 4000	LA30_1	SINGLE	cDNA	TRANSCRIPTOMIC	Botrytis cinerea	ILLUMINA	2019-02-09T00:00:00Z	#N/A	LA30_1	#N/A	SRP184870	Persoon	#N/A	#N/A	#N/A	#N/A	#N/A	#N/A	#N/A	#N/A	#N/A	#N/A	43283	#N/A	#N/A	#N/A	#N/A	#N/A	#N/A	#N/A	#N/A	#N/A	#N/A
SRR8552900	RNA-Seq	300	10912957800	PRJNA521298	SAMN10867618	3465269842	ZHEJIANG UNIVERSITY	public	fastq,sra	gs,ncbi,s3	gs.US,ncbi.public,s3.us-east-1	#N/A	#N/A	SRX5354682	#N/A	Illumina HiSeq 4000	LA30_2	SINGLE	cDNA	TRANSCRIPTOMIC	Botrytis cinerea	ILLUMINA	2019-02-09T00:00:00Z	#N/A	LA30_2	#N/A	SRP184870	Persoon	#N/A	#N/A	#N/A	#N/A	#N/A	#N/A	#N/A	#N/A	#N/A	#N/A	43283	#N/A	#N/A	#N/A	#N/A	#N/A	#N/A	#N/A	#N/A	#N/A	#N/A
SRR8552901	RNA-Seq	300	9193545300	PRJNA521298	SAMN10867619	2923954400	ZHEJIANG UNIVERSITY	public	fastq,sra	gs,ncbi,s3	gs.US,ncbi.public,s3.us-east-1	#N/A	#N/A	SRX5354681	#N/A	Illumina HiSeq 4000	LA120_1	SINGLE	cDNA	TRANSCRIPTOMIC	Botrytis cinerea	ILLUMINA	2019-02-09T00:00:00Z	#N/A	LA120_1	#N/A	SRP184870	Persoon	#N/A	#N/A	#N/A	#N/A	#N/A	#N/A	#N/A	#N/A	#N/A	#N/A	43283	#N/A	#N/A	#N/A	#N/A	#N/A	#N/A	#N/A	#N/A	#N/A	#N/A
SRR8552902	RNA-Seq	300	10037036400	PRJNA521298	SAMN10867620	3194714934	ZHEJIANG UNIVERSITY	public	fastq,sra	gs,ncbi,s3	gs.US,ncbi.public,s3.us-east-1	#N/A	#N/A	SRX5354680	#N/A	Illumina HiSeq 4000	LA120_2	SINGLE	cDNA	TRANSCRIPTOMIC	Botrytis cinerea	ILLUMINA	2019-02-09T00:00:00Z	#N/A	LA120_2	#N/A	SRP184870	Persoon	#N/A	#N/A	#N/A	#N/A	#N/A	#N/A	#N/A	#N/A	#N/A	#N/A	43283	#N/A	#N/A	#N/A	#N/A	#N/A	#N/A	#N/A	#N/A	#N/A	#N/A
SRR8552903	RNA-Seq	300	11620217700	PRJNA521298	SAMN10867613	3687064504	ZHEJIANG UNIVERSITY	public	fastq,sra	gs,ncbi,s3	gs.US,ncbi.public,s3.us-east-1	#N/A	#N/A	SRX5354679	#N/A	Illumina HiSeq 4000	C30_1	SINGLE	cDNA	TRANSCRIPTOMIC	Botrytis cinerea	ILLUMINA	2019-02-09T00:00:00Z	#N/A	C30_1	#N/A	SRP184870	Persoon	#N/A	#N/A	#N/A	#N/A	#N/A	#N/A	#N/A	#N/A	#N/A	#N/A	43283	#N/A	#N/A	#N/A	#N/A	#N/A	#N/A	#N/A	#N/A	#N/A	#N/A
SRR8552904	RNA-Seq	300	11748664200	PRJNA521298	SAMN10867614	3774292752	ZHEJIANG UNIVERSITY	public	fastq,sra	gs,ncbi,s3	gs.US,ncbi.public,s3.us-east-1	#N/A	#N/A	SRX5354678	#N/A	Illumina HiSeq 4000	C30_2	SINGLE	cDNA	TRANSCRIPTOMIC	Botrytis cinerea	ILLUMINA	2019-02-09T00:00:00Z	#N/A	C30_2	#N/A	SRP184870	Persoon	#N/A	#N/A	#N/A	#N/A	#N/A	#N/A	#N/A	#N/A	#N/A	#N/A	43283	#N/A	#N/A	#N/A	#N/A	#N/A	#N/A	#N/A	#N/A	#N/A	#N/A
SRR8552905	RNA-Seq	300	12023647200	PRJNA521298	SAMN10867615	3828035731	ZHEJIANG UNIVERSITY	public	fastq,sra	gs,ncbi,s3	gs.US,ncbi.public,s3.us-east-1	#N/A	#N/A	SRX5354677	#N/A	Illumina HiSeq 4000	C120_1	SINGLE	cDNA	TRANSCRIPTOMIC	Botrytis cinerea	ILLUMINA	2019-02-09T00:00:00Z	#N/A	C120_1	#N/A	SRP184870	Persoon	#N/A	#N/A	#N/A	#N/A	#N/A	#N/A	#N/A	#N/A	#N/A	#N/A	43283	#N/A	#N/A	#N/A	#N/A	#N/A	#N/A	#N/A	#N/A	#N/A	#N/A
SRR8552906	RNA-Seq	300	10160889300	PRJNA521298	SAMN10867616	3245970239	ZHEJIANG UNIVERSITY	public	fastq,sra	gs,ncbi,s3	gs.US,ncbi.public,s3.us-east-1	#N/A	#N/A	SRX5354676	#N/A	Illumina HiSeq 4000	C120_2	SINGLE	cDNA	TRANSCRIPTOMIC	Botrytis cinerea	ILLUMINA	2019-02-09T00:00:00Z	#N/A	C120_2	#N/A	SRP184870	Persoon	#N/A	#N/A	#N/A	#N/A	#N/A	#N/A	#N/A	#N/A	#N/A	#N/A	43283	#N/A	#N/A	#N/A	#N/A	#N/A	#N/A	#N/A	#N/A	#N/A	#N/A
SRR9643853	RNA-Seq	300	3606047400	PRJNA552652	SAMN12214989	1288051128	INSTITUTE OF PLANT PROTECTION, CHINESE ACADEMY OF	public	fastq,sra	gs,ncbi,s3	gs.US,ncbi.public,s3.us-east-1	#N/A	#N/A	SRX6405671	#N/A	Illumina HiSeq X Ten	s100ppm2	PAIRED	Oligo-dT	TRANSCRIPTOMIC	Botrytis cinerea	ILLUMINA	2020-04-08T00:00:00Z	#N/A	s100ppm2	#N/A	SRP212990	B05.10	#N/A	#N/A	#N/A	#N/A	#N/A	#N/A	#N/A	#N/A	#N/A	#N/A	missing	#N/A	#N/A	#N/A	#N/A	#N/A	#N/A	#N/A	#N/A	#N/A	#N/A
SRR9643854	RNA-Seq	300	3906284700	PRJNA552652	SAMN12214990	1367567353	INSTITUTE OF PLANT PROTECTION, CHINESE ACADEMY OF	public	fastq,sra	gs,ncbi,s3	gs.US,ncbi.public,s3.us-east-1	#N/A	#N/A	SRX6405670	#N/A	Illumina HiSeq X Ten	s100ppm3	PAIRED	Oligo-dT	TRANSCRIPTOMIC	Botrytis cinerea	ILLUMINA	2020-04-08T00:00:00Z	#N/A	s100ppm3	#N/A	SRP212990	B05.10	#N/A	#N/A	#N/A	#N/A	#N/A	#N/A	#N/A	#N/A	#N/A	#N/A	missing	#N/A	#N/A	#N/A	#N/A	#N/A	#N/A	#N/A	#N/A	#N/A	#N/A
SRR9643855	RNA-Seq	300	3391812000	PRJNA552652	SAMN12214987	1220544688	INSTITUTE OF PLANT PROTECTION, CHINESE ACADEMY OF	public	fastq,sra	gs,ncbi,s3	gs.US,ncbi.public,s3.us-east-1	#N/A	#N/A	SRX6405669	#N/A	Illumina HiSeq X Ten	ck3	PAIRED	Oligo-dT	TRANSCRIPTOMIC	Botrytis cinerea	ILLUMINA	2020-04-08T00:00:00Z	#N/A	ck3	#N/A	SRP212990	B05.10	#N/A	#N/A	#N/A	#N/A	#N/A	#N/A	#N/A	#N/A	#N/A	#N/A	missing	#N/A	#N/A	#N/A	#N/A	#N/A	#N/A	#N/A	#N/A	#N/A	#N/A
SRR9643856	RNA-Seq	300	3219541500	PRJNA552652	SAMN12214988	1149656330	INSTITUTE OF PLANT PROTECTION, CHINESE ACADEMY OF	public	fastq,sra	gs,ncbi,s3	gs.US,ncbi.public,s3.us-east-1	#N/A	#N/A	SRX6405668	#N/A	Illumina HiSeq X Ten	s100ppm1	PAIRED	Oligo-dT	TRANSCRIPTOMIC	Botrytis cinerea	ILLUMINA	2020-04-08T00:00:00Z	#N/A	s100ppm1	#N/A	SRP212990	B05.10	#N/A	#N/A	#N/A	#N/A	#N/A	#N/A	#N/A	#N/A	#N/A	#N/A	missing	#N/A	#N/A	#N/A	#N/A	#N/A	#N/A	#N/A	#N/A	#N/A	#N/A
SRR9643857	RNA-Seq	300	4040855400	PRJNA552652	SAMN12214985	1474517417	INSTITUTE OF PLANT PROTECTION, CHINESE ACADEMY OF	public	fastq,sra	gs,ncbi,s3	gs.US,ncbi.public,s3.us-east-1	#N/A	#N/A	SRX6405667	#N/A	Illumina HiSeq X Ten	ck1	PAIRED	Oligo-dT	TRANSCRIPTOMIC	Botrytis cinerea	ILLUMINA	2020-04-08T00:00:00Z	#N/A	ck1	#N/A	SRP212990	B05.10	#N/A	#N/A	#N/A	#N/A	#N/A	#N/A	#N/A	#N/A	#N/A	#N/A	missing	#N/A	#N/A	#N/A	#N/A	#N/A	#N/A	#N/A	#N/A	#N/A	#N/A
SRR9643858	RNA-Seq	300	3590486100	PRJNA552652	SAMN12214986	1292195065	INSTITUTE OF PLANT PROTECTION, CHINESE ACADEMY OF	public	fastq,sra	gs,ncbi,s3	gs.US,ncbi.public,s3.us-east-1	#N/A	#N/A	SRX6405666	#N/A	Illumina HiSeq X Ten	ck2	PAIRED	Oligo-dT	TRANSCRIPTOMIC	Botrytis cinerea	ILLUMINA	2020-04-08T00:00:00Z	#N/A	ck2	#N/A	SRP212990	B05.10	#N/A	#N/A	#N/A	#N/A	#N/A	#N/A	#N/A	#N/A	#N/A	#N/A	missing	#N/A	#N/A	#N/A	#N/A	#N/A	#N/A	#N/A	#N/A	#N/A	#N/A
SRR9668417	RNA-Seq	50	1113613650	PRJNA553802	SAMN12250407	785536029	GEO	public	fastq,sra	gs,ncbi,s3	gs.US,ncbi.public,s3.us-east-1	#N/A	#N/A	SRX6428995	#N/A	Illumina HiSeq 2500	#N/A	SINGLE	cDNA	TRANSCRIPTOMIC	Botrytis cinerea	ILLUMINA	2019-11-21T00:00:00Z	#N/A	GSM3937441	#N/A	SRP214135	WT B0510	#N/A	#N/A	#N/A	#N/A	#N/A	#N/A	#N/A	#N/A	#N/A	#N/A	#N/A	#N/A	#N/A	#N/A	#N/A	#N/A	#N/A	#N/A	#N/A	#N/A	#N/A
SRR9668418	RNA-Seq	50	967642750	PRJNA553802	SAMN12250406	676244966	GEO	public	fastq,sra	gs,ncbi,s3	gs.US,ncbi.public,s3.us-east-1	#N/A	#N/A	SRX6428996	#N/A	Illumina HiSeq 2500	#N/A	SINGLE	cDNA	TRANSCRIPTOMIC	Botrytis cinerea	ILLUMINA	2019-11-21T00:00:00Z	#N/A	GSM3937442	#N/A	SRP214135	WT B0510	#N/A	#N/A	#N/A	#N/A	#N/A	#N/A	#N/A	#N/A	#N/A	#N/A	#N/A	#N/A	#N/A	#N/A	#N/A	#N/A	#N/A	#N/A	#N/A	#N/A	#N/A
SRR9668419	RNA-Seq	50	834560050	PRJNA553802	SAMN12250405	587584105	GEO	public	fastq,sra	gs,ncbi,s3	gs.US,ncbi.public,s3.us-east-1	#N/A	#N/A	SRX6428997	#N/A	Illumina HiSeq 2500	#N/A	SINGLE	cDNA	TRANSCRIPTOMIC	Botrytis cinerea	ILLUMINA	2019-11-21T00:00:00Z	#N/A	GSM3937443	#N/A	SRP214135	WT B0510	#N/A	#N/A	#N/A	#N/A	#N/A	#N/A	#N/A	#N/A	#N/A	#N/A	#N/A	#N/A	#N/A	#N/A	#N/A	#N/A	#N/A	#N/A	#N/A	#N/A	#N/A
SRR9668420	RNA-Seq	50	698756350	PRJNA553802	SAMN12250404	491025295	GEO	public	fastq,sra	gs,ncbi,s3	gs.US,ncbi.public,s3.us-east-1	#N/A	#N/A	SRX6428998	#N/A	Illumina HiSeq 2500	#N/A	SINGLE	cDNA	TRANSCRIPTOMIC	Botrytis cinerea	ILLUMINA	2019-11-21T00:00:00Z	#N/A	GSM3937444	#N/A	SRP214135	WT B0510	#N/A	#N/A	#N/A	#N/A	#N/A	#N/A	#N/A	#N/A	#N/A	#N/A	#N/A	#N/A	#N/A	#N/A	#N/A	#N/A	#N/A	#N/A	#N/A	#N/A	#N/A
SRR9668421	RNA-Seq	50	813071100	PRJNA553802	SAMN12250403	579514889	GEO	public	fastq,sra	gs,ncbi,s3	gs.US,ncbi.public,s3.us-east-1	#N/A	#N/A	SRX6428999	#N/A	Illumina HiSeq 2500	#N/A	SINGLE	cDNA	TRANSCRIPTOMIC	Botrytis cinerea	ILLUMINA	2019-11-21T00:00:00Z	#N/A	GSM3937445	#N/A	SRP214135	Mutant NonPathogenic-T1	#N/A	#N/A	#N/A	#N/A	#N/A	#N/A	#N/A	#N/A	#N/A	#N/A	#N/A	#N/A	#N/A	#N/A	#N/A	#N/A	#N/A	#N/A	#N/A	#N/A	#N/A
SRR9668422	RNA-Seq	50	864994550	PRJNA553802	SAMN12250402	608265400	GEO	public	fastq,sra	gs,ncbi,s3	gs.US,ncbi.public,s3.us-east-1	#N/A	#N/A	SRX6429000	#N/A	Illumina HiSeq 2500	#N/A	SINGLE	cDNA	TRANSCRIPTOMIC	Botrytis cinerea	ILLUMINA	2019-11-21T00:00:00Z	#N/A	GSM3937446	#N/A	SRP214135	Mutant NonPathogenic-T1	#N/A	#N/A	#N/A	#N/A	#N/A	#N/A	#N/A	#N/A	#N/A	#N/A	#N/A	#N/A	#N/A	#N/A	#N/A	#N/A	#N/A	#N/A	#N/A	#N/A	#N/A
SRR9668423	RNA-Seq	50	1024722700	PRJNA553802	SAMN12250401	717282736	GEO	public	fastq,sra	gs,ncbi,s3	gs.US,ncbi.public,s3.us-east-1	#N/A	#N/A	SRX6429001	#N/A	Illumina HiSeq 2500	#N/A	SINGLE	cDNA	TRANSCRIPTOMIC	Botrytis cinerea	ILLUMINA	2019-11-21T00:00:00Z	#N/A	GSM3937447	#N/A	SRP214135	Mutant NonPathogenic-T1	#N/A	#N/A	#N/A	#N/A	#N/A	#N/A	#N/A	#N/A	#N/A	#N/A	#N/A	#N/A	#N/A	#N/A	#N/A	#N/A	#N/A	#N/A	#N/A	#N/A	#N/A
SRR9668424	RNA-Seq	50	1059663600	PRJNA553802	SAMN12250400	741754404	GEO	public	fastq,sra	gs,ncbi,s3	gs.US,ncbi.public,s3.us-east-1	#N/A	#N/A	SRX6429002	#N/A	Illumina HiSeq 2500	#N/A	SINGLE	cDNA	TRANSCRIPTOMIC	Botrytis cinerea	ILLUMINA	2019-11-21T00:00:00Z	#N/A	GSM3937448	#N/A	SRP214135	Mutant NonPathogenic-T1	#N/A	#N/A	#N/A	#N/A	#N/A	#N/A	#N/A	#N/A	#N/A	#N/A	#N/A	#N/A	#N/A	#N/A	#N/A	#N/A	#N/A	#N/A	#N/A	#N/A	#N/A
SRR9668425	RNA-Seq	50	1124896600	PRJNA553802	SAMN12250399	790866732	GEO	public	fastq,sra	gs,ncbi,s3	gs.US,ncbi.public,s3.us-east-1	#N/A	#N/A	SRX6429003	#N/A	Illumina HiSeq 2500	#N/A	SINGLE	cDNA	TRANSCRIPTOMIC	Botrytis cinerea	ILLUMINA	2019-11-21T00:00:00Z	#N/A	GSM3937449	#N/A	SRP214135	Mutant NonPathogenic-T2	#N/A	#N/A	#N/A	#N/A	#N/A	#N/A	#N/A	#N/A	#N/A	#N/A	#N/A	#N/A	#N/A	#N/A	#N/A	#N/A	#N/A	#N/A	#N/A	#N/A	#N/A
SRR9668426	RNA-Seq	50	890930450	PRJNA553802	SAMN12250398	624437034	GEO	public	fastq,sra	gs,ncbi,s3	gs.US,ncbi.public,s3.us-east-1	#N/A	#N/A	SRX6429005	#N/A	Illumina HiSeq 2500	#N/A	SINGLE	cDNA	TRANSCRIPTOMIC	Botrytis cinerea	ILLUMINA	2019-11-21T00:00:00Z	#N/A	GSM3937450	#N/A	SRP214135	Mutant NonPathogenic-T2	#N/A	#N/A	#N/A	#N/A	#N/A	#N/A	#N/A	#N/A	#N/A	#N/A	#N/A	#N/A	#N/A	#N/A	#N/A	#N/A	#N/A	#N/A	#N/A	#N/A	#N/A
SRR9668427	RNA-Seq	50	817210750	PRJNA553802	SAMN12250397	576357750	GEO	public	fastq,sra	gs,ncbi,s3	gs.US,ncbi.public,s3.us-east-1	#N/A	#N/A	SRX6429006	#N/A	Illumina HiSeq 2500	#N/A	SINGLE	cDNA	TRANSCRIPTOMIC	Botrytis cinerea	ILLUMINA	2019-11-21T00:00:00Z	#N/A	GSM3937451	#N/A	SRP214135	Mutant NonPathogenic-T2	#N/A	#N/A	#N/A	#N/A	#N/A	#N/A	#N/A	#N/A	#N/A	#N/A	#N/A	#N/A	#N/A	#N/A	#N/A	#N/A	#N/A	#N/A	#N/A	#N/A	#N/A
SRR9668428	RNA-Seq	50	817594350	PRJNA553802	SAMN12250396	577910477	GEO	public	fastq,sra	gs,ncbi,s3	gs.US,ncbi.public,s3.us-east-1	#N/A	#N/A	SRX6429007	#N/A	Illumina HiSeq 2500	#N/A	SINGLE	cDNA	TRANSCRIPTOMIC	Botrytis cinerea	ILLUMINA	2019-11-21T00:00:00Z	#N/A	GSM3937452	#N/A	SRP214135	Mutant NonPathogenic-T2	#N/A	#N/A	#N/A	#N/A	#N/A	#N/A	#N/A	#N/A	#N/A	#N/A	#N/A	#N/A	#N/A	#N/A	#N/A	#N/A	#N/A	#N/A	#N/A	#N/A	#N/A
SRR9668429	RNA-Seq	50	910731900	PRJNA553802	SAMN12250395	641600882	GEO	public	fastq,sra	gs,ncbi,s3	gs.US,ncbi.public,s3.us-east-1	#N/A	#N/A	SRX6429008	#N/A	Illumina HiSeq 2500	#N/A	SINGLE	cDNA	TRANSCRIPTOMIC	Botrytis cinerea	ILLUMINA	2019-11-21T00:00:00Z	#N/A	GSM3937453	#N/A	SRP214135	Mutant NonPathogenic-T3	#N/A	#N/A	#N/A	#N/A	#N/A	#N/A	#N/A	#N/A	#N/A	#N/A	#N/A	#N/A	#N/A	#N/A	#N/A	#N/A	#N/A	#N/A	#N/A	#N/A	#N/A
SRR9668430	RNA-Seq	50	851627450	PRJNA553802	SAMN12250394	596912167	GEO	public	fastq,sra	gs,ncbi,s3	gs.US,ncbi.public,s3.us-east-1	#N/A	#N/A	SRX6429009	#N/A	Illumina HiSeq 2500	#N/A	SINGLE	cDNA	TRANSCRIPTOMIC	Botrytis cinerea	ILLUMINA	2019-11-21T00:00:00Z	#N/A	GSM3937454	#N/A	SRP214135	Mutant NonPathogenic-T3	#N/A	#N/A	#N/A	#N/A	#N/A	#N/A	#N/A	#N/A	#N/A	#N/A	#N/A	#N/A	#N/A	#N/A	#N/A	#N/A	#N/A	#N/A	#N/A	#N/A	#N/A
SRR9668431	RNA-Seq	50	879476350	PRJNA553802	SAMN12250393	620962031	GEO	public	fastq,sra	gs,ncbi,s3	gs.US,ncbi.public,s3.us-east-1	#N/A	#N/A	SRX6429010	#N/A	Illumina HiSeq 2500	#N/A	SINGLE	cDNA	TRANSCRIPTOMIC	Botrytis cinerea	ILLUMINA	2019-11-21T00:00:00Z	#N/A	GSM3937455	#N/A	SRP214135	Mutant NonPathogenic-T3	#N/A	#N/A	#N/A	#N/A	#N/A	#N/A	#N/A	#N/A	#N/A	#N/A	#N/A	#N/A	#N/A	#N/A	#N/A	#N/A	#N/A	#N/A	#N/A	#N/A	#N/A
SRR9668432	RNA-Seq	50	913031350	PRJNA553802	SAMN12250392	644925788	GEO	public	fastq,sra	gs,ncbi,s3	gs.US,ncbi.public,s3.us-east-1	#N/A	#N/A	SRX6429011	#N/A	Illumina HiSeq 2500	#N/A	SINGLE	cDNA	TRANSCRIPTOMIC	Botrytis cinerea	ILLUMINA	2019-11-21T00:00:00Z	#N/A	GSM3937456	#N/A	SRP214135	Mutant NonPathogenic-T3	#N/A	#N/A	#N/A	#N/A	#N/A	#N/A	#N/A	#N/A	#N/A	#N/A	#N/A	#N/A	#N/A	#N/A	#N/A	#N/A	#N/A	#N/A	#N/A	#N/A	#N/A
SRR9668433	RNA-Seq	50	841728500	PRJNA553802	SAMN12250410	597316681	GEO	public	fastq,sra	gs,ncbi,s3	gs.US,ncbi.public,s3.us-east-1	#N/A	#N/A	SRX6429012	#N/A	Illumina HiSeq 2500	#N/A	SINGLE	cDNA	TRANSCRIPTOMIC	Botrytis cinerea	ILLUMINA	2019-11-21T00:00:00Z	#N/A	GSM3937457	#N/A	SRP214135	Mutant NonPathogenic-T4	#N/A	#N/A	#N/A	#N/A	#N/A	#N/A	#N/A	#N/A	#N/A	#N/A	#N/A	#N/A	#N/A	#N/A	#N/A	#N/A	#N/A	#N/A	#N/A	#N/A	#N/A
SRR9668434	RNA-Seq	50	835579450	PRJNA553802	SAMN12250409	586487935	GEO	public	fastq,sra	gs,ncbi,s3	gs.US,ncbi.public,s3.us-east-1	#N/A	#N/A	SRX6429013	#N/A	Illumina HiSeq 2500	#N/A	SINGLE	cDNA	TRANSCRIPTOMIC	Botrytis cinerea	ILLUMINA	2019-11-21T00:00:00Z	#N/A	GSM3937458	#N/A	SRP214135	Mutant NonPathogenic-T4	#N/A	#N/A	#N/A	#N/A	#N/A	#N/A	#N/A	#N/A	#N/A	#N/A	#N/A	#N/A	#N/A	#N/A	#N/A	#N/A	#N/A	#N/A	#N/A	#N/A	#N/A
SRR9668435	RNA-Seq	50	937695800	PRJNA553802	SAMN12250408	656341894	GEO	public	fastq,sra	gs,ncbi,s3	gs.US,ncbi.public,s3.us-east-1	#N/A	#N/A	SRX6429014	#N/A	Illumina HiSeq 2500	#N/A	SINGLE	cDNA	TRANSCRIPTOMIC	Botrytis cinerea	ILLUMINA	2019-11-21T00:00:00Z	#N/A	GSM3937459	#N/A	SRP214135	Mutant NonPathogenic-T4	#N/A	#N/A	#N/A	#N/A	#N/A	#N/A	#N/A	#N/A	#N/A	#N/A	#N/A	#N/A	#N/A	#N/A	#N/A	#N/A	#N/A	#N/A	#N/A	#N/A	#N/A
[truncated: 65 more columns]

## Sheet: SRR_Trichoderma
Publicly available SRR files used in this study for T. atroviride
Run	Assay Type	AvgSpotLen	Bases	BioProject	BioSample	Bytes	Center Name	Consent	DATASTORE filetype	DATASTORE provider	DATASTORE region	ENA-FIRST-PUBLIC (run)	ENA-LAST-UPDATE (run)	Experiment	growth_condition	Instrument	Library Name	LibraryLayout	LibrarySelection	LibrarySource	Organism	Platform	ReleaseDate	replicate	Sample Name	sample_name	SRA Study	Strain	Alias	Broker_name	description	INSDC_center_alias	INSDC_center_name	INSDC_first_public	INSDC_last_update	INSDC_status	SRA_accession	Title	collection_date	ena_checklist	environment_(material)	Host_Age	host_common_name	host_disease_status	host_taxid	Investigation_type	pathogene	plant-associated_environmental_package	plant_body_site
SRR10207219	RNA-Seq	202	912185338	PRJNA575031	SAMN12875972	506696135	GEO	public	fastq,sra	gs,ncbi,s3	gs.US,ncbi.public,s3.us-east-1	#N/A	#N/A	SRX6927141	#N/A	Illumina HiSeq 2000		PAIRED	cDNA	TRANSCRIPTOMIC	Trichoderma atroviride	ILLUMINA	2019-10-01T00:00:00Z	biological replica 1	GSM4101900	#N/A	SRP223767	#N/A	#N/A	#N/A	#N/A	#N/A	#N/A	#N/A	#N/A	#N/A	#N/A	#N/A	#N/A	#N/A	#N/A	#N/A	#N/A	#N/A	#N/A	#N/A	#N/A	#N/A	#N/A
SRR10207220	RNA-Seq	202	2791492136	PRJNA575031	SAMN12875971	1554638952	GEO	public	fastq,sra	gs,ncbi,s3	gs.US,ncbi.public,s3.us-east-1	#N/A	#N/A	SRX6927142	#N/A	Illumina HiSeq 2000		PAIRED	cDNA	TRANSCRIPTOMIC	Trichoderma atroviride	ILLUMINA	2019-10-01T00:00:00Z	biological replica 1	GSM4101901	#N/A	SRP223767	#N/A	#N/A	#N/A	#N/A	#N/A	#N/A	#N/A	#N/A	#N/A	#N/A	#N/A	#N/A	#N/A	#N/A	#N/A	#N/A	#N/A	#N/A	#N/A	#N/A	#N/A	#N/A
SRR10207222	RNA-Seq	202	221867508	PRJNA575031	SAMN12875970	129086617	GEO	public	fastq,sra	gs,ncbi,s3	gs.US,ncbi.public,s3.us-east-1	#N/A	#N/A	SRX6927143	#N/A	Illumina HiSeq 2000		PAIRED	cDNA	TRANSCRIPTOMIC	Trichoderma atroviride	ILLUMINA	2019-10-01T00:00:00Z	biological replica 2	GSM4101902	#N/A	SRP223767	#N/A	#N/A	#N/A	#N/A	#N/A	#N/A	#N/A	#N/A	#N/A	#N/A	#N/A	#N/A	#N/A	#N/A	#N/A	#N/A	#N/A	#N/A	#N/A	#N/A	#N/A	#N/A
SRR10207223	RNA-Seq	202	960763510	PRJNA575031	SAMN12875969	531673073	GEO	public	fastq,sra	gs,ncbi,s3	gs.US,ncbi.public,s3.us-east-1	#N/A	#N/A	SRX6927144	#N/A	Illumina HiSeq 2000		PAIRED	cDNA	TRANSCRIPTOMIC	Trichoderma atroviride	ILLUMINA	2019-10-01T00:00:00Z	biological replica 1	GSM4101903	#N/A	SRP223767	#N/A	#N/A	#N/A	#N/A	#N/A	#N/A	#N/A	#N/A	#N/A	#N/A	#N/A	#N/A	#N/A	#N/A	#N/A	#N/A	#N/A	#N/A	#N/A	#N/A	#N/A	#N/A
SRR10207224	RNA-Seq	202	958026208	PRJNA575031	SAMN12875967	532573582	GEO	public	fastq,sra	gs,ncbi,s3	gs.US,ncbi.public,s3.us-east-1	#N/A	#N/A	SRX6927145	#N/A	Illumina HiSeq 2000		PAIRED	cDNA	TRANSCRIPTOMIC	Trichoderma atroviride	ILLUMINA	2019-10-01T00:00:00Z	biological replica 1	GSM4101904	#N/A	SRP223767	#N/A	#N/A	#N/A	#N/A	#N/A	#N/A	#N/A	#N/A	#N/A	#N/A	#N/A	#N/A	#N/A	#N/A	#N/A	#N/A	#N/A	#N/A	#N/A	#N/A	#N/A	#N/A
SRR10207225	RNA-Seq	202	790779702	PRJNA575031	SAMN12875966	440528337	GEO	public	fastq,sra	gs,ncbi,s3	gs.US,ncbi.public,s3.us-east-1	#N/A	#N/A	SRX6927146	#N/A	Illumina HiSeq 2000		PAIRED	cDNA	TRANSCRIPTOMIC	Trichoderma atroviride	ILLUMINA	2019-10-01T00:00:00Z	biological replica 1	GSM4101905	#N/A	SRP223767	#N/A	#N/A	#N/A	#N/A	#N/A	#N/A	#N/A	#N/A	#N/A	#N/A	#N/A	#N/A	#N/A	#N/A	#N/A	#N/A	#N/A	#N/A	#N/A	#N/A	#N/A	#N/A
SRR10207227	RNA-Seq	202	1030246056	PRJNA575031	SAMN12875965	572282756	GEO	public	fastq,sra	gs,ncbi,s3	gs.US,ncbi.public,s3.us-east-1	#N/A	#N/A	SRX6927147	#N/A	Illumina HiSeq 2000		PAIRED	cDNA	TRANSCRIPTOMIC	Trichoderma atroviride	ILLUMINA	2019-10-01T00:00:00Z	biological replica 1	GSM4101906	#N/A	SRP223767	#N/A	#N/A	#N/A	#N/A	#N/A	#N/A	#N/A	#N/A	#N/A	#N/A	#N/A	#N/A	#N/A	#N/A	#N/A	#N/A	#N/A	#N/A	#N/A	#N/A	#N/A	#N/A
SRR10207228	RNA-Seq	202	204638928	PRJNA575031	SAMN12875964	119837682	GEO	public	fastq,sra	gs,ncbi,s3	gs.US,ncbi.public,s3.us-east-1	#N/A	#N/A	SRX6927148	#N/A	Illumina HiSeq 2000		PAIRED	cDNA	TRANSCRIPTOMIC	Trichoderma atroviride	ILLUMINA	2019-10-01T00:00:00Z	biological replica 2	GSM4101907	#N/A	SRP223767	#N/A	#N/A	#N/A	#N/A	#N/A	#N/A	#N/A	#N/A	#N/A	#N/A	#N/A	#N/A	#N/A	#N/A	#N/A	#N/A	#N/A	#N/A	#N/A	#N/A	#N/A	#N/A
SRR10492778	RNA-Seq	202	1198371868	PRJNA575031	SAMN12875984	675393851	GEO	public	fastq,sra	gs,ncbi,s3	gs.US,ncbi.public,s3.us-east-1	#N/A	#N/A	SRX6927149	#N/A	Illumina HiSeq 2000		PAIRED	cDNA	TRANSCRIPTOMIC	Trichoderma atroviride	ILLUMINA	2019-10-01T00:00:00Z	biological replica 2	GSM4101908	#N/A	SRP223767	#N/A	#N/A	#N/A	#N/A	#N/A	#N/A	#N/A	#N/A	#N/A	#N/A	#N/A	#N/A	#N/A	#N/A	#N/A	#N/A	#N/A	#N/A	#N/A	#N/A	#N/A	#N/A
SRR13603965	RNA-Seq	101	193932928	PRJNA698608	SAMN17729570	101384413	GEO	public	fastq,sra	gs,ncbi,s3	gs.US,ncbi.public,s3.us-east-1	#N/A	#N/A	SRX9998114	#N/A	Illumina HiSeq 2500		SINGLE	cDNA	TRANSCRIPTOMIC	Trichoderma atroviride IMI 206040	ILLUMINA	2021-02-03T00:00:00Z	#N/A	GSM5058545	#N/A	SRP304153	#N/A	#N/A	#N/A	#N/A	#N/A	#N/A	#N/A	#N/A	#N/A	#N/A	#N/A	#N/A	#N/A	#N/A	#N/A	#N/A	#N/A	#N/A	#N/A	#N/A	#N/A	#N/A
SRR13603966	RNA-Seq	101	2642517035	PRJNA698608	SAMN17729569	1630629092	GEO	public	fastq,sra	gs,ncbi,s3	gs.US,ncbi.public,s3.us-east-1	#N/A	#N/A	SRX9998115	#N/A	Illumina HiSeq 2500		SINGLE	cDNA	TRANSCRIPTOMIC	Trichoderma atroviride IMI 206040	ILLUMINA	2021-02-03T00:00:00Z	#N/A	GSM5058546	#N/A	SRP304153	#N/A	#N/A	#N/A	#N/A	#N/A	#N/A	#N/A	#N/A	#N/A	#N/A	#N/A	#N/A	#N/A	#N/A	#N/A	#N/A	#N/A	#N/A	#N/A	#N/A	#N/A	#N/A
SRR13603967	RNA-Seq	101	1727299374	PRJNA698608	SAMN17729568	1060742912	GEO	public	fastq,sra	gs,ncbi,s3	gs.US,ncbi.public,s3.us-east-1	#N/A	#N/A	SRX9998116	#N/A	Illumina HiSeq 2500		SINGLE	cDNA	TRANSCRIPTOMIC	Trichoderma atroviride IMI 206040	ILLUMINA	2021-02-03T00:00:00Z	#N/A	GSM5058547	#N/A	SRP304153	#N/A	#N/A	#N/A	#N/A	#N/A	#N/A	#N/A	#N/A	#N/A	#N/A	#N/A	#N/A	#N/A	#N/A	#N/A	#N/A	#N/A	#N/A	#N/A	#N/A	#N/A	#N/A
SRR13603968	RNA-Seq	101	650533425	PRJNA698608	SAMN17729567	337551682	GEO	public	fastq,sra	gs,ncbi,s3	gs.US,ncbi.public,s3.us-east-1	#N/A	#N/A	SRX9998117	#N/A	Illumina HiSeq 2500		SINGLE	cDNA	TRANSCRIPTOMIC	Trichoderma atroviride IMI 206040	ILLUMINA	2021-02-03T00:00:00Z	#N/A	GSM5058548	#N/A	SRP304153	#N/A	#N/A	#N/A	#N/A	#N/A	#N/A	#N/A	#N/A	#N/A	#N/A	#N/A	#N/A	#N/A	#N/A	#N/A	#N/A	#N/A	#N/A	#N/A	#N/A	#N/A	#N/A
SRR13603969	RNA-Seq	101	1950685114	PRJNA698608	SAMN17729566	1216161350	GEO	public	fastq,sra	gs,ncbi,s3	gs.US,ncbi.public,s3.us-east-1	#N/A	#N/A	SRX9998118	#N/A	Illumina HiSeq 2500		SINGLE	cDNA	TRANSCRIPTOMIC	Trichoderma atroviride IMI 206040	ILLUMINA	2021-02-03T00:00:00Z	#N/A	GSM5058549	#N/A	SRP304153	#N/A	#N/A	#N/A	#N/A	#N/A	#N/A	#N/A	#N/A	#N/A	#N/A	#N/A	#N/A	#N/A	#N/A	#N/A	#N/A	#N/A	#N/A	#N/A	#N/A	#N/A	#N/A
SRR13603970	RNA-Seq	101	923667220	PRJNA698608	SAMN17729565	564093435	GEO	public	fastq,sra	gs,ncbi,s3	gs.US,ncbi.public,s3.us-east-1	#N/A	#N/A	SRX9998119	#N/A	Illumina HiSeq 2500		SINGLE	cDNA	TRANSCRIPTOMIC	Trichoderma atroviride IMI 206040	ILLUMINA	2021-02-03T00:00:00Z	#N/A	GSM5058550	#N/A	SRP304153	#N/A	#N/A	#N/A	#N/A	#N/A	#N/A	#N/A	#N/A	#N/A	#N/A	#N/A	#N/A	#N/A	#N/A	#N/A	#N/A	#N/A	#N/A	#N/A	#N/A	#N/A	#N/A
SRR13603971	RNA-Seq	101	879809182	PRJNA698608	SAMN17729564	455864122	GEO	public	fastq,sra	gs,ncbi,s3	gs.US,ncbi.public,s3.us-east-1	#N/A	#N/A	SRX9998120	#N/A	Illumina HiSeq 2500		SINGLE	cDNA	TRANSCRIPTOMIC	Trichoderma atroviride IMI 206040	ILLUMINA	2021-02-03T00:00:00Z	#N/A	GSM5058551	#N/A	SRP304153	#N/A	#N/A	#N/A	#N/A	#N/A	#N/A	#N/A	#N/A	#N/A	#N/A	#N/A	#N/A	#N/A	#N/A	#N/A	#N/A	#N/A	#N/A	#N/A	#N/A	#N/A	#N/A
SRR13603972	RNA-Seq	101	1539040929	PRJNA698608	SAMN17729563	953591751	GEO	public	fastq,sra	gs,ncbi,s3	gs.US,ncbi.public,s3.us-east-1	#N/A	#N/A	SRX9998121	#N/A	Illumina HiSeq 2500		SINGLE	cDNA	TRANSCRIPTOMIC	Trichoderma atroviride IMI 206040	ILLUMINA	2021-02-03T00:00:00Z	#N/A	GSM5058552	#N/A	SRP304153	#N/A	#N/A	#N/A	#N/A	#N/A	#N/A	#N/A	#N/A	#N/A	#N/A	#N/A	#N/A	#N/A	#N/A	#N/A	#N/A	#N/A	#N/A	#N/A	#N/A	#N/A	#N/A
SRR13603973	RNA-Seq	101	903551353	PRJNA698608	SAMN17729562	550601578	GEO	public	fastq,sra	gs,ncbi,s3	gs.US,ncbi.public,s3.us-east-1	#N/A	#N/A	SRX9998122	#N/A	Illumina HiSeq 2500		SINGLE	cDNA	TRANSCRIPTOMIC	Trichoderma atroviride IMI 206040	ILLUMINA	2021-02-03T00:00:00Z	#N/A	GSM5058553	#N/A	SRP304153	#N/A	#N/A	#N/A	#N/A	#N/A	#N/A	#N/A	#N/A	#N/A	#N/A	#N/A	#N/A	#N/A	#N/A	#N/A	#N/A	#N/A	#N/A	#N/A	#N/A	#N/A	#N/A
SRR13603974	RNA-Seq	101	306534697	PRJNA698608	SAMN17729561	159391517	GEO	public	fastq,sra	gs,ncbi,s3	gs.US,ncbi.public,s3.us-east-1	#N/A	#N/A	SRX9998123	#N/A	Illumina HiSeq 2500		SINGLE	cDNA	TRANSCRIPTOMIC	Trichoderma atroviride IMI 206040	ILLUMINA	2021-02-03T00:00:00Z	#N/A	GSM5058554	#N/A	SRP304153	#N/A	#N/A	#N/A	#N/A	#N/A	#N/A	#N/A	#N/A	#N/A	#N/A	#N/A	#N/A	#N/A	#N/A	#N/A	#N/A	#N/A	#N/A	#N/A	#N/A	#N/A	#N/A
SRR13603975	RNA-Seq	101	1385819889	PRJNA698608	SAMN17729560	854156122	GEO	public	fastq,sra	gs,ncbi,s3	gs.US,ncbi.public,s3.us-east-1	#N/A	#N/A	SRX9998124	#N/A	Illumina HiSeq 2500		SINGLE	cDNA	TRANSCRIPTOMIC	Trichoderma atroviride IMI 206040	ILLUMINA	2021-02-03T00:00:00Z	#N/A	GSM5058555	#N/A	SRP304153	#N/A	#N/A	#N/A	#N/A	#N/A	#N/A	#N/A	#N/A	#N/A	#N/A	#N/A	#N/A	#N/A	#N/A	#N/A	#N/A	#N/A	#N/A	#N/A	#N/A	#N/A	#N/A
SRR13603976	RNA-Seq	101	2740871441	PRJNA698608	SAMN17729559	1678331993	GEO	public	fastq,sra	gs,ncbi,s3	gs.US,ncbi.public,s3.us-east-1	#N/A	#N/A	SRX9998125	#N/A	Illumina HiSeq 2500		SINGLE	cDNA	TRANSCRIPTOMIC	Trichoderma atroviride IMI 206040	ILLUMINA	2021-02-03T00:00:00Z	#N/A	GSM5058556	#N/A	SRP304153	#N/A	#N/A	#N/A	#N/A	#N/A	#N/A	#N/A	#N/A	#N/A	#N/A	#N/A	#N/A	#N/A	#N/A	#N/A	#N/A	#N/A	#N/A	#N/A	#N/A	#N/A	#N/A
SRR13603977	RNA-Seq	101	735037600	PRJNA698608	SAMN17729558	381536480	GEO	public	fastq,sra	gs,ncbi,s3	gs.US,ncbi.public,s3.us-east-1	#N/A	#N/A	SRX9998126	#N/A	Illumina HiSeq 2500		SINGLE	cDNA	TRANSCRIPTOMIC	Trichoderma atroviride IMI 206040	ILLUMINA	2021-02-03T00:00:00Z	#N/A	GSM5058557	#N/A	SRP304153	#N/A	#N/A	#N/A	#N/A	#N/A	#N/A	#N/A	#N/A	#N/A	#N/A	#N/A	#N/A	#N/A	#N/A	#N/A	#N/A	#N/A	#N/A	#N/A	#N/A	#N/A	#N/A
SRR13603978	RNA-Seq	101	1818033936	PRJNA698608	SAMN17729557	1124311435	GEO	public	fastq,sra	gs,ncbi,s3	gs.US,ncbi.public,s3.us-east-1	#N/A	#N/A	SRX9998127	#N/A	Illumina HiSeq 2500		SINGLE	cDNA	TRANSCRIPTOMIC	Trichoderma atroviride IMI 206040	ILLUMINA	2021-02-03T00:00:00Z	#N/A	GSM5058558	#N/A	SRP304153	#N/A	#N/A	#N/A	#N/A	#N/A	#N/A	#N/A	#N/A	#N/A	#N/A	#N/A	#N/A	#N/A	#N/A	#N/A	#N/A	#N/A	#N/A	#N/A	#N/A	#N/A	#N/A
SRR13603979	RNA-Seq	101	1253296577	PRJNA698608	SAMN17729556	764895813	GEO	public	fastq,sra	gs,ncbi,s3	gs.US,ncbi.public,s3.us-east-1	#N/A	#N/A	SRX9998128	#N/A	Illumina HiSeq 2500		SINGLE	cDNA	TRANSCRIPTOMIC	Trichoderma atroviride IMI 206040	ILLUMINA	2021-02-03T00:00:00Z	#N/A	GSM5058559	#N/A	SRP304153	#N/A	#N/A	#N/A	#N/A	#N/A	#N/A	#N/A	#N/A	#N/A	#N/A	#N/A	#N/A	#N/A	#N/A	#N/A	#N/A	#N/A	#N/A	#N/A	#N/A	#N/A	#N/A
SRR13603980	RNA-Seq	101	1051423736	PRJNA698608	SAMN17729555	545555708	GEO	public	fastq,sra	gs,ncbi,s3	gs.US,ncbi.public,s3.us-east-1	#N/A	#N/A	SRX9998129	#N/A	Illumina HiSeq 2500		SINGLE	cDNA	TRANSCRIPTOMIC	Trichoderma atroviride IMI 206040	ILLUMINA	2021-02-03T00:00:00Z	#N/A	GSM5058560	#N/A	SRP304153	#N/A	#N/A	#N/A	#N/A	#N/A	#N/A	#N/A	#N/A	#N/A	#N/A	#N/A	#N/A	#N/A	#N/A	#N/A	#N/A	#N/A	#N/A	#N/A	#N/A	#N/A	#N/A
SRR13603981	RNA-Seq	101	1932896085	PRJNA698608	SAMN17729554	1193204920	GEO	public	fastq,sra	gs,ncbi,s3	gs.US,ncbi.public,s3.us-east-1	#N/A	#N/A	SRX9998130	#N/A	Illumina HiSeq 2500		SINGLE	cDNA	TRANSCRIPTOMIC	Trichoderma atroviride IMI 206040	ILLUMINA	2021-02-03T00:00:00Z	#N/A	GSM5058561	#N/A	SRP304153	#N/A	#N/A	#N/A	#N/A	#N/A	#N/A	#N/A	#N/A	#N/A	#N/A	#N/A	#N/A	#N/A	#N/A	#N/A	#N/A	#N/A	#N/A	#N/A	#N/A	#N/A	#N/A
SRR13603982	RNA-Seq	101	2665578870	PRJNA698608	SAMN17729553	1625185911	GEO	public	fastq,sra	gs,ncbi,s3	gs.US,ncbi.public,s3.us-east-1	#N/A	#N/A	SRX9998131	#N/A	Illumina HiSeq 2500		SINGLE	cDNA	TRANSCRIPTOMIC	Trichoderma atroviride IMI 206040	ILLUMINA	2021-02-03T00:00:00Z	#N/A	GSM5058562	#N/A	SRP304153	#N/A	#N/A	#N/A	#N/A	#N/A	#N/A	#N/A	#N/A	#N/A	#N/A	#N/A	#N/A	#N/A	#N/A	#N/A	#N/A	#N/A	#N/A	#N/A	#N/A	#N/A	#N/A
SRR13603983	RNA-Seq	101	187711227	PRJNA698608	SAMN17729552	97202669	GEO	public	fastq,sra	gs,ncbi,s3	gs.US,ncbi.public,s3.us-east-1	#N/A	#N/A	SRX9998132	#N/A	Illumina HiSeq 2500		SINGLE	cDNA	TRANSCRIPTOMIC	Trichoderma atroviride IMI 206040	ILLUMINA	2021-02-03T00:00:00Z	#N/A	GSM5058563	#N/A	SRP304153	#N/A	#N/A	#N/A	#N/A	#N/A	#N/A	#N/A	#N/A	#N/A	#N/A	#N/A	#N/A	#N/A	#N/A	#N/A	#N/A	#N/A	#N/A	#N/A	#N/A	#N/A	#N/A
SRR13603984	RNA-Seq	101	279045426	PRJNA698608	SAMN17729551	172416928	GEO	public	fastq,sra	gs,ncbi,s3	gs.US,ncbi.public,s3.us-east-1	#N/A	#N/A	SRX9998133	#N/A	Illumina HiSeq 2500		SINGLE	cDNA	TRANSCRIPTOMIC	Trichoderma atroviride IMI 206040	ILLUMINA	2021-02-03T00:00:00Z	#N/A	GSM5058564	#N/A	SRP304153	#N/A	#N/A	#N/A	#N/A	#N/A	#N/A	#N/A	#N/A	#N/A	#N/A	#N/A	#N/A	#N/A	#N/A	#N/A	#N/A	#N/A	#N/A	#N/A	#N/A	#N/A	#N/A
SRR13603985	RNA-Seq	101	2129475718	PRJNA698608	SAMN17729550	1299193010	GEO	public	fastq,sra	gs,ncbi,s3	gs.US,ncbi.public,s3.us-east-1	#N/A	#N/A	SRX9998134	#N/A	Illumina HiSeq 2500		SINGLE	cDNA	TRANSCRIPTOMIC	Trichoderma atroviride IMI 206040	ILLUMINA	2021-02-03T00:00:00Z	#N/A	GSM5058565	#N/A	SRP304153	#N/A	#N/A	#N/A	#N/A	#N/A	#N/A	#N/A	#N/A	#N/A	#N/A	#N/A	#N/A	#N/A	#N/A	#N/A	#N/A	#N/A	#N/A	#N/A	#N/A	#N/A	#N/A
SRR13603986	RNA-Seq	101	1066291744	PRJNA698608	SAMN17729549	552464793	GEO	public	fastq,sra	gs,ncbi,s3	gs.US,ncbi.public,s3.us-east-1	#N/A	#N/A	SRX9998135	#N/A	Illumina HiSeq 2500		SINGLE	cDNA	TRANSCRIPTOMIC	Trichoderma atroviride IMI 206040	ILLUMINA	2021-02-03T00:00:00Z	#N/A	GSM5058566	#N/A	SRP304153	#N/A	#N/A	#N/A	#N/A	#N/A	#N/A	#N/A	#N/A	#N/A	#N/A	#N/A	#N/A	#N/A	#N/A	#N/A	#N/A	#N/A	#N/A	#N/A	#N/A	#N/A	#N/A
SRR13603987	RNA-Seq	101	1449193450	PRJNA698608	SAMN17729548	892944579	GEO	public	fastq,sra	gs,ncbi,s3	gs.US,ncbi.public,s3.us-east-1	#N/A	#N/A	SRX9998136	#N/A	Illumina HiSeq 2500		SINGLE	cDNA	TRANSCRIPTOMIC	Trichoderma atroviride IMI 206040	ILLUMINA	2021-02-03T00:00:00Z	#N/A	GSM5058567	#N/A	SRP304153	#N/A	#N/A	#N/A	#N/A	#N/A	#N/A	#N/A	#N/A	#N/A	#N/A	#N/A	#N/A	#N/A	#N/A	#N/A	#N/A	#N/A	#N/A	#N/A	#N/A	#N/A	#N/A
SRR13603988	RNA-Seq	101	1013269572	PRJNA698608	SAMN17729547	617323527	GEO	public	fastq,sra	gs,ncbi,s3	gs.US,ncbi.public,s3.us-east-1	#N/A	#N/A	SRX9998137	#N/A	Illumina HiSeq 2500		SINGLE	cDNA	TRANSCRIPTOMIC	Trichoderma atroviride IMI 206040	ILLUMINA	2021-02-03T00:00:00Z	#N/A	GSM5058568	#N/A	SRP304153	#N/A	#N/A	#N/A	#N/A	#N/A	#N/A	#N/A	#N/A	#N/A	#N/A	#N/A	#N/A	#N/A	#N/A	#N/A	#N/A	#N/A	#N/A	#N/A	#N/A	#N/A	#N/A
SRR13603989	RNA-Seq	101	605490960	PRJNA698608	SAMN17729546	314906460	GEO	public	fastq,sra	gs,ncbi,s3	gs.US,ncbi.public,s3.us-east-1	#N/A	#N/A	SRX9998138	#N/A	Illumina HiSeq 2500		SINGLE	cDNA	TRANSCRIPTOMIC	Trichoderma atroviride IMI 206040	ILLUMINA	2021-02-03T00:00:00Z	#N/A	GSM5058569	#N/A	SRP304153	#N/A	#N/A	#N/A	#N/A	#N/A	#N/A	#N/A	#N/A	#N/A	#N/A	#N/A	#N/A	#N/A	#N/A	#N/A	#N/A	#N/A	#N/A	#N/A	#N/A	#N/A	#N/A
SRR13603990	RNA-Seq	101	2108704866	PRJNA698608	SAMN17729545	1301473689	GEO	public	fastq,sra	gs,ncbi,s3	gs.US,ncbi.public,s3.us-east-1	#N/A	#N/A	SRX9998139	#N/A	Illumina HiSeq 2500		SINGLE	cDNA	TRANSCRIPTOMIC	Trichoderma atroviride IMI 206040	ILLUMINA	2021-02-03T00:00:00Z	#N/A	GSM5058570	#N/A	SRP304153	#N/A	#N/A	#N/A	#N/A	#N/A	#N/A	#N/A	#N/A	#N/A	#N/A	#N/A	#N/A	#N/A	#N/A	#N/A	#N/A	#N/A	#N/A	#N/A	#N/A	#N/A	#N/A
SRR13603991	RNA-Seq	101	2808713545	PRJNA698608	SAMN17729577	1719536032	GEO	public	fastq,sra	gs,ncbi,s3	gs.US,ncbi.public,s3.us-east-1	#N/A	#N/A	SRX9998140	#N/A	Illumina HiSeq 2500		SINGLE	cDNA	TRANSCRIPTOMIC	Trichoderma atroviride IMI 206040	ILLUMINA	2021-02-03T00:00:00Z	#N/A	GSM5058571	#N/A	SRP304153	#N/A	#N/A	#N/A	#N/A	#N/A	#N/A	#N/A	#N/A	#N/A	#N/A	#N/A	#N/A	#N/A	#N/A	#N/A	#N/A	#N/A	#N/A	#N/A	#N/A	#N/A	#N/A
SRR13603992	RNA-Seq	101	1091855349	PRJNA698608	SAMN17729576	566188314	GEO	public	fastq,sra	gs,ncbi,s3	gs.US,ncbi.public,s3.us-east-1	#N/A	#N/A	SRX9998141	#N/A	Illumina HiSeq 2500		SINGLE	cDNA	TRANSCRIPTOMIC	Trichoderma atroviride IMI 206040	ILLUMINA	2021-02-03T00:00:00Z	#N/A	GSM5058572	#N/A	SRP304153	#N/A	#N/A	#N/A	#N/A	#N/A	#N/A	#N/A	#N/A	#N/A	#N/A	#N/A	#N/A	#N/A	#N/A	#N/A	#N/A	#N/A	#N/A	#N/A	#N/A	#N/A	#N/A
SRR13603993	RNA-Seq	101	2276591005	PRJNA698608	SAMN17729575	1404934141	GEO	public	fastq,sra	gs,ncbi,s3	gs.US,ncbi.public,s3.us-east-1	#N/A	#N/A	SRX9998142	#N/A	Illumina HiSeq 2500		SINGLE	cDNA	TRANSCRIPTOMIC	Trichoderma atroviride IMI 206040	ILLUMINA	2021-02-03T00:00:00Z	#N/A	GSM5058573	#N/A	SRP304153	#N/A	#N/A	#N/A	#N/A	#N/A	#N/A	#N/A	#N/A	#N/A	#N/A	#N/A	#N/A	#N/A	#N/A	#N/A	#N/A	#N/A	#N/A	#N/A	#N/A	#N/A	#N/A
SRR13603994	RNA-Seq	101	1896189049	PRJNA698608	SAMN17729574	1156136232	GEO	public	fastq,sra	gs,ncbi,s3	gs.US,ncbi.public,s3.us-east-1	#N/A	#N/A	SRX9998143	#N/A	Illumina HiSeq 2500		SINGLE	cDNA	TRANSCRIPTOMIC	Trichoderma atroviride IMI 206040	ILLUMINA	2021-02-03T00:00:00Z	#N/A	GSM5058574	#N/A	SRP304153	#N/A	#N/A	#N/A	#N/A	#N/A	#N/A	#N/A	#N/A	#N/A	#N/A	#N/A	#N/A	#N/A	#N/A	#N/A	#N/A	#N/A	#N/A	#N/A	#N/A	#N/A	#N/A
SRR13603995	RNA-Seq	101	1326548948	PRJNA698608	SAMN17729544	809820422	GEO	public	fastq,sra	gs,ncbi,s3	gs.US,ncbi.public,s3.us-east-1	#N/A	#N/A	SRX9998144	#N/A	Illumina HiSeq 2500		SINGLE	cDNA	TRANSCRIPTOMIC	Trichoderma atroviride IMI 206040	ILLUMINA	2021-02-03T00:00:00Z	#N/A	GSM5058575	#N/A	SRP304153	#N/A	#N/A	#N/A	#N/A	#N/A	#N/A	#N/A	#N/A	#N/A	#N/A	#N/A	#N/A	#N/A	#N/A	#N/A	#N/A	#N/A	#N/A	#N/A	#N/A	#N/A	#N/A
SRR13603996	RNA-Seq	101	995353687	PRJNA698608	SAMN17729579	515616288	GEO	public	fastq,sra	gs,ncbi,s3	gs.US,ncbi.public,s3.us-east-1	#N/A	#N/A	SRX9998145	#N/A	Illumina HiSeq 2500		SINGLE	cDNA	TRANSCRIPTOMIC	Trichoderma atroviride IMI 206040	ILLUMINA	2021-02-03T00:00:00Z	#N/A	GSM5058576	#N/A	SRP304153	#N/A	#N/A	#N/A	#N/A	#N/A	#N/A	#N/A	#N/A	#N/A	#N/A	#N/A	#N/A	#N/A	#N/A	#N/A	#N/A	#N/A	#N/A	#N/A	#N/A	#N/A	#N/A
SRR13603997	RNA-Seq	101	2198593553	PRJNA698608	SAMN17729578	1362154700	GEO	public	fastq,sra	gs,ncbi,s3	gs.US,ncbi.public,s3.us-east-1	#N/A	#N/A	SRX9998146	#N/A	Illumina HiSeq 2500		SINGLE	cDNA	TRANSCRIPTOMIC	Trichoderma atroviride IMI 206040	ILLUMINA	2021-02-03T00:00:00Z	#N/A	GSM5058577	#N/A	SRP304153	#N/A	#N/A	#N/A	#N/A	#N/A	#N/A	#N/A	#N/A	#N/A	#N/A	#N/A	#N/A	#N/A	#N/A	#N/A	#N/A	#N/A	#N/A	#N/A	#N/A	#N/A	#N/A
SRR13603998	RNA-Seq	101	730317769	PRJNA698608	SAMN17729573	378971992	GEO	public	fastq,sra	gs,ncbi,s3	gs.US,ncbi.public,s3.us-east-1	#N/A	#N/A	SRX9998147	#N/A	Illumina HiSeq 2500		SINGLE	cDNA	TRANSCRIPTOMIC	Trichoderma atroviride IMI 206040	ILLUMINA	2021-02-03T00:00:00Z	#N/A	GSM5058578	#N/A	SRP304153	#N/A	#N/A	#N/A	#N/A	#N/A	#N/A	#N/A	#N/A	#N/A	#N/A	#N/A	#N/A	#N/A	#N/A	#N/A	#N/A	#N/A	#N/A	#N/A	#N/A	#N/A	#N/A
SRR13603999	RNA-Seq	101	718433503	PRJNA698608	SAMN17729572	443504313	GEO	public	fastq,sra	gs,ncbi,s3	gs.US,ncbi.public,s3.us-east-1	#N/A	#N/A	SRX9998148	#N/A	Illumina HiSeq 2500		SINGLE	cDNA	TRANSCRIPTOMIC	Trichoderma atroviride IMI 206040	ILLUMINA	2021-02-03T00:00:00Z	#N/A	GSM5058579	#N/A	SRP304153	#N/A	#N/A	#N/A	#N/A	#N/A	#N/A	#N/A	#N/A	#N/A	#N/A	#N/A	#N/A	#N/A	#N/A	#N/A	#N/A	#N/A	#N/A	#N/A	#N/A	#N/A	#N/A
SRR13604000	RNA-Seq	101	548605740	PRJNA698608	SAMN17729571	334644830	GEO	public	fastq,sra	gs,ncbi,s3	gs.US,ncbi.public,s3.us-east-1	#N/A	#N/A	SRX9998149	#N/A	Illumina HiSeq 2500		SINGLE	cDNA	TRANSCRIPTOMIC	Trichoderma atroviride IMI 206040	ILLUMINA	2021-02-03T00:00:00Z	#N/A	GSM5058580	#N/A	SRP304153	#N/A	#N/A	#N/A	#N/A	#N/A	#N/A	#N/A	#N/A	#N/A	#N/A	#N/A	#N/A	#N/A	#N/A	#N/A	#N/A	#N/A	#N/A	#N/A	#N/A	#N/A	#N/A
SRR2221982	RNA-Seq	101	808000000	PRJNA310123	SAMN04022924	491855335	CINVESTAV	public	fastq,sra	gs,ncbi,s3	gs.US,ncbi.public,s3.us-east-1	#N/A	#N/A	SRX1175880	#N/A	Illumina HiSeq 2000	PLA-Blu7	SINGLE	cDNA	TRANSCRIPTOMIC	Trichoderma atroviride	ILLUMINA	2016-01-19T00:00:00Z	#N/A	PLA	#N/A	SRP069026	IMI206040	#N/A	#N/A	#N/A	#N/A	#N/A	#N/A	#N/A	#N/A	#N/A	#N/A	1976-01	#N/A	#N/A	#N/A	#N/A	#N/A	#N/A	#N/A	#N/A	#N/A	#N/A
SRR2225676	RNA-Seq	101	808000000	PRJNA310123	SAMN04022924	490157288	CINVESTAV	public	fastq,sra	gs,ncbi,s3	gs.US,ncbi.public,s3.us-east-1	#N/A	#N/A	SRX1175880	#N/A	Illumina HiSeq 2000	PLA-Blu7	SINGLE	cDNA	TRANSCRIPTOMIC	Trichoderma atroviride	ILLUMINA	2016-01-19T00:00:00Z	#N/A	PLA	#N/A	SRP069026	IMI206040	#N/A	#N/A	#N/A	#N/A	#N/A	#N/A	#N/A	#N/A	#N/A	#N/A	1976-01	#N/A	#N/A	#N/A	#N/A	#N/A	#N/A	#N/A	#N/A	#N/A	#N/A
SRR2226739	RNA-Seq	101	808000000	PRJNA310123	SAMN04025729	491268519	CINVESTAV	public	fastq,sra	gs,ncbi,s3	gs.US,ncbi.public,s3.us-east-1	#N/A	#N/A	SRX1177105	#N/A	Illumina HiSeq 2000	IMI_PLA	SINGLE	cDNA	TRANSCRIPTOMIC	Trichoderma atroviride	ILLUMINA	2016-01-19T00:00:00Z	#N/A	Sample of Trichoderma atroviride Wild type strain	#N/A	SRP069026	IMI206040	#N/A	#N/A	#N/A	#N/A	#N/A	#N/A	#N/A	#N/A	#N/A	#N/A	1976-01	#N/A	#N/A	#N/A	#N/A	#N/A	#N/A	#N/A	#N/A	#N/A	#N/A
SRR2226780	RNA-Seq	101	808000000	PRJNA310123	SAMN04025729	493918227	CINVESTAV	public	fastq,sra	gs,ncbi,s3	gs.US,ncbi.public,s3.us-east-1	#N/A	#N/A	SRX1177105	#N/A	Illumina HiSeq 2000	IMI_PLA	SINGLE	cDNA	TRANSCRIPTOMIC	Trichoderma atroviride	ILLUMINA	2016-01-19T00:00:00Z	#N/A	Sample of Trichoderma atroviride Wild type strain	#N/A	SRP069026	IMI206040	#N/A	#N/A	#N/A	#N/A	#N/A	#N/A	#N/A	#N/A	#N/A	#N/A	1976-01	#N/A	#N/A	#N/A	#N/A	#N/A	#N/A	#N/A	#N/A	#N/A	#N/A
SRR2227340	RNA-Seq	101	808000000	PRJNA310123	SAMN04022924	503127952	CINVESTAV	public	fastq,sra	gs,ncbi,s3	gs.US,ncbi.public,s3.us-east-1	#N/A	#N/A	SRX1177627	#N/A	Illumina HiSeq 2000	Blu7_Glu60h	SINGLE	cDNA	TRANSCRIPTOMIC	Trichoderma atroviride	ILLUMINA	2016-01-19T00:00:00Z	#N/A	PLA	#N/A	SRP069026	IMI206040	#N/A	#N/A	#N/A	#N/A	#N/A	#N/A	#N/A	#N/A	#N/A	#N/A	1976-01	#N/A	#N/A	#N/A	#N/A	#N/A	#N/A	#N/A	#N/A	#N/A	#N/A
SRR2229878	RNA-Seq	101	808000000	PRJNA310123	SAMN04022924	502772624	CINVESTAV	public	fastq,sra	gs,ncbi,s3	gs.US,ncbi.public,s3.us-east-1	#N/A	#N/A	SRX1177627	#N/A	Illumina HiSeq 2000	Blu7_Glu60h	SINGLE	cDNA	TRANSCRIPTOMIC	Trichoderma atroviride	ILLUMINA	2016-01-19T00:00:00Z	#N/A	PLA	#N/A	SRP069026	IMI206040	#N/A	#N/A	#N/A	#N/A	#N/A	#N/A	#N/A	#N/A	#N/A	#N/A	1976-01	#N/A	#N/A	#N/A	#N/A	#N/A	#N/A	#N/A	#N/A	#N/A	#N/A
SRR2230025	RNA-Seq	101	808000000	PRJNA310123	SAMN04025729	501625591	CINVESTAV	public	fastq,sra	gs,ncbi,s3	gs.US,ncbi.public,s3.us-east-1	#N/A	#N/A	SRX1178545	#N/A	Illumina HiSeq 2000	IMI_Glu60h	SINGLE	cDNA	TRANSCRIPTOMIC	Trichoderma atroviride	ILLUMINA	2016-01-19T00:00:00Z	#N/A	Sample of Trichoderma atroviride Wild type strain	#N/A	SRP069026	IMI206040	#N/A	#N/A	#N/A	#N/A	#N/A	#N/A	#N/A	#N/A	#N/A	#N/A	1976-01	#N/A	#N/A	#N/A	#N/A	#N/A	#N/A	#N/A	#N/A	#N/A	#N/A
SRR2231021	RNA-Seq	101	808000000	PRJNA310123	SAMN04025729	503973982	CINVESTAV	public	fastq,sra	gs,ncbi,s3	gs.US,ncbi.public,s3.us-east-1	#N/A	#N/A	SRX1178545	#N/A	Illumina HiSeq 2000	IMI_Glu60h	SINGLE	cDNA	TRANSCRIPTOMIC	Trichoderma atroviride	ILLUMINA	2016-01-19T00:00:00Z	#N/A	Sample of Trichoderma atroviride Wild type strain	#N/A	SRP069026	IMI206040	#N/A	#N/A	#N/A	#N/A	#N/A	#N/A	#N/A	#N/A	#N/A	#N/A	1976-01	#N/A	#N/A	#N/A	#N/A	#N/A	#N/A	#N/A	#N/A	#N/A	#N/A
SRR2239781	RNA-Seq	101	498691641	PRJNA310123	SAMN04022924	301097290	CINVESTAV	public	fastq,sra	gs,ncbi,s3	gs.US,ncbi.public,s3.us-east-1	#N/A	#N/A	SRX1175880	#N/A	Illumina HiSeq 2000	PLA-Blu7	SINGLE	cDNA	TRANSCRIPTOMIC	Trichoderma atroviride	ILLUMINA	2016-01-19T00:00:00Z	#N/A	PLA	#N/A	SRP069026	IMI206040	#N/A	#N/A	#N/A	#N/A	#N/A	#N/A	#N/A	#N/A	#N/A	#N/A	1976-01	#N/A	#N/A	#N/A	#N/A	#N/A	#N/A	#N/A	#N/A	#N/A	#N/A
SRR2239782	RNA-Seq	101	808000000	PRJNA310123	SAMN04022924	491251430	CINVESTAV	public	fastq,sra	gs,ncbi,s3	gs.US,ncbi.public,s3.us-east-1	#N/A	#N/A	SRX1175880	#N/A	Illumina HiSeq 2000	PLA-Blu7	SINGLE	cDNA	TRANSCRIPTOMIC	Trichoderma atroviride	ILLUMINA	2016-01-19T00:00:00Z	#N/A	PLA	#N/A	SRP069026	IMI206040	#N/A	#N/A	#N/A	#N/A	#N/A	#N/A	#N/A	#N/A	#N/A	#N/A	1976-01	#N/A	#N/A	#N/A	#N/A	#N/A	#N/A	#N/A	#N/A	#N/A	#N/A
SRR2239783	RNA-Seq	101	503512977	PRJNA310123	SAMN04022924	303828390	CINVESTAV	public	fastq,sra	gs,ncbi,s3	gs.US,ncbi.public,s3.us-east-1	#N/A	#N/A	SRX1175880	#N/A	Illumina HiSeq 2000	PLA-Blu7	SINGLE	cDNA	TRANSCRIPTOMIC	Trichoderma atroviride	ILLUMINA	2016-01-19T00:00:00Z	#N/A	PLA	#N/A	SRP069026	IMI206040	#N/A	#N/A	#N/A	#N/A	#N/A	#N/A	#N/A	#N/A	#N/A	#N/A	1976-01	#N/A	#N/A	#N/A	#N/A	#N/A	#N/A	#N/A	#N/A	#N/A	#N/A
SRR2239784	RNA-Seq	101	808000000	PRJNA310123	SAMN04022924	492159970	CINVESTAV	public	fastq,sra	gs,ncbi,s3	gs.US,ncbi.public,s3.us-east-1	#N/A	#N/A	SRX1175880	#N/A	Illumina HiSeq 2000	PLA-Blu7	SINGLE	cDNA	TRANSCRIPTOMIC	Trichoderma atroviride	ILLUMINA	2016-01-19T00:00:00Z	#N/A	PLA	#N/A	SRP069026	IMI206040	#N/A	#N/A	#N/A	#N/A	#N/A	#N/A	#N/A	#N/A	#N/A	#N/A	1976-01	#N/A	#N/A	#N/A	#N/A	#N/A	#N/A	#N/A	#N/A	#N/A	#N/A
SRR2239785	RNA-Seq	101	483545984	PRJNA310123	SAMN04022924	291883593	CINVESTAV	public	fastq,sra	gs,ncbi,s3	gs.US,ncbi.public,s3.us-east-1	#N/A	#N/A	SRX1175880	#N/A	Illumina HiSeq 2000	PLA-Blu7	SINGLE	cDNA	TRANSCRIPTOMIC	Trichoderma atroviride	ILLUMINA	2016-01-19T00:00:00Z	#N/A	PLA	#N/A	SRP069026	IMI206040	#N/A	#N/A	#N/A	#N/A	#N/A	#N/A	#N/A	#N/A	#N/A	#N/A	1976-01	#N/A	#N/A	#N/A	#N/A	#N/A	#N/A	#N/A	#N/A	#N/A	#N/A
SRR2239786	RNA-Seq	101	170450428	PRJNA310123	SAMN04022924	102730183	CINVESTAV	public	fastq,sra	gs,ncbi,s3	gs.US,ncbi.public,s3.us-east-1	#N/A	#N/A	SRX1175880	#N/A	Illumina HiSeq 2000	PLA-Blu7	SINGLE	cDNA	TRANSCRIPTOMIC	Trichoderma atroviride	ILLUMINA	2016-01-19T00:00:00Z	#N/A	PLA	#N/A	SRP069026	IMI206040	#N/A	#N/A	#N/A	#N/A	#N/A	#N/A	#N/A	#N/A	#N/A	#N/A	1976-01	#N/A	#N/A	#N/A	#N/A	#N/A	#N/A	#N/A	#N/A	#N/A	#N/A
SRR2239788	RNA-Seq	101	808000000	PRJNA310123	SAMN04022924	496014950	CINVESTAV	public	fastq,sra	gs,ncbi,s3	gs.US,ncbi.public,s3.us-east-1	#N/A	#N/A	SRX1175880	#N/A	Illumina HiSeq 2000	PLA-Blu7	SINGLE	cDNA	TRANSCRIPTOMIC	Trichoderma atroviride	ILLUMINA	2016-01-19T00:00:00Z	#N/A	PLA	#N/A	SRP069026	IMI206040	#N/A	#N/A	#N/A	#N/A	#N/A	#N/A	#N/A	#N/A	#N/A	#N/A	1976-01	#N/A	#N/A	#N/A	#N/A	#N/A	#N/A	#N/A	#N/A	#N/A	#N/A
SRR2239789	RNA-Seq	101	464477790	PRJNA310123	SAMN04022924	282429118	CINVESTAV	public	fastq,sra	gs,ncbi,s3	gs.US,ncbi.public,s3.us-east-1	#N/A	#N/A	SRX1175880	#N/A	Illumina HiSeq 2000	PLA-Blu7	SINGLE	cDNA	TRANSCRIPTOMIC	Trichoderma atroviride	ILLUMINA	2016-01-19T00:00:00Z	#N/A	PLA	#N/A	SRP069026	IMI206040	#N/A	#N/A	#N/A	#N/A	#N/A	#N/A	#N/A	#N/A	#N/A	#N/A	1976-01	#N/A	#N/A	#N/A	#N/A	#N/A	#N/A	#N/A	#N/A	#N/A	#N/A
SRR2239790	RNA-Seq	101	808000000	PRJNA310123	SAMN04022924	492384167	CINVESTAV	public	fastq,sra	gs,ncbi,s3	gs.US,ncbi.public,s3.us-east-1	#N/A	#N/A	SRX1175880	#N/A	Illumina HiSeq 2000	PLA-Blu7	SINGLE	cDNA	TRANSCRIPTOMIC	Trichoderma atroviride	ILLUMINA	2016-01-19T00:00:00Z	#N/A	PLA	#N/A	SRP069026	IMI206040	#N/A	#N/A	#N/A	#N/A	#N/A	#N/A	#N/A	#N/A	#N/A	#N/A	1976-01	#N/A	#N/A	#N/A	#N/A	#N/A	#N/A	#N/A	#N/A	#N/A	#N/A
SRR2239791	RNA-Seq	101	716943349	PRJNA310123	SAMN04022924	432316160	CINVESTAV	public	fastq,sra	gs,ncbi,s3	gs.US,ncbi.public,s3.us-east-1	#N/A	#N/A	SRX1175880	#N/A	Illumina HiSeq 2000	PLA-Blu7	SINGLE	cDNA	TRANSCRIPTOMIC	Trichoderma atroviride	ILLUMINA	2016-01-19T00:00:00Z	#N/A	PLA	#N/A	SRP069026	IMI206040	#N/A	#N/A	#N/A	#N/A	#N/A	#N/A	#N/A	#N/A	#N/A	#N/A	1976-01	#N/A	#N/A	#N/A	#N/A	#N/A	#N/A	#N/A	#N/A	#N/A	#N/A
SRR2239792	RNA-Seq	101	808000000	PRJNA310123	SAMN04025729	486042341	CINVESTAV	public	fastq,sra	gs,ncbi,s3	gs.US,ncbi.public,s3.us-east-1	#N/A	#N/A	SRX1177105	#N/A	Illumina HiSeq 2000	IMI_PLA	SINGLE	cDNA	TRANSCRIPTOMIC	Trichoderma atroviride	ILLUMINA	2016-01-19T00:00:00Z	#N/A	Sample of Trichoderma atroviride Wild type strain	#N/A	SRP069026	IMI206040	#N/A	#N/A	#N/A	#N/A	#N/A	#N/A	#N/A	#N/A	#N/A	#N/A	1976-01	#N/A	#N/A	#N/A	#N/A	#N/A	#N/A	#N/A	#N/A	#N/A	#N/A
SRR2239795	RNA-Seq	101	808000000	PRJNA310123	SAMN04025729	491474535	CINVESTAV	public	fastq,sra	gs,ncbi,s3	gs.US,ncbi.public,s3.us-east-1	#N/A	#N/A	SRX1177105	#N/A	Illumina HiSeq 2000	IMI_PLA	SINGLE	cDNA	TRANSCRIPTOMIC	Trichoderma atroviride	ILLUMINA	2016-01-19T00:00:00Z	#N/A	Sample of Trichoderma atroviride Wild type strain	#N/A	SRP069026	IMI206040	#N/A	#N/A	#N/A	#N/A	#N/A	#N/A	#N/A	#N/A	#N/A	#N/A	1976-01	#N/A	#N/A	#N/A	#N/A	#N/A	#N/A	#N/A	#N/A	#N/A	#N/A
SRR2239796	RNA-Seq	101	678244492	PRJNA310123	SAMN04025729	408620514	CINVESTAV	public	fastq,sra	gs,ncbi,s3	gs.US,ncbi.public,s3.us-east-1	#N/A	#N/A	SRX1177105	#N/A	Illumina HiSeq 2000	IMI_PLA	SINGLE	cDNA	TRANSCRIPTOMIC	Trichoderma atroviride	ILLUMINA	2016-01-19T00:00:00Z	#N/A	Sample of Trichoderma atroviride Wild type strain	#N/A	SRP069026	IMI206040	#N/A	#N/A	#N/A	#N/A	#N/A	#N/A	#N/A	#N/A	#N/A	#N/A	1976-01	#N/A	#N/A	#N/A	#N/A	#N/A	#N/A	#N/A	#N/A	#N/A	#N/A
SRR2239798	RNA-Seq	101	808000000	PRJNA310123	SAMN04025729	493836811	CINVESTAV	public	fastq,sra	gs,ncbi,s3	gs.US,ncbi.public,s3.us-east-1	#N/A	#N/A	SRX1177105	#N/A	Illumina HiSeq 2000	IMI_PLA	SINGLE	cDNA	TRANSCRIPTOMIC	Trichoderma atroviride	ILLUMINA	2016-01-19T00:00:00Z	#N/A	Sample of Trichoderma atroviride Wild type strain	#N/A	SRP069026	IMI206040	#N/A	#N/A	#N/A	#N/A	#N/A	#N/A	#N/A	#N/A	#N/A	#N/A	1976-01	#N/A	#N/A	#N/A	#N/A	#N/A	#N/A	#N/A	#N/A	#N/A	#N/A
SRR2239799	RNA-Seq	101	519748929	PRJNA310123	SAMN04025729	315721234	CINVESTAV	public	fastq,sra	gs,ncbi,s3	gs.US,ncbi.public,s3.us-east-1	#N/A	#N/A	SRX1177105	#N/A	Illumina HiSeq 2000	IMI_PLA	SINGLE	cDNA	TRANSCRIPTOMIC	Trichoderma atroviride	ILLUMINA	2016-01-19T00:00:00Z	#N/A	Sample of Trichoderma atroviride Wild type strain	#N/A	SRP069026	IMI206040	#N/A	#N/A	#N/A	#N/A	#N/A	#N/A	#N/A	#N/A	#N/A	#N/A	1976-01	#N/A	#N/A	#N/A	#N/A	#N/A	#N/A	#N/A	#N/A	#N/A	#N/A
SRR2239800	RNA-Seq	101	739823182	PRJNA310123	SAMN04025729	447320503	CINVESTAV	public	fastq,sra	gs,ncbi,s3	gs.US,ncbi.public,s3.us-east-1	#N/A	#N/A	SRX1177105	#N/A	Illumina HiSeq 2000	IMI_PLA	SINGLE	cDNA	TRANSCRIPTOMIC	Trichoderma atroviride	ILLUMINA	2016-01-19T00:00:00Z	#N/A	Sample of Trichoderma atroviride Wild type strain	#N/A	SRP069026	IMI206040	#N/A	#N/A	#N/A	#N/A	#N/A	#N/A	#N/A	#N/A	#N/A	#N/A	1976-01	#N/A	#N/A	#N/A	#N/A	#N/A	#N/A	#N/A	#N/A	#N/A	#N/A
SRR2239801	RNA-Seq	101	808000000	PRJNA310123	SAMN04025729	491956506	CINVESTAV	public	fastq,sra	gs,ncbi,s3	gs.US,ncbi.public,s3.us-east-1	#N/A	#N/A	SRX1177105	#N/A	Illumina HiSeq 2000	IMI_PLA	SINGLE	cDNA	TRANSCRIPTOMIC	Trichoderma atroviride	ILLUMINA	2016-01-19T00:00:00Z	#N/A	Sample of Trichoderma atroviride Wild type strain	#N/A	SRP069026	IMI206040	#N/A	#N/A	#N/A	#N/A	#N/A	#N/A	#N/A	#N/A	#N/A	#N/A	1976-01	#N/A	#N/A	#N/A	#N/A	#N/A	#N/A	#N/A	#N/A	#N/A	#N/A
SRR2239802	RNA-Seq	101	667770085	PRJNA310123	SAMN04025729	402982991	CINVESTAV	public	fastq,sra	gs,ncbi,s3	gs.US,ncbi.public,s3.us-east-1	#N/A	#N/A	SRX1177105	#N/A	Illumina HiSeq 2000	IMI_PLA	SINGLE	cDNA	TRANSCRIPTOMIC	Trichoderma atroviride	ILLUMINA	2016-01-19T00:00:00Z	#N/A	Sample of Trichoderma atroviride Wild type strain	#N/A	SRP069026	IMI206040	#N/A	#N/A	#N/A	#N/A	#N/A	#N/A	#N/A	#N/A	#N/A	#N/A	1976-01	#N/A	#N/A	#N/A	#N/A	#N/A	#N/A	#N/A	#N/A	#N/A	#N/A
SRR2239803	RNA-Seq	101	808000000	PRJNA310123	SAMN04025729	490620783	CINVESTAV	public	fastq,sra	gs,ncbi,s3	gs.US,ncbi.public,s3.us-east-1	#N/A	#N/A	SRX1177105	#N/A	Illumina HiSeq 2000	IMI_PLA	SINGLE	cDNA	TRANSCRIPTOMIC	Trichoderma atroviride	ILLUMINA	2016-01-19T00:00:00Z	#N/A	Sample of Trichoderma atroviride Wild type strain	#N/A	SRP069026	IMI206040	#N/A	#N/A	#N/A	#N/A	#N/A	#N/A	#N/A	#N/A	#N/A	#N/A	1976-01	#N/A	#N/A	#N/A	#N/A	#N/A	#N/A	#N/A	#N/A	#N/A	#N/A
SRR2239804	RNA-Seq	101	535628755	PRJNA310123	SAMN04025729	323474801	CINVESTAV	public	fastq,sra	gs,ncbi,s3	gs.US,ncbi.public,s3.us-east-1	#N/A	#N/A	SRX1177105	#N/A	Illumina HiSeq 2000	IMI_PLA	SINGLE	cDNA	TRANSCRIPTOMIC	Trichoderma atroviride	ILLUMINA	2016-01-19T00:00:00Z	#N/A	Sample of Trichoderma atroviride Wild type strain	#N/A	SRP069026	IMI206040	#N/A	#N/A	#N/A	#N/A	#N/A	#N/A	#N/A	#N/A	#N/A	#N/A	1976-01	#N/A	#N/A	#N/A	#N/A	#N/A	#N/A	#N/A	#N/A	#N/A	#N/A
SRR2239805	RNA-Seq	101	785015430	PRJNA310123	SAMN04022924	481650935	CINVESTAV	public	fastq,sra	gs,ncbi,s3	gs.US,ncbi.public,s3.us-east-1	#N/A	#N/A	SRX1177627	#N/A	Illumina HiSeq 2000	Blu7_Glu60h	SINGLE	cDNA	TRANSCRIPTOMIC	Trichoderma atroviride	ILLUMINA	2016-01-19T00:00:00Z	#N/A	PLA	#N/A	SRP069026	IMI206040	#N/A	#N/A	#N/A	#N/A	#N/A	#N/A	#N/A	#N/A	#N/A	#N/A	1976-01	#N/A	#N/A	#N/A	#N/A	#N/A	#N/A	#N/A	#N/A	#N/A	#N/A
SRR2239806	RNA-Seq	101	808000000	PRJNA310123	SAMN04022924	501939119	CINVESTAV	public	fastq,sra	gs,ncbi,s3	gs.US,ncbi.public,s3.us-east-1	#N/A	#N/A	SRX1177627	#N/A	Illumina HiSeq 2000	Blu7_Glu60h	SINGLE	cDNA	TRANSCRIPTOMIC	Trichoderma atroviride	ILLUMINA	2016-01-19T00:00:00Z	#N/A	PLA	#N/A	SRP069026	IMI206040	#N/A	#N/A	#N/A	#N/A	#N/A	#N/A	#N/A	#N/A	#N/A	#N/A	1976-01	#N/A	#N/A	#N/A	#N/A	#N/A	#N/A	#N/A	#N/A	#N/A	#N/A
SRR2239823	RNA-Seq	101	362609392	PRJNA310123	SAMN04022924	222463471	CINVESTAV	public	fastq,sra	gs,ncbi,s3	gs.US,ncbi.public,s3.us-east-1	#N/A	#N/A	SRX1177627	#N/A	Illumina HiSeq 2000	Blu7_Glu60h	SINGLE	cDNA	TRANSCRIPTOMIC	Trichoderma atroviride	ILLUMINA	2016-01-19T00:00:00Z	#N/A	PLA	#N/A	SRP069026	IMI206040	#N/A	#N/A	#N/A	#N/A	#N/A	#N/A	#N/A	#N/A	#N/A	#N/A	1976-01	#N/A	#N/A	#N/A	#N/A	#N/A	#N/A	#N/A	#N/A	#N/A	#N/A
SRR2239832	RNA-Seq	101	808000000	PRJNA310123	SAMN04022924	500994593	CINVESTAV	public	fastq,sra	gs,ncbi,s3	gs.US,ncbi.public,s3.us-east-1	#N/A	#N/A	SRX1177627	#N/A	Illumina HiSeq 2000	Blu7_Glu60h	SINGLE	cDNA	TRANSCRIPTOMIC	Trichoderma atroviride	ILLUMINA	2016-01-19T00:00:00Z	#N/A	PLA	#N/A	SRP069026	IMI206040	#N/A	#N/A	#N/A	#N/A	#N/A	#N/A	#N/A	#N/A	#N/A	#N/A	1976-01	#N/A	#N/A	#N/A	#N/A	#N/A	#N/A	#N/A	#N/A	#N/A	#N/A
SRR2239833	RNA-Seq	101	648367783	PRJNA310123	SAMN04022924	398664071	CINVESTAV	public	fastq,sra	gs,ncbi,s3	gs.US,ncbi.public,s3.us-east-1	#N/A	#N/A	SRX1177627	#N/A	Illumina HiSeq 2000	Blu7_Glu60h	SINGLE	cDNA	TRANSCRIPTOMIC	Trichoderma atroviride	ILLUMINA	2016-01-19T00:00:00Z	#N/A	PLA	#N/A	SRP069026	IMI206040	#N/A	#N/A	#N/A	#N/A	#N/A	#N/A	#N/A	#N/A	#N/A	#N/A	1976-01	#N/A	#N/A	#N/A	#N/A	#N/A	#N/A	#N/A	#N/A	#N/A	#N/A
SRR2239834	RNA-Seq	101	740110123	PRJNA310123	SAMN04022924	454498481	CINVESTAV	public	fastq,sra	gs,ncbi,s3	gs.US,ncbi.public,s3.us-east-1	#N/A	#N/A	SRX1177627	#N/A	Illumina HiSeq 2000	Blu7_Glu60h	SINGLE	cDNA	TRANSCRIPTOMIC	Trichoderma atroviride	ILLUMINA	2016-01-19T00:00:00Z	#N/A	PLA	#N/A	SRP069026	IMI206040	#N/A	#N/A	#N/A	#N/A	#N/A	#N/A	#N/A	#N/A	#N/A	#N/A	1976-01	#N/A	#N/A	#N/A	#N/A	#N/A	#N/A	#N/A	#N/A	#N/A	#N/A
SRR2239835	RNA-Seq	101	808000000	PRJNA310123	SAMN04022924	502401565	CINVESTAV	public	fastq,sra	gs,ncbi,s3	gs.US,ncbi.public,s3.us-east-1	#N/A	#N/A	SRX1177627	#N/A	Illumina HiSeq 2000	Blu7_Glu60h	SINGLE	cDNA	TRANSCRIPTOMIC	Trichoderma atroviride	ILLUMINA	2016-01-19T00:00:00Z	#N/A	PLA	#N/A	SRP069026	IMI206040	#N/A	#N/A	#N/A	#N/A	#N/A	#N/A	#N/A	#N/A	#N/A	#N/A	1976-01	#N/A	#N/A	#N/A	#N/A	#N/A	#N/A	#N/A	#N/A	#N/A	#N/A
SRR2239836	RNA-Seq	101	799438028	PRJNA310123	SAMN04022924	489453898	CINVESTAV	public	fastq,sra	gs,ncbi,s3	gs.US,ncbi.public,s3.us-east-1	#N/A	#N/A	SRX1177627	#N/A	Illumina HiSeq 2000	Blu7_Glu60h	SINGLE	cDNA	TRANSCRIPTOMIC	Trichoderma atroviride	ILLUMINA	2016-01-19T00:00:00Z	#N/A	PLA	#N/A	SRP069026	IMI206040	#N/A	#N/A	#N/A	#N/A	#N/A	#N/A	#N/A	#N/A	#N/A	#N/A	1976-01	#N/A	#N/A	#N/A	#N/A	#N/A	#N/A	#N/A	#N/A	#N/A	#N/A
SRR2239837	RNA-Seq	101	808000000	PRJNA310123	SAMN04022924	506666635	CINVESTAV	public	fastq,sra	gs,ncbi,s3	gs.US,ncbi.public,s3.us-east-1	#N/A	#N/A	SRX1177627	#N/A	Illumina HiSeq 2000	Blu7_Glu60h	SINGLE	cDNA	TRANSCRIPTOMIC	Trichoderma atroviride	ILLUMINA	2016-01-19T00:00:00Z	#N/A	PLA	#N/A	SRP069026	IMI206040	#N/A	#N/A	#N/A	#N/A	#N/A	#N/A	#N/A	#N/A	#N/A	#N/A	1976-01	#N/A	#N/A	#N/A	#N/A	#N/A	#N/A	#N/A	#N/A	#N/A	#N/A
SRR2239847	RNA-Seq	101	788376811	PRJNA310123	SAMN04022924	487731299	CINVESTAV	public	fastq,sra	gs,ncbi,s3	gs.US,ncbi.public,s3.us-east-1	#N/A	#N/A	SRX1177627	#N/A	Illumina HiSeq 2000	Blu7_Glu60h	SINGLE	cDNA	TRANSCRIPTOMIC	Trichoderma atroviride	ILLUMINA	2016-01-19T00:00:00Z	#N/A	PLA	#N/A	SRP069026	IMI206040	#N/A	#N/A	#N/A	#N/A	#N/A	#N/A	#N/A	#N/A	#N/A	#N/A	1976-01	#N/A	#N/A	#N/A	#N/A	#N/A	#N/A	#N/A	#N/A	#N/A	#N/A
SRR2239855	RNA-Seq	101	745038418	PRJNA310123	SAMN04025729	456091230	CINVESTAV	public	fastq,sra	gs,ncbi,s3	gs.US,ncbi.public,s3.us-east-1	#N/A	#N/A	SRX1178545	#N/A	Illumina HiSeq 2000	IMI_Glu60h	SINGLE	cDNA	TRANSCRIPTOMIC	Trichoderma atroviride	ILLUMINA	2016-01-19T00:00:00Z	#N/A	Sample of Trichoderma atroviride Wild type strain	#N/A	SRP069026	IMI206040	#N/A	#N/A	#N/A	#N/A	#N/A	#N/A	#N/A	#N/A	#N/A	#N/A	1976-01	#N/A	#N/A	#N/A	#N/A	#N/A	#N/A	#N/A	#N/A	#N/A	#N/A
SRR2239856	RNA-Seq	101	808000000	PRJNA310123	SAMN04025729	500727920	CINVESTAV	public	fastq,sra	gs,ncbi,s3	gs.US,ncbi.public,s3.us-east-1	#N/A	#N/A	SRX1178545	#N/A	Illumina HiSeq 2000	IMI_Glu60h	SINGLE	cDNA	TRANSCRIPTOMIC	Trichoderma atroviride	ILLUMINA	2016-01-19T00:00:00Z	#N/A	Sample of Trichoderma atroviride Wild type strain	#N/A	SRP069026	IMI206040	#N/A	#N/A	#N/A	#N/A	#N/A	#N/A	#N/A	#N/A	#N/A	#N/A	1976-01	#N/A	#N/A	#N/A	#N/A	#N/A	#N/A	#N/A	#N/A	#N/A	#N/A
SRR2239857	RNA-Seq	101	600251383	PRJNA310123	SAMN04025729	369861135	CINVESTAV	public	fastq,sra	gs,ncbi,s3	gs.US,ncbi.public,s3.us-east-1	#N/A	#N/A	SRX1178545	#N/A	Illumina HiSeq 2000	IMI_Glu60h	SINGLE	cDNA	TRANSCRIPTOMIC	Trichoderma atroviride	ILLUMINA	2016-01-19T00:00:00Z	#N/A	Sample of Trichoderma atroviride Wild type strain	#N/A	SRP069026	IMI206040	#N/A	#N/A	#N/A	#N/A	#N/A	#N/A	#N/A	#N/A	#N/A	#N/A	1976-01	#N/A	#N/A	#N/A	#N/A	#N/A	#N/A	#N/A	#N/A	#N/A	#N/A
SRR2239859	RNA-Seq	101	808000000	PRJNA310123	SAMN04025729	503944221	CINVESTAV	public	fastq,sra	gs,ncbi,s3	gs.US,ncbi.public,s3.us-east-1	#N/A	#N/A	SRX1178545	#N/A	Illumina HiSeq 2000	IMI_Glu60h	SINGLE	cDNA	TRANSCRIPTOMIC	Trichoderma atroviride	ILLUMINA	2016-01-19T00:00:00Z	#N/A	Sample of Trichoderma atroviride Wild type strain	#N/A	SRP069026	IMI206040	#N/A	#N/A	#N/A	#N/A	#N/A	#N/A	#N/A	#N/A	#N/A	#N/A	1976-01	#N/A	#N/A	#N/A	#N/A	#N/A	#N/A	#N/A	#N/A	#N/A	#N/A
SRR2239861	RNA-Seq	101	557325979	PRJNA310123	SAMN04025729	345715772	CINVESTAV	public	fastq,sra	gs,ncbi,s3	gs.US,ncbi.public,s3.us-east-1	#N/A	#N/A	SRX1178545	#N/A	Illumina HiSeq 2000	IMI_Glu60h	SINGLE	cDNA	TRANSCRIPTOMIC	Trichoderma atroviride	ILLUMINA	2016-01-19T00:00:00Z	#N/A	Sample of Trichoderma atroviride Wild type strain	#N/A	SRP069026	IMI206040	#N/A	#N/A	#N/A	#N/A	#N/A	#N/A	#N/A	#N/A	#N/A	#N/A	1976-01	#N/A	#N/A	#N/A	#N/A	#N/A	#N/A	#N/A	#N/A	#N/A	#N/A
SRR2239862	RNA-Seq	101	792439637	PRJNA310123	SAMN04025729	487217301	CINVESTAV	public	fastq,sra	gs,ncbi,s3	gs.US,ncbi.public,s3.us-east-1	#N/A	#N/A	SRX1178545	#N/A	Illumina HiSeq 2000	IMI_Glu60h	SINGLE	cDNA	TRANSCRIPTOMIC	Trichoderma atroviride	ILLUMINA	2016-01-19T00:00:00Z	#N/A	Sample of Trichoderma atroviride Wild type strain	#N/A	SRP069026	IMI206040	#N/A	#N/A	#N/A	#N/A	#N/A	#N/A	#N/A	#N/A	#N/A	#N/A	1976-01	#N/A	#N/A	#N/A	#N/A	#N/A	#N/A	#N/A	#N/A	#N/A	#N/A
SRR2239865	RNA-Seq	101	808000000	PRJNA310123	SAMN04025729	502024200	CINVESTAV	public	fastq,sra	gs,ncbi,s3	gs.US,ncbi.public,s3.us-east-1	#N/A	#N/A	SRX1178545	#N/A	Illumina HiSeq 2000	IMI_Glu60h	SINGLE	cDNA	TRANSCRIPTOMIC	Trichoderma atroviride	ILLUMINA	2016-01-19T00:00:00Z	#N/A	Sample of Trichoderma atroviride Wild type strain	#N/A	SRP069026	IMI206040	#N/A	#N/A	#N/A	#N/A	#N/A	#N/A	#N/A	#N/A	#N/A	#N/A	1976-01	#N/A	#N/A	#N/A	#N/A	#N/A	#N/A	#N/A	#N/A	#N/A	#N/A
SRR2239866	RNA-Seq	101	695200877	PRJNA310123	SAMN04025729	427404037	CINVESTAV	public	fastq,sra	gs,ncbi,s3	gs.US,ncbi.public,s3.us-east-1	#N/A	#N/A	SRX1178545	#N/A	Illumina HiSeq 2000	IMI_Glu60h	SINGLE	cDNA	TRANSCRIPTOMIC	Trichoderma atroviride	ILLUMINA	2016-01-19T00:00:00Z	#N/A	Sample of Trichoderma atroviride Wild type strain	#N/A	SRP069026	IMI206040	#N/A	#N/A	#N/A	#N/A	#N/A	#N/A	#N/A	#N/A	#N/A	#N/A	1976-01	#N/A	#N/A	#N/A	#N/A	#N/A	#N/A	#N/A	#N/A	#N/A	#N/A
SRR2239867	RNA-Seq	101	808000000	PRJNA310123	SAMN04025729	502760103	CINVESTAV	public	fastq,sra	gs,ncbi,s3	gs.US,ncbi.public,s3.us-east-1	#N/A	#N/A	SRX1178545	#N/A	Illumina HiSeq 2000	IMI_Glu60h	SINGLE	cDNA	TRANSCRIPTOMIC	Trichoderma atroviride	ILLUMINA	2016-01-19T00:00:00Z	#N/A	Sample of Trichoderma atroviride Wild type strain	#N/A	SRP069026	IMI206040	#N/A	#N/A	#N/A	#N/A	#N/A	#N/A	#N/A	#N/A	#N/A	#N/A	1976-01	#N/A	#N/A	#N/A	#N/A	#N/A	#N/A	#N/A	#N/A	#N/A	#N/A
SRR2239868	RNA-Seq	101	766198625	PRJNA310123	SAMN04025729	469742735	CINVESTAV	public	fastq,sra	gs,ncbi,s3	gs.US,ncbi.public,s3.us-east-1	#N/A	#N/A	SRX1178545	#N/A	Illumina HiSeq 2000	IMI_Glu60h	SINGLE	cDNA	TRANSCRIPTOMIC	Trichoderma atroviride	ILLUMINA	2016-01-19T00:00:00Z	#N/A	Sample of Trichoderma atroviride Wild type strain	#N/A	SRP069026	IMI206040	#N/A	#N/A	#N/A	#N/A	#N/A	#N/A	#N/A	#N/A	#N/A	#N/A	1976-01	#N/A	#N/A	#N/A	#N/A	#N/A	#N/A	#N/A	#N/A	#N/A	#N/A
SRR2910862	RNA-Seq	200	10754044200	PRJNA281302	SAMN04225644	7533117685	FONDAZIONE EDMUND MACH	public	fastq,sra	gs,ncbi,s3	gs.US,ncbi.public,s3.us-east-1	#N/A	#N/A	SRX1422801	#N/A	Illumina HiSeq 2000	m24h_Ta_1	PAIRED	RANDOM	TRANSCRIPTOMIC	soil metagenome	ILLUMINA	2016-09-30T00:00:00Z	#N/A	m24h_Ta_1	#N/A	SRP065901	not applicable	#N/A	#N/A	#N/A	#N/A	#N/A	#N/A	#N/A	#N/A	#N/A	#N/A	2013-05-15	#N/A	#N/A	#N/A	#N/A	#N/A	#N/A	#N/A	#N/A	#N/A	#N/A
SRR2910863	RNA-Seq	200	14957789600	PRJNA281302	SAMN04225645	10218882380	FONDAZIONE EDMUND MACH	public	fastq,sra	gs,ncbi,s3	gs.US,ncbi.public,s3.us-east-1	#N/A	#N/A	SRX1422802	#N/A	Illumina HiSeq 2000	m24h_Ta_2	PAIRED	RANDOM	TRANSCRIPTOMIC	soil metagenome	ILLUMINA	2016-09-30T00:00:00Z	#N/A	m24h_Ta_2	#N/A	SRP065901	not applicable	#N/A	#N/A	#N/A	#N/A	#N/A	#N/A	#N/A	#N/A	#N/A	#N/A	2013-05-15	#N/A	#N/A	#N/A	#N/A	#N/A	#N/A	#N/A	#N/A	#N/A	#N/A
SRR2910864	RNA-Seq	200	12041923200	PRJNA281302	SAMN04225646	8534279056	FONDAZIONE EDMUND MACH	public	fastq,sra	gs,ncbi,s3	gs.US,ncbi.public,s3.us-east-1	#N/A	#N/A	SRX1422803	#N/A	Illumina HiSeq 2000	m24h_Ta_3	PAIRED	RANDOM	TRANSCRIPTOMIC	soil metagenome	ILLUMINA	2016-09-30T00:00:00Z	#N/A	m24h_Ta_3	#N/A	SRP065901	not applicable	#N/A	#N/A	#N/A	#N/A	#N/A	#N/A	#N/A	#N/A	#N/A	#N/A	2013-05-15	#N/A	#N/A	#N/A	#N/A	#N/A	#N/A	#N/A	#N/A	#N/A	#N/A
SRR3995592	RNA-Seq	200	8708173400	PRJNA336083	SAMN05504070	5550761179	SOUTHWEST FORESTRY UNIVERSITY	public	fastq,sra	gs,ncbi,s3	gs.US,ncbi.public,s3.us-east-1	#N/A	#N/A	SRX1996643	#N/A	Illumina HiSeq 2000	Trichoderma atroviride SS003	PAIRED	PCR	TRANSCRIPTOMIC	Trichoderma atroviride	ILLUMINA	2016-10-01T00:00:00Z	#N/A	SS003	#N/A	SRP080833	SS003	#N/A	#N/A	#N/A	#N/A	#N/A	#N/A	#N/A	#N/A	#N/A	#N/A	2013-03-15	#N/A	#N/A	#N/A	#N/A	#N/A	#N/A	#N/A	#N/A	#N/A	#N/A
SRR4445662	RNA-Seq	101	1113899710	PRJNA336223	SAMN05510441	664715685	CINVESTAV	public	fastq,sra	gs,ncbi,s3	gs.US,ncbi.public,s3.us-east-1	#N/A	#N/A	SRX2264706	#N/A	Illumina HiSeq 2500	Blue light 24 h.R2	SINGLE	cDNA	TRANSCRIPTOMIC	Trichoderma atroviride	ILLUMINA	2017-10-17T00:00:00Z	Biological replicate 2	Blue_light_24h_replicate2	#N/A	SRP091953	IMI206040	#N/A	#N/A	#N/A	#N/A	#N/A	#N/A	#N/A	#N/A	#N/A	#N/A	#N/A	#N/A	#N/A	#N/A	#N/A	#N/A	#N/A	#N/A	#N/A	#N/A	#N/A
SRR4445663	RNA-Seq	101	798822332	PRJNA336223	SAMN05510440	477314458	CINVESTAV	public	contigs,fastq,sra	gs,ncbi,s3	gs.US,ncbi.public,s3.us-east-1	#N/A	#N/A	SRX2264707	#N/A	Illumina HiSeq 2500	Blue light 12 h.R2	SINGLE	cDNA	TRANSCRIPTOMIC	Trichoderma atroviride	ILLUMINA	2017-10-17T00:00:00Z	Biological replicate 2	Blue_light_12h_replicate2	#N/A	SRP091953	IMI206040	#N/A	#N/A	#N/A	#N/A	#N/A	#N/A	#N/A	#N/A	#N/A	#N/A	#N/A	#N/A	#N/A	#N/A	#N/A	#N/A	#N/A	#N/A	#N/A	#N/A	#N/A
SRR4445664	RNA-Seq	101	1341008613	PRJNA336223	SAMN05510431	801545014	CINVESTAV	public	fastq,sra	gs,ncbi,s3	gs.US,ncbi.public,s3.us-east-1	#N/A	#N/A	SRX2264708	#N/A	Illumina HiSeq 2500	Blue light 30 min.R1	SINGLE	cDNA	TRANSCRIPTOMIC	Trichoderma atroviride	ILLUMINA	2017-10-17T00:00:00Z	Biological replicate 1	Blue_light_30min_replicate1	#N/A	SRP091953	IMI206040	#N/A	#N/A	#N/A	#N/A	#N/A	#N/A	#N/A	#N/A	#N/A	#N/A	#N/A	#N/A	#N/A	#N/A	#N/A	#N/A	#N/A	#N/A	#N/A	#N/A	#N/A
SRR4445665	RNA-Seq	101	1580215296	PRJNA336223	SAMN05510430	927595018	CINVESTAV	public	fastq,sra	gs,ncbi,s3	gs.US,ncbi.public,s3.us-east-1	#N/A	#N/A	SRX2264709	#N/A	Illumina HiSeq 2500	Dark 36 h.R1	SINGLE	cDNA	TRANSCRIPTOMIC	Trichoderma atroviride	ILLUMINA	2017-10-17T00:00:00Z	Biological replicate 1	Dark_36_h_replicate1	#N/A	SRP091953	IMI206040	#N/A	#N/A	#N/A	#N/A	#N/A	#N/A	#N/A	#N/A	#N/A	#N/A	#N/A	#N/A	#N/A	#N/A	#N/A	#N/A	#N/A	#N/A	#N/A	#N/A	#N/A
SRR4445666	RNA-Seq	101	1421412491	PRJNA336223	SAMN05510433	850826281	CINVESTAV	public	fastq,sra	gs,ncbi,s3	gs.US,ncbi.public,s3.us-east-1	#N/A	#N/A	SRX2264710	#N/A	Illumina HiSeq 2500	Blue light 6 h.R1	SINGLE	cDNA	TRANSCRIPTOMIC	Trichoderma atroviride	ILLUMINA	2017-10-17T00:00:00Z	Biological replicate 1	Blue_light_6h_replicate1	#N/A	SRP091953	IMI206040	#N/A	#N/A	#N/A	#N/A	#N/A	#N/A	#N/A	#N/A	#N/A	#N/A	#N/A	#N/A	#N/A	#N/A	#N/A	#N/A	#N/A	#N/A	#N/A	#N/A	#N/A
SRR4445667	RNA-Seq	101	1024438253	PRJNA336223	SAMN05510432	612316407	CINVESTAV	public	fastq,sra	gs,ncbi,s3	gs.US,ncbi.public,s3.us-east-1	#N/A	#N/A	SRX2264711	#N/A	Illumina HiSeq 2500	Blue light 3 h.R1	SINGLE	cDNA	TRANSCRIPTOMIC	Trichoderma atroviride	ILLUMINA	2017-10-17T00:00:00Z	Biological replicate 1	Blue_light_3h_replicate1	#N/A	SRP091953	IMI206040	#N/A	#N/A	#N/A	#N/A	#N/A	#N/A	#N/A	#N/A	#N/A	#N/A	#N/A	#N/A	#N/A	#N/A	#N/A	#N/A	#N/A	#N/A	#N/A	#N/A	#N/A
SRR4445668	RNA-Seq	101	1365991872	PRJNA336223	SAMN05510435	824405672	CINVESTAV	public	fastq,sra	gs,ncbi,s3	gs.US,ncbi.public,s3.us-east-1	#N/A	#N/A	SRX2264712	#N/A	Illumina HiSeq 2500	Blue light 24 h.R1	SINGLE	cDNA	TRANSCRIPTOMIC	Trichoderma atroviride	ILLUMINA	2017-10-17T00:00:00Z	Biological replicate 1	Blue_light_24h_replicate1	#N/A	SRP091953	IMI206040	#N/A	#N/A	#N/A	#N/A	#N/A	#N/A	#N/A	#N/A	#N/A	#N/A	#N/A	#N/A	#N/A	#N/A	#N/A	#N/A	#N/A	#N/A	#N/A	#N/A	#N/A
SRR4445669	RNA-Seq	101	1403867781	PRJNA336223	SAMN05510434	838386323	CINVESTAV	public	fastq,sra	gs,ncbi,s3	gs.US,ncbi.public,s3.us-east-1	#N/A	#N/A	SRX2264713	#N/A	Illumina HiSeq 2500	Blue light 12 h.R1	SINGLE	cDNA	TRANSCRIPTOMIC	Trichoderma atroviride	ILLUMINA	2017-10-17T00:00:00Z	Biological replicate 1	Blue_light_12h_replicate1	#N/A	SRP091953	IMI206040	#N/A	#N/A	#N/A	#N/A	#N/A	#N/A	#N/A	#N/A	#N/A	#N/A	#N/A	#N/A	#N/A	#N/A	#N/A	#N/A	#N/A	#N/A	#N/A	#N/A	#N/A
SRR4445670	RNA-Seq	101	1230896595	PRJNA336223	SAMN05510437	737991409	CINVESTAV	public	fastq,sra	gs,ncbi,s3	gs.US,ncbi.public,s3.us-east-1	#N/A	#N/A	SRX2264714	#N/A	Illumina HiSeq 2500	Blue light 30 min.R2	SINGLE	cDNA	TRANSCRIPTOMIC	Trichoderma atroviride	ILLUMINA	2017-10-17T00:00:00Z	Biological replicate 2	Blue_light_30min_replicate2	#N/A	SRP091953	IMI206040	#N/A	#N/A	#N/A	#N/A	#N/A	#N/A	#N/A	#N/A	#N/A	#N/A	#N/A	#N/A	#N/A	#N/A	#N/A	#N/A	#N/A	#N/A	#N/A	#N/A	#N/A
SRR4445671	RNA-Seq	101	1367404256	PRJNA336223	SAMN05510436	817117097	CINVESTAV	public	fastq,sra	gs,ncbi,s3	gs.US,ncbi.public,s3.us-east-1	#N/A	#N/A	SRX2264715	#N/A	Illumina HiSeq 2500	Dark 36 h.R2	SINGLE	cDNA	TRANSCRIPTOMIC	Trichoderma atroviride	ILLUMINA	2017-10-17T00:00:00Z	Biological replicate 2	Dark_36_h_replicate2	#N/A	SRP091953	IMI206040	#N/A	#N/A	#N/A	#N/A	#N/A	#N/A	#N/A	#N/A	#N/A	#N/A	#N/A	#N/A	#N/A	#N/A	#N/A	#N/A	#N/A	#N/A	#N/A	#N/A	#N/A
SRR4445672	RNA-Seq	101	1055211640	PRJNA336223	SAMN05510439	631514278	CINVESTAV	public	fastq,sra	gs,ncbi,s3	gs.US,ncbi.public,s3.us-east-1	#N/A	#N/A	SRX2264716	#N/A	Illumina HiSeq 2500	Blue light 6 h.R2	SINGLE	cDNA	TRANSCRIPTOMIC	Trichoderma atroviride	ILLUMINA	2017-10-17T00:00:00Z	Biological replicate 2	Blue_light_6h_replicate2	#N/A	SRP091953	IMI206040	#N/A	#N/A	#N/A	#N/A	#N/A	#N/A	#N/A	#N/A	#N/A	#N/A	#N/A	#N/A	#N/A	#N/A	#N/A	#N/A	#N/A	#N/A	#N/A	#N/A	#N/A
SRR4445673	RNA-Seq	101	1169850579	PRJNA336223	SAMN05510438	699082454	CINVESTAV	public	fastq,sra	gs,ncbi,s3	gs.US,ncbi.public,s3.us-east-1	#N/A	#N/A	SRX2264717	#N/A	Illumina HiSeq 2500	Blue light 3 h.R2	SINGLE	cDNA	TRANSCRIPTOMIC	Trichoderma atroviride	ILLUMINA	2017-10-17T00:00:00Z	Biological replicate 2	Blue_light_3h_replicate2	#N/A	SRP091953	IMI206040	#N/A	#N/A	#N/A	#N/A	#N/A	#N/A	#N/A	#N/A	#N/A	#N/A	#N/A	#N/A	#N/A	#N/A	#N/A	#N/A	#N/A	#N/A	#N/A	#N/A	#N/A
SRR7343320	RNA-Seq	75	1643982804	PRJNA476116	SAMN09425915	741404594	GEO	public	fastq,sra	gs,ncbi,s3	gs.US,ncbi.public,s3.us-east-1	#N/A	#N/A	SRX4216822	#N/A	NextSeq 500	#N/A	SINGLE	cDNA	TRANSCRIPTOMIC	Trichoderma atroviride	ILLUMINA	2018-08-14T00:00:00Z	#N/A	GSM3190308	#N/A	SRP150533	IMI206040	#N/A	#N/A	#N/A	#N/A	#N/A	#N/A	#N/A	#N/A	#N/A	#N/A	#N/A	#N/A	#N/A	#N/A	#N/A	#N/A	#N/A	#N/A	#N/A	#N/A	#N/A
SRR7343321	RNA-Seq	75	1177307896	PRJNA476116	SAMN09425914	531119785	GEO	public	fastq,sra	gs,ncbi,s3	gs.US,ncbi.public,s3.us-east-1	#N/A	#N/A	SRX4216823	#N/A	NextSeq 500	#N/A	SINGLE	cDNA	TRANSCRIPTOMIC	Trichoderma atroviride	ILLUMINA	2018-08-14T00:00:00Z	#N/A	GSM3190309	#N/A	SRP150533	IMI206040	#N/A	#N/A	#N/A	#N/A	#N/A	#N/A	#N/A	#N/A	#N/A	#N/A	#N/A	#N/A	#N/A	#N/A	#N/A	#N/A	#N/A	#N/A	#N/A	#N/A	#N/A
SRR7343322	RNA-Seq	75	1193298897	PRJNA476116	SAMN09425937	538128827	GEO	public	fastq,sra	gs,ncbi,s3	gs.US,ncbi.public,s3.us-east-1	#N/A	#N/A	SRX4216824	#N/A	NextSeq 500	#N/A	SINGLE	cDNA	TRANSCRIPTOMIC	Trichoderma atroviride	ILLUMINA	2018-08-14T00:00:00Z	#N/A	GSM3190310	#N/A	SRP150533	IMI206040	#N/A	#N/A	#N/A	#N/A	#N/A	#N/A	#N/A	#N/A	#N/A	#N/A	#N/A	#N/A	#N/A	#N/A	#N/A	#N/A	#N/A	#N/A	#N/A	#N/A	#N/A
SRR7343323	RNA-Seq	75	1559453797	PRJNA476116	SAMN09425936	696332422	GEO	public	fastq,sra	gs,ncbi,s3	gs.US,ncbi.public,s3.us-east-1	#N/A	#N/A	SRX4216825	#N/A	NextSeq 500	#N/A	SINGLE	cDNA	TRANSCRIPTOMIC	Trichoderma atroviride	ILLUMINA	2018-08-14T00:00:00Z	#N/A	GSM3190311	#N/A	SRP150533	IMI206040	#N/A	#N/A	#N/A	#N/A	#N/A	#N/A	#N/A	#N/A	#N/A	#N/A	#N/A	#N/A	#N/A	#N/A	#N/A	#N/A	#N/A	#N/A	#N/A	#N/A	#N/A
SRR7343324	RNA-Seq	75	1937912990	PRJNA476116	SAMN09425935	865680523	GEO	public	fastq,sra	gs,ncbi,s3	gs.US,ncbi.public,s3.us-east-1	#N/A	#N/A	SRX4216826	#N/A	NextSeq 500	#N/A	SINGLE	cDNA	TRANSCRIPTOMIC	Trichoderma atroviride	ILLUMINA	2018-08-14T00:00:00Z	#N/A	GSM3190312	#N/A	SRP150533	IMI206040	#N/A	#N/A	#N/A	#N/A	#N/A	#N/A	#N/A	#N/A	#N/A	#N/A	#N/A	#N/A	#N/A	#N/A	#N/A	#N/A	#N/A	#N/A	#N/A	#N/A	#N/A
SRR7343325	RNA-Seq	75	2105329646	PRJNA476116	SAMN09425934	943315663	GEO	public	fastq,sra	gs,ncbi,s3	gs.US,ncbi.public,s3.us-east-1	#N/A	#N/A	SRX4216827	#N/A	NextSeq 500	#N/A	SINGLE	cDNA	TRANSCRIPTOMIC	Trichoderma atroviride	ILLUMINA	2018-08-14T00:00:00Z	#N/A	GSM3190313	#N/A	SRP150533	IMI206040	#N/A	#N/A	#N/A	#N/A	#N/A	#N/A	#N/A	#N/A	#N/A	#N/A	#N/A	#N/A	#N/A	#N/A	#N/A	#N/A	#N/A	#N/A	#N/A	#N/A	#N/A
SRR7343326	RNA-Seq	75	2070628300	PRJNA476116	SAMN09425933	903999277	GEO	public	fastq,sra	gs,ncbi,s3	gs.US,ncbi.public,s3.us-east-1	#N/A	#N/A	SRX4216828	#N/A	NextSeq 500	#N/A	SINGLE	cDNA	TRANSCRIPTOMIC	Trichoderma atroviride	ILLUMINA	2018-08-14T00:00:00Z	#N/A	GSM3190314	#N/A	SRP150533	IMI206040	#N/A	#N/A	#N/A	#N/A	#N/A	#N/A	#N/A	#N/A	#N/A	#N/A	#N/A	#N/A	#N/A	#N/A	#N/A	#N/A	#N/A	#N/A	#N/A	#N/A	#N/A
SRR7343327	RNA-Seq	75	2781147069	PRJNA476116	SAMN09425932	1190665178	GEO	public	fastq,sra	gs,ncbi,s3	gs.US,ncbi.public,s3.us-east-1	#N/A	#N/A	SRX4216829	#N/A	NextSeq 500	#N/A	SINGLE	cDNA	TRANSCRIPTOMIC	Trichoderma atroviride	ILLUMINA	2018-08-14T00:00:00Z	#N/A	GSM3190315	#N/A	SRP150533	IMI206040	#N/A	#N/A	#N/A	#N/A	#N/A	#N/A	#N/A	#N/A	#N/A	#N/A	#N/A	#N/A	#N/A	#N/A	#N/A	#N/A	#N/A	#N/A	#N/A	#N/A	#N/A
SRR7343328	RNA-Seq	75	2892043739	PRJNA476116	SAMN09425931	1231286727	GEO	public	fastq,sra	gs,ncbi,s3	gs.US,ncbi.public,s3.us-east-1	#N/A	#N/A	SRX4216830	#N/A	NextSeq 500	#N/A	SINGLE	cDNA	TRANSCRIPTOMIC	Trichoderma atroviride	ILLUMINA	2018-08-14T00:00:00Z	#N/A	GSM3190316	#N/A	SRP150533	IMI206040	#N/A	#N/A	#N/A	#N/A	#N/A	#N/A	#N/A	#N/A	#N/A	#N/A	#N/A	#N/A	#N/A	#N/A	#N/A	#N/A	#N/A	#N/A	#N/A	#N/A	#N/A
SRR7343329	RNA-Seq	75	1928737797	PRJNA476116	SAMN09425930	829703527	GEO	public	fastq,sra	gs,ncbi,s3	gs.US,ncbi.public,s3.us-east-1	#N/A	#N/A	SRX4216831	#N/A	NextSeq 500	#N/A	SINGLE	cDNA	TRANSCRIPTOMIC	Trichoderma atroviride	ILLUMINA	2018-08-14T00:00:00Z	#N/A	GSM3190317	#N/A	SRP150533	IMI206040	#N/A	#N/A	#N/A	#N/A	#N/A	#N/A	#N/A	#N/A	#N/A	#N/A	#N/A	#N/A	#N/A	#N/A	#N/A	#N/A	#N/A	#N/A	#N/A	#N/A	#N/A
SRR7343330	RNA-Seq	75	3144517666	PRJNA476116	SAMN09425929	1344725446	GEO	public	fastq,sra	gs,ncbi,s3	gs.US,ncbi.public,s3.us-east-1	#N/A	#N/A	SRX4216832	#N/A	NextSeq 500	#N/A	SINGLE	cDNA	TRANSCRIPTOMIC	Trichoderma atroviride	ILLUMINA	2018-08-14T00:00:00Z	#N/A	GSM3190318	#N/A	SRP150533	IMI206040	#N/A	#N/A	#N/A	#N/A	#N/A	#N/A	#N/A	#N/A	#N/A	#N/A	#N/A	#N/A	#N/A	#N/A	#N/A	#N/A	#N/A	#N/A	#N/A	#N/A	#N/A
SRR7343331	RNA-Seq	75	2662184822	PRJNA476116	SAMN09425928	1138253632	GEO	public	fastq,sra	gs,ncbi,s3	gs.US,ncbi.public,s3.us-east-1	#N/A	#N/A	SRX4216833	#N/A	NextSeq 500	#N/A	SINGLE	cDNA	TRANSCRIPTOMIC	Trichoderma atroviride	ILLUMINA	2018-08-14T00:00:00Z	#N/A	GSM3190319	#N/A	SRP150533	IMI206040	#N/A	#N/A	#N/A	#N/A	#N/A	#N/A	#N/A	#N/A	#N/A	#N/A	#N/A	#N/A	#N/A	#N/A	#N/A	#N/A	#N/A	#N/A	#N/A	#N/A	#N/A
SRR7343332	RNA-Seq	75	1536918325	PRJNA476116	SAMN09425927	690177859	GEO	public	fastq,sra	gs,ncbi,s3	gs.US,ncbi.public,s3.us-east-1	#N/A	#N/A	SRX4216834	#N/A	NextSeq 500	#N/A	SINGLE	cDNA	TRANSCRIPTOMIC	Trichoderma atroviride	ILLUMINA	2018-08-14T00:00:00Z	#N/A	GSM3190320	#N/A	SRP150533	IMI206040	#N/A	#N/A	#N/A	#N/A	#N/A	#N/A	#N/A	#N/A	#N/A	#N/A	#N/A	#N/A	#N/A	#N/A	#N/A	#N/A	#N/A	#N/A	#N/A	#N/A	#N/A
SRR7343333	RNA-Seq	75	1511060188	PRJNA476116	SAMN09425926	679701053	GEO	public	fastq,sra	gs,ncbi,s3	gs.US,ncbi.public,s3.us-east-1	#N/A	#N/A	SRX4216835	#N/A	NextSeq 500	#N/A	SINGLE	cDNA	TRANSCRIPTOMIC	Trichoderma atroviride	ILLUMINA	2018-08-14T00:00:00Z	#N/A	GSM3190321	#N/A	SRP150533	IMI206040	#N/A	#N/A	#N/A	#N/A	#N/A	#N/A	#N/A	#N/A	#N/A	#N/A	#N/A	#N/A	#N/A	#N/A	#N/A	#N/A	#N/A	#N/A	#N/A	#N/A	#N/A
SRR7343334	RNA-Seq	75	2168650170	PRJNA476116	SAMN09425925	970947578	GEO	public	fastq,sra	gs,ncbi,s3	gs.US,ncbi.public,s3.us-east-1	#N/A	#N/A	SRX4216836	#N/A	NextSeq 500	#N/A	SINGLE	cDNA	TRANSCRIPTOMIC	Trichoderma atroviride	ILLUMINA	2018-08-14T00:00:00Z	#N/A	GSM3190322	#N/A	SRP150533	IMI206040	#N/A	#N/A	#N/A	#N/A	#N/A	#N/A	#N/A	#N/A	#N/A	#N/A	#N/A	#N/A	#N/A	#N/A	#N/A	#N/A	#N/A	#N/A	#N/A	#N/A	#N/A
SRR7343335	RNA-Seq	75	1842386791	PRJNA476116	SAMN09425924	826212123	GEO	public	fastq,sra	gs,ncbi,s3	gs.US,ncbi.public,s3.us-east-1	#N/A	#N/A	SRX4216837	#N/A	NextSeq 500	#N/A	SINGLE	cDNA	TRANSCRIPTOMIC	Trichoderma atroviride	ILLUMINA	2018-08-14T00:00:00Z	#N/A	GSM3190323	#N/A	SRP150533	IMI206040	#N/A	#N/A	#N/A	#N/A	#N/A	#N/A	#N/A	#N/A	#N/A	#N/A	#N/A	#N/A	#N/A	#N/A	#N/A	#N/A	#N/A	#N/A	#N/A	#N/A	#N/A
SRR7343336	RNA-Seq	75	1759599859	PRJNA476116	SAMN09425923	787739435	GEO	public	fastq,sra	gs,ncbi,s3	gs.US,ncbi.public,s3.us-east-1	#N/A	#N/A	SRX4216838	#N/A	NextSeq 500	#N/A	SINGLE	cDNA	TRANSCRIPTOMIC	Trichoderma atroviride	ILLUMINA	2018-08-14T00:00:00Z	#N/A	GSM3190324	#N/A	SRP150533	IMI206040	#N/A	#N/A	#N/A	#N/A	#N/A	#N/A	#N/A	#N/A	#N/A	#N/A	#N/A	#N/A	#N/A	#N/A	#N/A	#N/A	#N/A	#N/A	#N/A	#N/A	#N/A
SRR7343337	RNA-Seq	75	1830130960	PRJNA476116	SAMN09425922	819333395	GEO	public	fastq,sra	gs,ncbi,s3	gs.US,ncbi.public,s3.us-east-1	#N/A	#N/A	SRX4216839	#N/A	NextSeq 500	#N/A	SINGLE	cDNA	TRANSCRIPTOMIC	Trichoderma atroviride	ILLUMINA	2018-08-14T00:00:00Z	#N/A	GSM3190325	#N/A	SRP150533	IMI206040	#N/A	#N/A	#N/A	#N/A	#N/A	#N/A	#N/A	#N/A	#N/A	#N/A	#N/A	#N/A	#N/A	#N/A	#N/A	#N/A	#N/A	#N/A	#N/A	#N/A	#N/A
SRR7343338	RNA-Seq	75	2258943472	PRJNA476116	SAMN09425921	965200226	GEO	public	fastq,sra	gs,ncbi,s3	gs.US,ncbi.public,s3.us-east-1	#N/A	#N/A	SRX4216840	#N/A	NextSeq 500	#N/A	SINGLE	cDNA	TRANSCRIPTOMIC	Trichoderma atroviride	ILLUMINA	2018-08-14T00:00:00Z	#N/A	GSM3190326	#N/A	SRP150533	IMI206040	#N/A	#N/A	#N/A	#N/A	#N/A	#N/A	#N/A	#N/A	#N/A	#N/A	#N/A	#N/A	#N/A	#N/A	#N/A	#N/A	#N/A	#N/A	#N/A	#N/A	#N/A
SRR7343339	RNA-Seq	75	2473135736	PRJNA476116	SAMN09425920	1055120697	GEO	public	fastq,sra	gs,ncbi,s3	gs.US,ncbi.public,s3.us-east-1	#N/A	#N/A	SRX4216841	#N/A	NextSeq 500	#N/A	SINGLE	cDNA	TRANSCRIPTOMIC	Trichoderma atroviride	ILLUMINA	2018-08-14T00:00:00Z	#N/A	GSM3190327	#N/A	SRP150533	IMI206040	#N/A	#N/A	#N/A	#N/A	#N/A	#N/A	#N/A	#N/A	#N/A	#N/A	#N/A	#N/A	#N/A	#N/A	#N/A	#N/A	#N/A	#N/A	#N/A	#N/A	#N/A
SRR7343340	RNA-Seq	75	1914458281	PRJNA476116	SAMN09425919	828055890	GEO	public	fastq,sra	gs,ncbi,s3	gs.US,ncbi.public,s3.us-east-1	#N/A	#N/A	SRX4216842	#N/A	NextSeq 500	#N/A	SINGLE	cDNA	TRANSCRIPTOMIC	Trichoderma atroviride	ILLUMINA	2018-08-14T00:00:00Z	#N/A	GSM3190328	#N/A	SRP150533	IMI206040	#N/A	#N/A	#N/A	#N/A	#N/A	#N/A	#N/A	#N/A	#N/A	#N/A	#N/A	#N/A	#N/A	#N/A	#N/A	#N/A	#N/A	#N/A	#N/A	#N/A	#N/A
SRR7343341	RNA-Seq	75	1597582003	PRJNA476116	SAMN09425918	681984404	GEO	public	fastq,sra	gs,ncbi,s3	gs.US,ncbi.public,s3.us-east-1	#N/A	#N/A	SRX4216843	#N/A	NextSeq 500	#N/A	SINGLE	cDNA	TRANSCRIPTOMIC	Trichoderma atroviride	ILLUMINA	2018-08-14T00:00:00Z	#N/A	GSM3190329	#N/A	SRP150533	IMI206040	#N/A	#N/A	#N/A	#N/A	#N/A	#N/A	#N/A	#N/A	#N/A	#N/A	#N/A	#N/A	#N/A	#N/A	#N/A	#N/A	#N/A	#N/A	#N/A	#N/A	#N/A
SRR7343342	RNA-Seq	75	2186870455	PRJNA476116	SAMN09425917	936305037	GEO	public	fastq,sra	gs,ncbi,s3	gs.US,ncbi.public,s3.us-east-1	#N/A	#N/A	SRX4216844	#N/A	NextSeq 500	#N/A	SINGLE	cDNA	TRANSCRIPTOMIC	Trichoderma atroviride	ILLUMINA	2018-08-14T00:00:00Z	#N/A	GSM3190330	#N/A	SRP150533	IMI206040	#N/A	#N/A	#N/A	#N/A	#N/A	#N/A	#N/A	#N/A	#N/A	#N/A	#N/A	#N/A	#N/A	#N/A	#N/A	#N/A	#N/A	#N/A	#N/A	#N/A	#N/A
SRR7343343	RNA-Seq	75	2304644054	PRJNA476116	SAMN09425916	984258608	GEO	public	fastq,sra	gs,ncbi,s3	gs.US,ncbi.public,s3.us-east-1	#N/A	#N/A	SRX4216845	#N/A	NextSeq 500	#N/A	SINGLE	cDNA	TRANSCRIPTOMIC	Trichoderma atroviride	ILLUMINA	2018-08-14T00:00:00Z	#N/A	GSM3190331	#N/A	SRP150533	IMI206040	#N/A	#N/A	#N/A	#N/A	#N/A	#N/A	#N/A	#N/A	#N/A	#N/A	#N/A	#N/A	#N/A	#N/A	#N/A	#N/A	#N/A	#N/A	#N/A	#N/A	#N/A
SRR8280322	RNA-Seq	101	1860813597	PRJNA508370	SAMN10519701	1087090531	GEO	public	fastq,sra	gs,ncbi,s3	gs.US,ncbi.public,s3.us-east-1	#N/A	#N/A	SRX5095155	#N/A	Illumina HiSeq 2500	#N/A	SINGLE	cDNA	TRANSCRIPTOMIC	Trichoderma atroviride	ILLUMINA	2018-12-06T00:00:00Z	#N/A	GSM3500826	#N/A	SRP172484	#N/A	#N/A	#N/A	#N/A	#N/A	#N/A	#N/A	#N/A	#N/A	#N/A	#N/A	#N/A	#N/A	#N/A	#N/A	#N/A	#N/A	#N/A	#N/A	#N/A	#N/A	#N/A
SRR8280323	RNA-Seq	101	1856234257	PRJNA508370	SAMN10519700	1088459487	GEO	public	fastq,sra	gs,ncbi,s3	gs.US,ncbi.public,s3.us-east-1	#N/A	#N/A	SRX5095156	#N/A	Illumina HiSeq 2500	#N/A	SINGLE	cDNA	TRANSCRIPTOMIC	Trichoderma atroviride	ILLUMINA	2018-12-06T00:00:00Z	#N/A	GSM3500827	#N/A	SRP172484	#N/A	#N/A	#N/A	#N/A	#N/A	#N/A	#N/A	#N/A	#N/A	#N/A	#N/A	#N/A	#N/A	#N/A	#N/A	#N/A	#N/A	#N/A	#N/A	#N/A	#N/A	#N/A
SRR8280324	RNA-Seq	101	2289001885	PRJNA508370	SAMN10519699	1334220386	GEO	public	fastq,sra	gs,ncbi,s3	gs.US,ncbi.public,s3.us-east-1	#N/A	#N/A	SRX5095157	#N/A	Illumina HiSeq 2500	#N/A	SINGLE	cDNA	TRANSCRIPTOMIC	Trichoderma atroviride	ILLUMINA	2018-12-06T00:00:00Z	#N/A	GSM3500828	#N/A	SRP172484	#N/A	#N/A	#N/A	#N/A	#N/A	#N/A	#N/A	#N/A	#N/A	#N/A	#N/A	#N/A	#N/A	#N/A	#N/A	#N/A	#N/A	#N/A	#N/A	#N/A	#N/A	#N/A
SRR8280325	RNA-Seq	101	1675887849	PRJNA508370	SAMN10519698	978911320	GEO	public	fastq,sra	gs,ncbi,s3	gs.US,ncbi.public,s3.us-east-1	#N/A	#N/A	SRX5095158	#N/A	Illumina HiSeq 2500	#N/A	SINGLE	cDNA	TRANSCRIPTOMIC	Trichoderma atroviride	ILLUMINA	2018-12-06T00:00:00Z	#N/A	GSM3500829	#N/A	SRP172484	#N/A	#N/A	#N/A	#N/A	#N/A	#N/A	#N/A	#N/A	#N/A	#N/A	#N/A	#N/A	#N/A	#N/A	#N/A	#N/A	#N/A	#N/A	#N/A	#N/A	#N/A	#N/A
SRR8280326	RNA-Seq	101	1336536737	PRJNA508370	SAMN10519697	782110178	GEO	public	fastq,sra	gs,ncbi,s3	gs.US,ncbi.public,s3.us-east-1	#N/A	#N/A	SRX5095159	#N/A	Illumina HiSeq 2500	#N/A	SINGLE	cDNA	TRANSCRIPTOMIC	Trichoderma atroviride	ILLUMINA	2018-12-06T00:00:00Z	#N/A	GSM3500830	#N/A	SRP172484	#N/A	#N/A	#N/A	#N/A	#N/A	#N/A	#N/A	#N/A	#N/A	#N/A	#N/A	#N/A	#N/A	#N/A	#N/A	#N/A	#N/A	#N/A	#N/A	#N/A	#N/A	#N/A
SRR8280327	RNA-Seq	101	1778322049	PRJNA508370	SAMN10519696	1021868239	GEO	public	fastq,sra	gs,ncbi,s3	gs.US,ncbi.public,s3.us-east-1	#N/A	#N/A	SRX5095160	#N/A	Illumina HiSeq 2500	#N/A	SINGLE	cDNA	TRANSCRIPTOMIC	Trichoderma atroviride	ILLUMINA	2018-12-06T00:00:00Z	#N/A	GSM3500831	#N/A	SRP172484	#N/A	#N/A	#N/A	#N/A	#N/A	#N/A	#N/A	#N/A	#N/A	#N/A	#N/A	#N/A	#N/A	#N/A	#N/A	#N/A	#N/A	#N/A	#N/A	#N/A	#N/A	#N/A
SRR8280328	RNA-Seq	101	1585476790	PRJNA508370	SAMN10519695	912853104	GEO	public	fastq,sra	gs,ncbi,s3	gs.US,ncbi.public,s3.us-east-1	#N/A	#N/A	SRX5095161	#N/A	Illumina HiSeq 2500	#N/A	SINGLE	cDNA	TRANSCRIPTOMIC	Trichoderma atroviride	ILLUMINA	2018-12-06T00:00:00Z	#N/A	GSM3500832	#N/A	SRP172484	#N/A	#N/A	#N/A	#N/A	#N/A	#N/A	#N/A	#N/A	#N/A	#N/A	#N/A	#N/A	#N/A	#N/A	#N/A	#N/A	#N/A	#N/A	#N/A	#N/A	#N/A	#N/A
SRR8280329	RNA-Seq	101	1216866281	PRJNA508370	SAMN10519694	697087756	GEO	public	fastq,sra	gs,ncbi,s3	gs.US,ncbi.public,s3.us-east-1	#N/A	#N/A	SRX5095162	#N/A	Illumina HiSeq 2500	#N/A	SINGLE	cDNA	TRANSCRIPTOMIC	Trichoderma atroviride	ILLUMINA	2018-12-06T00:00:00Z	#N/A	GSM3500833	#N/A	SRP172484	#N/A	#N/A	#N/A	#N/A	#N/A	#N/A	#N/A	#N/A	#N/A	#N/A	#N/A	#N/A	#N/A	#N/A	#N/A	#N/A	#N/A	#N/A	#N/A	#N/A	#N/A	#N/A
SRR8280330	RNA-Seq	101	1369734326	PRJNA508370	SAMN10519693	787525240	GEO	public	fastq,sra	gs,ncbi,s3	gs.US,ncbi.public,s3.us-east-1	#N/A	#N/A	SRX5095163	#N/A	Illumina HiSeq 2500	#N/A	SINGLE	cDNA	TRANSCRIPTOMIC	Trichoderma atroviride	ILLUMINA	2018-12-06T00:00:00Z	#N/A	GSM3500834	#N/A	SRP172484	#N/A	#N/A	#N/A	#N/A	#N/A	#N/A	#N/A	#N/A	#N/A	#N/A	#N/A	#N/A	#N/A	#N/A	#N/A	#N/A	#N/A	#N/A	#N/A	#N/A	#N/A	#N/A
SRR8280331	RNA-Seq	101	2275587267	PRJNA508370	SAMN10519692	1342410820	GEO	public	fastq,sra	gs,ncbi,s3	gs.US,ncbi.public,s3.us-east-1	#N/A	#N/A	SRX5095164	#N/A	Illumina HiSeq 2500	#N/A	SINGLE	cDNA	TRANSCRIPTOMIC	Trichoderma atroviride	ILLUMINA	2018-12-06T00:00:00Z	#N/A	GSM3500835	#N/A	SRP172484	#N/A	#N/A	#N/A	#N/A	#N/A	#N/A	#N/A	#N/A	#N/A	#N/A	#N/A	#N/A	#N/A	#N/A	#N/A	#N/A	#N/A	#N/A	#N/A	#N/A	#N/A	#N/A
SRR8280332	RNA-Seq	101	1558274157	PRJNA508370	SAMN10519691	922685769	GEO	public	fastq,sra	gs,ncbi,s3	gs.US,ncbi.public,s3.us-east-1	#N/A	#N/A	SRX5095165	#N/A	Illumina HiSeq 2500	#N/A	SINGLE	cDNA	TRANSCRIPTOMIC	Trichoderma atroviride	ILLUMINA	2018-12-06T00:00:00Z	#N/A	GSM3500836	#N/A	SRP172484	#N/A	#N/A	#N/A	#N/A	#N/A	#N/A	#N/A	#N/A	#N/A	#N/A	#N/A	#N/A	#N/A	#N/A	#N/A	#N/A	#N/A	#N/A	#N/A	#N/A	#N/A	#N/A
SRR8280333	RNA-Seq	101	1979524452	PRJNA508370	SAMN10519736	1172022652	GEO	public	fastq,sra	gs,ncbi,s3	gs.US,ncbi.public,s3.us-east-1	#N/A	#N/A	SRX5095166	#N/A	Illumina HiSeq 2500	#N/A	SINGLE	cDNA	TRANSCRIPTOMIC	Trichoderma atroviride	ILLUMINA	2018-12-06T00:00:00Z	#N/A	GSM3500837	#N/A	SRP172484	#N/A	#N/A	#N/A	#N/A	#N/A	#N/A	#N/A	#N/A	#N/A	#N/A	#N/A	#N/A	#N/A	#N/A	#N/A	#N/A	#N/A	#N/A	#N/A	#N/A	#N/A	#N/A
SRR8280334	RNA-Seq	75	1643982804	PRJNA508370	SAMN10519735	741404624	GEO	public	fastq,sra	gs,ncbi,s3	gs.US,ncbi.public,s3.us-east-1	#N/A	#N/A	SRX5095167	#N/A	NextSeq 500	#N/A	SINGLE	cDNA	TRANSCRIPTOMIC	Trichoderma atroviride	ILLUMINA	2018-12-06T00:00:00Z	#N/A	GSM3500838	#N/A	SRP172484	#N/A	#N/A	#N/A	#N/A	#N/A	#N/A	#N/A	#N/A	#N/A	#N/A	#N/A	#N/A	#N/A	#N/A	#N/A	#N/A	#N/A	#N/A	#N/A	#N/A	#N/A	#N/A
SRR8280335	RNA-Seq	75	1177307896	PRJNA508370	SAMN10519734	531119815	GEO	public	fastq,sra	gs,ncbi,s3	gs.US,ncbi.public,s3.us-east-1	#N/A	#N/A	SRX5095168	#N/A	NextSeq 500	#N/A	SINGLE	cDNA	TRANSCRIPTOMIC	Trichoderma atroviride	ILLUMINA	2018-12-06T00:00:00Z	#N/A	GSM3500839	#N/A	SRP172484	#N/A	#N/A	#N/A	#N/A	#N/A	#N/A	#N/A	#N/A	#N/A	#N/A	#N/A	#N/A	#N/A	#N/A	#N/A	#N/A	#N/A	#N/A	#N/A	#N/A	#N/A	#N/A
SRR8280336	RNA-Seq	75	1193298897	PRJNA508370	SAMN10519733	538128857	GEO	public	fastq,sra	gs,ncbi,s3	gs.US,ncbi.public,s3.us-east-1	#N/A	#N/A	SRX5095169	#N/A	NextSeq 500	#N/A	SINGLE	cDNA	TRANSCRIPTOMIC	Trichoderma atroviride	ILLUMINA	2018-12-06T00:00:00Z	#N/A	GSM3500840	#N/A	SRP172484	#N/A	#N/A	#N/A	#N/A	#N/A	#N/A	#N/A	#N/A	#N/A	#N/A	#N/A	#N/A	#N/A	#N/A	#N/A	#N/A	#N/A	#N/A	#N/A	#N/A	#N/A	#N/A
SRR8280337	RNA-Seq	75	2073671900	PRJNA508370	SAMN10519732	889164489	GEO	public	fastq,sra	gs,ncbi,s3	gs.US,ncbi.public,s3.us-east-1	#N/A	#N/A	SRX5095170	#N/A	NextSeq 500	#N/A	SINGLE	cDNA	TRANSCRIPTOMIC	Trichoderma atroviride	ILLUMINA	2018-12-06T00:00:00Z	#N/A	GSM3500841	#N/A	SRP172484	#N/A	#N/A	#N/A	#N/A	#N/A	#N/A	#N/A	#N/A	#N/A	#N/A	#N/A	#N/A	#N/A	#N/A	#N/A	#N/A	#N/A	#N/A	#N/A	#N/A	#N/A	#N/A
SRR8280338	RNA-Seq	75	2319235383	PRJNA508370	SAMN10519731	998094541	GEO	public	fastq,sra	gs,ncbi,s3	gs.US,ncbi.public,s3.us-east-1	#N/A	#N/A	SRX5095171	#N/A	NextSeq 500	#N/A	SINGLE	cDNA	TRANSCRIPTOMIC	Trichoderma atroviride	ILLUMINA	2018-12-06T00:00:00Z	#N/A	GSM3500842	#N/A	SRP172484	#N/A	#N/A	#N/A	#N/A	#N/A	#N/A	#N/A	#N/A	#N/A	#N/A	#N/A	#N/A	#N/A	#N/A	#N/A	#N/A	#N/A	#N/A	#N/A	#N/A	#N/A	#N/A
SRR8280339	RNA-Seq	75	1969119833	PRJNA508370	SAMN10519730	848119591	GEO	public	fastq,sra	gs,ncbi,s3	gs.US,ncbi.public,s3.us-east-1	#N/A	#N/A	SRX5095172	#N/A	NextSeq 500	#N/A	SINGLE	cDNA	TRANSCRIPTOMIC	Trichoderma atroviride	ILLUMINA	2018-12-06T00:00:00Z	#N/A	GSM3500843	#N/A	SRP172484	#N/A	#N/A	#N/A	#N/A	#N/A	#N/A	#N/A	#N/A	#N/A	#N/A	#N/A	#N/A	#N/A	#N/A	#N/A	#N/A	#N/A	#N/A	#N/A	#N/A	#N/A	#N/A
SRR8280340	RNA-Seq	75	2578948521	PRJNA508370	SAMN10519729	1101866686	GEO	public	fastq,sra	gs,ncbi,s3	gs.US,ncbi.public,s3.us-east-1	#N/A	#N/A	SRX5095173	#N/A	NextSeq 500	#N/A	SINGLE	cDNA	TRANSCRIPTOMIC	Trichoderma atroviride	ILLUMINA	2018-12-06T00:00:00Z	#N/A	GSM3500844	#N/A	SRP172484	#N/A	#N/A	#N/A	#N/A	#N/A	#N/A	#N/A	#N/A	#N/A	#N/A	#N/A	#N/A	#N/A	#N/A	#N/A	#N/A	#N/A	#N/A	#N/A	#N/A	#N/A	#N/A
SRR8280341	RNA-Seq	75	2379693312	PRJNA508370	SAMN10519728	1012635176	GEO	public	fastq,sra	gs,ncbi,s3	gs.US,ncbi.public,s3.us-east-1	#N/A	#N/A	SRX5095174	#N/A	NextSeq 500	#N/A	SINGLE	cDNA	TRANSCRIPTOMIC	Trichoderma atroviride	ILLUMINA	2018-12-06T00:00:00Z	#N/A	GSM3500845	#N/A	SRP172484	#N/A	#N/A	#N/A	#N/A	#N/A	#N/A	#N/A	#N/A	#N/A	#N/A	#N/A	#N/A	#N/A	#N/A	#N/A	#N/A	#N/A	#N/A	#N/A	#N/A	#N/A	#N/A
SRR8280342	RNA-Seq	75	2885241680	PRJNA508370	SAMN10519727	1228257401	GEO	public	fastq,sra	gs,ncbi,s3	gs.US,ncbi.public,s3.us-east-1	#N/A	#N/A	SRX5095175	#N/A	NextSeq 500	#N/A	SINGLE	cDNA	TRANSCRIPTOMIC	Trichoderma atroviride	ILLUMINA	2018-12-06T00:00:00Z	#N/A	GSM3500846	#N/A	SRP172484	#N/A	#N/A	#N/A	#N/A	#N/A	#N/A	#N/A	#N/A	#N/A	#N/A	#N/A	#N/A	#N/A	#N/A	#N/A	#N/A	#N/A	#N/A	#N/A	#N/A	#N/A	#N/A
SRR8280343	RNA-Seq	75	2146218531	PRJNA508370	SAMN10519726	918680572	GEO	public	fastq,sra	gs,ncbi,s3	gs.US,ncbi.public,s3.us-east-1	#N/A	#N/A	SRX5095176	#N/A	NextSeq 500	#N/A	SINGLE	cDNA	TRANSCRIPTOMIC	Trichoderma atroviride	ILLUMINA	2018-12-06T00:00:00Z	#N/A	GSM3500847	#N/A	SRP172484	#N/A	#N/A	#N/A	#N/A	#N/A	#N/A	#N/A	#N/A	#N/A	#N/A	#N/A	#N/A	#N/A	#N/A	#N/A	#N/A	#N/A	#N/A	#N/A	#N/A	#N/A	#N/A
SRR8280344	RNA-Seq	75	2250001903	PRJNA508370	SAMN10519725	962823345	GEO	public	fastq,sra	gs,ncbi,s3	gs.US,ncbi.public,s3.us-east-1	#N/A	#N/A	SRX5095177	#N/A	NextSeq 500	#N/A	SINGLE	cDNA	TRANSCRIPTOMIC	Trichoderma atroviride	ILLUMINA	2018-12-06T00:00:00Z	#N/A	GSM3500848	#N/A	SRP172484	#N/A	#N/A	#N/A	#N/A	#N/A	#N/A	#N/A	#N/A	#N/A	#N/A	#N/A	#N/A	#N/A	#N/A	#N/A	#N/A	#N/A	#N/A	#N/A	#N/A	#N/A	#N/A
SRR8280345	RNA-Seq	75	2124267321	PRJNA508370	SAMN10519724	907813147	GEO	public	fastq,sra	gs,ncbi,s3	gs.US,ncbi.public,s3.us-east-1	#N/A	#N/A	SRX5095178	#N/A	NextSeq 500	#N/A	SINGLE	cDNA	TRANSCRIPTOMIC	Trichoderma atroviride	ILLUMINA	2018-12-06T00:00:00Z	#N/A	GSM3500849	#N/A	SRP172484	#N/A	#N/A	#N/A	#N/A	#N/A	#N/A	#N/A	#N/A	#N/A	#N/A	#N/A	#N/A	#N/A	#N/A	#N/A	#N/A	#N/A	#N/A	#N/A	#N/A	#N/A	#N/A
SRR8280346	RNA-Seq	75	1513258087	PRJNA508370	SAMN10519723	698751190	GEO	public	fastq,sra	gs,ncbi,s3	gs.US,ncbi.public,s3.us-east-1	#N/A	#N/A	SRX5095179	#N/A	NextSeq 500	#N/A	SINGLE	cDNA	TRANSCRIPTOMIC	Trichoderma atroviride	ILLUMINA	2018-12-06T00:00:00Z	#N/A	GSM3500850	#N/A	SRP172484	#N/A	#N/A	#N/A	#N/A	#N/A	#N/A	#N/A	#N/A	#N/A	#N/A	#N/A	#N/A	#N/A	#N/A	#N/A	#N/A	#N/A	#N/A	#N/A	#N/A	#N/A	#N/A
SRR8280347	RNA-Seq	75	1265389896	PRJNA508370	SAMN10519722	583877758	GEO	public	fastq,sra	gs,ncbi,s3	gs.US,ncbi.public,s3.us-east-1	#N/A	#N/A	SRX5095180	#N/A	NextSeq 500	#N/A	SINGLE	cDNA	TRANSCRIPTOMIC	Trichoderma atroviride	ILLUMINA	2018-12-06T00:00:00Z	#N/A	GSM3500851	#N/A	SRP172484	#N/A	#N/A	#N/A	#N/A	#N/A	#N/A	#N/A	#N/A	#N/A	#N/A	#N/A	#N/A	#N/A	#N/A	#N/A	#N/A	#N/A	#N/A	#N/A	#N/A	#N/A	#N/A
SRR8280348	RNA-Seq	75	1171577570	PRJNA508370	SAMN10519721	539153576	GEO	public	fastq,sra	gs,ncbi,s3	gs.US,ncbi.public,s3.us-east-1	#N/A	#N/A	SRX5095181	#N/A	NextSeq 500	#N/A	SINGLE	cDNA	TRANSCRIPTOMIC	Trichoderma atroviride	ILLUMINA	2018-12-06T00:00:00Z	#N/A	GSM3500852	#N/A	SRP172484	#N/A	#N/A	#N/A	#N/A	#N/A	#N/A	#N/A	#N/A	#N/A	#N/A	#N/A	#N/A	#N/A	#N/A	#N/A	#N/A	#N/A	#N/A	#N/A	#N/A	#N/A	#N/A
SRR8280349	RNA-Seq	75	1418471559	PRJNA508370	SAMN10519720	659374867	GEO	public	fastq,sra	gs,ncbi,s3	gs.US,ncbi.public,s3.us-east-1	#N/A	#N/A	SRX5095182	#N/A	NextSeq 500	#N/A	SINGLE	cDNA	TRANSCRIPTOMIC	Trichoderma atroviride	ILLUMINA	2018-12-06T00:00:00Z	#N/A	GSM3500853	#N/A	SRP172484	#N/A	#N/A	#N/A	#N/A	#N/A	#N/A	#N/A	#N/A	#N/A	#N/A	#N/A	#N/A	#N/A	#N/A	#N/A	#N/A	#N/A	#N/A	#N/A	#N/A	#N/A	#N/A
SRR8280350	RNA-Seq	75	1066570237	PRJNA508370	SAMN10519650	495102094	GEO	public	fastq,sra	gs,ncbi,s3	gs.US,ncbi.public,s3.us-east-1	#N/A	#N/A	SRX5095183	#N/A	NextSeq 500	#N/A	SINGLE	cDNA	TRANSCRIPTOMIC	Trichoderma atroviride	ILLUMINA	2018-12-06T00:00:00Z	#N/A	GSM3500854	#N/A	SRP172484	#N/A	#N/A	#N/A	#N/A	#N/A	#N/A	#N/A	#N/A	#N/A	#N/A	#N/A	#N/A	#N/A	#N/A	#N/A	#N/A	#N/A	#N/A	#N/A	#N/A	#N/A	#N/A
SRR8280351	RNA-Seq	75	707637570	PRJNA508370	SAMN10519649	330647040	GEO	public	fastq,sra	gs,ncbi,s3	gs.US,ncbi.public,s3.us-east-1	#N/A	#N/A	SRX5095184	#N/A	NextSeq 500	#N/A	SINGLE	cDNA	TRANSCRIPTOMIC	Trichoderma atroviride	ILLUMINA	2018-12-06T00:00:00Z	#N/A	GSM3500855	#N/A	SRP172484	#N/A	#N/A	#N/A	#N/A	#N/A	#N/A	#N/A	#N/A	#N/A	#N/A	#N/A	#N/A	#N/A	#N/A	#N/A	#N/A	#N/A	#N/A	#N/A	#N/A	#N/A	#N/A
[truncated: 65 more columns]
