# Supplementary material for: A comprehensive transcription factor and DNA-binding motif resource for the construction of gene regulatory networks in Botrytis cinerea and Trichoderma atroviride
Source: Comput Struct Biotechnol J. 2021 Nov 18;19:6212–28. doi: 10.1016/j.csbj.2021.11.012 (PMC8637145; doi:10.1016/j.csbj.2021.11.012)
Supplement: Supplementary data 16 [file mmc16.zip]

Archive with 1 entries (1 files):
- Supplementary File 12 Trichoderma_context_specificGRNs NEW.cys
