# Supplementary material for: A comprehensive transcription factor and DNA-binding motif resource for the construction of gene regulatory networks in Botrytis cinerea and Trichoderma atroviride
Source: Comput Struct Biotechnol J. 2021 Nov 18;19:6212–28. doi: 10.1016/j.csbj.2021.11.012 (PMC8637145; doi:10.1016/j.csbj.2021.11.012)
Supplement: Supplementary data 17 [file mmc17.xlsx]

## Sheet: Bc_Upregulated
Gene ID	baseMean	log2FoldChange	lfcSE	stat	pvalue	padj
Bcin15g02260	390.519	7.89196	0.457484	871.166	1.82057e-191	1.37232e-188
Bcin03g09120	1932.59	7.85098	0.707141	71.786	2.39853e-17	4.56889e-16
Bcin13g01270	417.847	6.74065	0.321806	738.372	1.35417e-162	7.52135e-160
Bcin14g04930	272.95	6.73613	0.416739	368.805	3.40753e-82	5.44843e-80
Bcin04g00050	564.833	6.32064	0.750935	47.235	6.29645e-12	7.95766e-11
Bcin16g02960	77.2691	6.25001	0.983172	33.5514	6.94054e-09	6.5513e-08
Bcin09g00720	1913.78	6.14364	0.250359	443.585	1.79591e-98	3.5759e-96
Bcin04g06380	1170.12	6.11519	0.191973	1049.07	3.86814e-230	8.16409e-227
Bcin05g06640	1073.21	6.07942	0.198694	964.885	7.71229e-212	1.01735e-208
Bcin06g06960	5.56753	6.07696	1.36893	23.9299	9.99073e-07	7.01946e-06
Bcin11g02270	10.6692	6.02875	1.29388	37.7277	8.1343e-10	8.49913e-09
Bcin03g01550	2312.47	5.99977	0.801497	36.6727	1.39722e-09	1.42462e-08
Bcin16g02770	608.37	5.88642	0.290741	363.038	6.1395e-81	9.52797e-79
Bcin10g04780	548.126	5.84154	0.229363	811.005	2.18511e-178	1.28108e-175
Bcin15g00920	9.04745	5.79102	1.29812	33.5907	6.80166e-09	6.43748e-08
Bcin09g00710	4.31117	5.72765	1.54145	14.3265	0.00015369	0.000727631
Bcin15g00170	380.633	5.58074	0.954355	23.7461	1.09917e-06	7.69707e-06
Bcin07g00040	7.61217	5.55252	1.33348	26.1614	3.14031e-07	2.38415e-06
Bcin06g02830	311.827	5.54543	0.28279	460.089	4.5971e-102	1.0322e-99
Bcin08g05370	789.716	5.43431	0.184896	925.033	3.54816e-203	3.40398e-200
Bcin15g04760	516.832	5.43114	0.232674	570.6	4.15651e-126	1.51254e-123
Bcin03g00090	188.95	5.36859	0.310827	441.288	5.67766e-98	1.05116e-95
Bcin14g02080	118.689	5.35407	0.395821	261.238	9.21688e-59	8.53208e-57
Bcin15g04800	303.122	5.25266	0.265768	453.757	1.098e-100	2.272e-98
Bcin10g01150	1484.24	5.1629	0.15983	915.268	4.70643e-201	4.13891e-198
Bcin01g08160	381.727	5.13777	0.223237	637.464	1.18975e-140	5.02217e-138
Bcin12g06760	1847.82	5.11963	0.143884	1102.43	9.76931e-242	2.57739e-238
Bcin15g04780	703.137	5.11014	0.178882	866.703	1.69987e-190	1.19592e-187
Bcin11g02620	447.947	5.05279	0.204892	707.981	5.49925e-156	2.90168e-153
Bcin15g04750	147.215	4.95507	0.341066	251.882	1.00963e-56	8.59243e-55
Bcin01g03330	14.0751	4.93591	0.949512	44.3406	2.75929e-11	3.29398e-10
Bcin15g04790	740.076	4.71797	0.189566	567.564	1.90191e-125	6.6903e-123
Bcin10g05110	149.132	4.6572	0.300464	296.634	1.7826e-66	1.95956e-64
Bcin15g04810	68.7956	4.61809	0.422126	156.835	5.56212e-36	2.3764e-34
Bcin03g00010	7814.49	4.60494	0.137596	856.028	3.55641e-188	2.34568e-185
Bcin03g08050	1988.96	4.60021	0.13503	989.408	3.60283e-217	6.33678e-214
Bcin07g06780	565.071	4.55271	0.176218	683.201	1.34554e-150	6.45433e-148
Bcin14g03670	225.979	4.50783	0.237591	430.958	1.00531e-95	1.82915e-93
Bcin16g02090	395.018	4.44823	0.199371	520.845	2.7708e-115	8.12229e-113
Bcin04g04800	7685.07	4.44384	0.112462	1225.25	1.9829e-268	6.97519e-265
Bcin01g06990	807.895	4.44129	0.164651	679.829	7.27957e-150	3.34005e-147
Bcin12g01960	8598.54	4.39543	0.128346	911.055	3.87873e-200	3.14864e-197
Bcin14g00210	83.0301	4.31098	0.370865	159.919	1.17884e-36	5.11944e-35
Bcin16g04400	18.4118	4.28289	0.766119	37.6899	8.29338e-10	8.65678e-09
Bcin06g00510	939.164	4.22301	0.152959	697.388	1.10573e-153	5.55658e-151
Bcin16g03270	52.3657	4.21351	0.426382	125.615	3.73301e-29	1.30879e-27
Bcin10g01470	258.127	4.20838	0.28851	195.415	2.09185e-44	1.21293e-42
Bcin07g02030	16.9173	4.17489	0.742962	40.2621	2.22078e-10	2.44889e-09
Bcin06g00250	3.00973	4.16595	1.51435	8.49794	0.00355549	0.0119152
Bcin13g01080	8.34914	4.15387	1.01967	22.2058	2.44937e-06	1.62465e-05
Bcin09g03940	1231.3	4.14836	0.407613	81.3622	1.87915e-19	3.99007e-18
Bcin09g00050	5.26211	4.08125	1.25297	14.1721	0.000166827	0.000786302
Bcin03g01080	5.24447	4.04885	1.28607	12.4898	0.00040918	0.00177261
Bcin15g04770	1152.02	4.02201	0.161535	537.409	6.90356e-119	2.20768e-116
Bcin14g01160	17.8211	4.01291	0.686135	43.7354	3.75905e-11	4.44225e-10
Bcin06g03780	173.518	3.98953	0.259103	251.625	1.14883e-56	9.6989e-55
Bcin16g02490	9.89872	3.94922	0.919938	22.9292	1.6808e-06	1.14435e-05
Bcin02g00300	1675.75	3.91784	0.148643	591.514	1.17407e-130	4.425e-128
Bcin12g06660	379.879	3.87916	0.218723	292.115	1.72061e-65	1.85282e-63
Bcin05g01660	409.902	3.85003	0.175765	482.72	5.46912e-107	1.31172e-104
Bcin06g04420	115.473	3.84808	0.287737	198.711	3.99214e-45	2.3668e-43
Bcin03g01810	260.44	3.82764	0.216093	318.218	3.54072e-71	4.34479e-69
Bcin09g03070	336.615	3.8141	0.213981	303.407	5.9627e-68	6.8396e-66
Bcin06g05290	17.9266	3.79917	0.65248	41.9214	9.50168e-11	1.08754e-09
Bcin08g03230	1414.19	3.78678	0.509159	44.5473	2.48283e-11	2.98081e-10
Bcin01g09640	12.957	3.72564	0.762798	28.7726	8.1395e-08	6.66378e-07
Bcin02g02720	46.0444	3.70878	0.413358	94.3242	2.67854e-22	6.68242e-21
Bcin02g06220	84.1534	3.68589	0.308955	163.861	1.62221e-37	7.31587e-36
Bcin12g05690	892.201	3.64995	0.556092	35.1802	3.00566e-09	2.94783e-08
Bcin01g04540	187.072	3.63456	0.231973	255.642	1.52959e-57	1.33403e-55
Bcin15g03170	228.649	3.59747	0.223679	258.386	3.85772e-58	3.45005e-56
Bcin11g02690	387.609	3.59115	0.183428	371.82	7.5168e-83	1.22038e-80
Bcin12g06300	36.2797	3.57909	0.483488	59.9185	9.88697e-15	1.55264e-13
Bcin07g02980	83.5558	3.56379	0.326157	127.846	1.21308e-29	4.33954e-28
Bcin07g05430	36.2613	3.5584	0.483178	58.8788	1.6769e-14	2.59097e-13
Bcin06g07600	61.7391	3.54185	0.366737	101.882	5.89372e-24	1.62393e-22
Bcin11g02140	279.024	3.51844	0.198826	312.679	5.6974e-70	6.91088e-68
Bcin04g02270	36.7052	3.51539	0.432371	77.8847	1.09237e-18	2.22974e-17
Bcin03g00020	7.3813	3.47844	0.94985	15.8149	6.98486e-05	0.000353701
Bcin03g00080	132.421	3.46694	0.250328	206.318	8.73584e-47	5.35985e-45
Bcin13g01780	22.9977	3.44839	0.552731	44.4073	2.66687e-11	3.19087e-10
Bcin12g06510	21.179	3.44706	0.577664	40.588	1.87961e-10	2.08575e-09
Bcin10g02530	255.712	3.41157	0.216179	242.321	1.22669e-54	9.7333e-53
Bcin07g06590	367.144	3.38671	0.233841	190.134	2.97185e-43	1.63343e-41
Bcin16g02950	37.4637	3.38329	0.493288	48.4648	3.36278e-12	4.32246e-11
Bcin14g03270	8742.59	3.38282	0.135384	523.825	6.22901e-116	1.87813e-113
Bcin01g00800	70.6341	3.33988	0.331767	108.657	1.92937e-25	5.6715e-24
Bcin13g04470	132.346	3.33213	0.626529	24.3514	8.02702e-07	5.71202e-06
Bcin06g05970	9.93252	3.31987	0.802866	19.4969	1.00761e-05	6.01433e-05
Bcin16g03260	193.08	3.31918	0.214004	247.522	9.01109e-56	7.42922e-54
Bcin05g00730	54.534	3.30157	0.374354	83.2578	7.20218e-20	1.57034e-18
Bcin15g04480	128.936	3.29845	0.29102	126.006	3.06561e-29	1.08199e-27
Bcin04g06710	97.4076	3.29418	0.275405	154.617	1.69749e-35	7.19422e-34
Bcin09g03630	45.9493	3.26157	0.410668	66.6171	3.29721e-16	5.72293e-15
Bcin14g03680	210.216	3.25003	0.212295	235.365	4.03e-53	3.03776e-51
Bcin07g04020	3.10345	3.23945	1.37325	6.49243	0.0108335	0.0313824
Bcin16g02850	15.47	3.21467	0.650442	26.9368	2.10213e-07	1.63476e-06
Bcin13g05720	334.373	3.2018	0.208735	220.38	7.47287e-50	5.08782e-48
Bcin04g00040	4664.47	3.19563	0.455608	41.6074	1.11568e-10	1.26328e-09
Bcin03g00060	1110.59	3.17414	0.134185	508.595	1.282e-112	3.46897e-110
Bcin16g05150	65.2352	3.16496	0.410393	57.784	2.92544e-14	4.43566e-13
Bcin16g05190	175.522	3.16375	0.268952	131.75	1.69725e-30	6.32901e-29
Bcin13g03460	40.8739	3.14753	0.393371	70.6741	4.21387e-17	7.89858e-16
Bcin15g02280	5.9431	3.14415	1.00996	10.8494	0.000988266	0.00388134
Bcin06g00500	58.394	3.1371	0.329105	100.022	1.50741e-23	4.04776e-22
Bcin16g05100	184.205	3.12835	0.212193	221.899	3.48508e-50	2.41961e-48
Bcin06g00680	46.1986	3.11442	0.365373	80.2085	3.36919e-19	7.0406e-18
Bcin13g00140	38.7366	3.1128	0.396859	68.2031	1.47494e-16	2.66069e-15
Bcin10g01780	253.425	3.08669	0.184507	282.342	2.31847e-63	2.44668e-61
Bcin15g05670	38.4339	3.06505	0.417454	57.6534	3.12614e-14	4.72639e-13
Bcin05g04010	498.307	3.06451	0.182469	260.464	1.35982e-58	1.23708e-56
Bcin09g00940	25.0696	3.05765	0.479304	45.4158	1.59342e-11	1.94397e-10
Bcin05g02050	371.067	3.0253	0.17683	280.441	6.01905e-63	6.28902e-61
Bcin01g10840	1986	3.0232	0.135302	442.35	3.3344e-98	6.51628e-96
Bcin08g01910	30.8588	3.01271	0.442871	50.3991	1.25455e-12	1.68551e-11
Bcin11g02640	1477.25	2.99935	0.154967	332.714	2.46464e-74	3.21103e-72
Bcin15g03980	10938.3	2.97874	0.131459	444.495	1.13826e-98	2.31002e-96
Bcin01g04810	172.485	2.97827	0.212605	199.913	2.18227e-45	1.3085e-43
Bcin08g01290	9.08837	2.97092	0.794934	15.3692	8.84188e-05	0.000437166
Bcin02g04800	242.715	2.96257	0.206654	199.396	2.82965e-45	1.68708e-43
Bcin12g04940	350.476	2.95432	0.942418	8.50515	0.00354143	0.0118794
Bcin16g04430	28.3149	2.9489	0.444319	48.5892	3.15598e-12	4.08534e-11
Bcin06g03790	88.3005	2.92486	0.282429	110.885	6.27041e-26	1.88523e-24
Bcin13g03890	16.304	2.90864	0.639487	21.6612	3.25297e-06	2.11644e-05
Bcin14g00670	71.1347	2.90127	0.307623	92.5434	6.58653e-22	1.61646e-20
Bcin01g00790	83.693	2.89444	0.284909	107.303	3.82022e-25	1.0985e-23
Bcin03g03810	8.90384	2.89055	0.773043	15.4406	8.51372e-05	0.000422801
Bcin09g04620	90.2771	2.87433	0.263787	125.219	4.55864e-29	1.5877e-27
Bcin15g00660	106.367	2.86954	0.25559	129.886	4.3401e-30	1.58481e-28
Bcin13g00280	1558.84	2.84737	0.124818	472.444	9.41934e-105	2.20894e-102
Bcin02g08790	38.5098	2.84222	0.39233	55.9687	7.36337e-14	1.07626e-12
Bcin12g05070	23.2833	2.84083	0.524231	30.6273	3.12662e-08	2.68472e-07
Bcin06g03740	30.8459	2.79615	0.435783	43.6575	3.91176e-11	4.60724e-10
Bcin03g08230	10.5633	2.77653	0.731942	15.3686	8.84441e-05	0.000437166
Bcin01g01440	11.5374	2.7632	0.669043	18.6198	1.59554e-05	9.21604e-05
Bcin09g00150	2893.15	2.75927	0.446494	33.5367	6.99324e-09	6.59515e-08
Bcin09g03760	9.00124	2.7439	0.806713	12.2469	0.00046603	0.00198949
Bcin03g00270	70.1153	2.73352	0.29525	89.4728	3.10879e-21	7.38898e-20
Bcin02g00290	12.5421	2.72541	0.654748	18.5478	1.65695e-05	9.52383e-05
Bcin02g03050	64.8731	2.7209	0.356548	57.6123	3.19226e-14	4.81944e-13
Bcin05g07190	7050.61	2.69969	0.134971	354.834	3.75397e-79	5.50218e-77
Bcin05g06280	120.828	2.69856	0.272486	96.1088	1.08743e-22	2.75856e-21
Bcin06g01140	1481.16	2.68477	0.1246	425.239	1.76617e-94	3.15904e-92
Bcin07g03690	15.3974	2.68299	0.610527	20.2776	6.69792e-06	4.13836e-05
Bcin15g03080	141.338	2.67964	0.231595	133.814	6.00027e-31	2.26146e-29
Bcin04g06880	196.167	2.67203	0.197631	182.455	1.41095e-41	7.40782e-40
Bcin06g04130	343.509	2.66742	0.180694	208.256	3.29948e-47	2.06032e-45
Bcin01g04820	102.153	2.65307	0.248526	117.07	2.77107e-27	8.80818e-26
Bcin16g02560	21.4787	2.6509	0.501608	29.6168	5.26464e-08	4.43398e-07
Bcin11g01450	82.2833	2.65009	0.282564	89.736	2.72157e-21	6.48324e-20
Bcin15g03060	22152.5	2.64457	0.13153	358.538	5.86187e-80	8.83719e-78
Bcin03g00070	164.042	2.64334	0.22099	141.565	1.21079e-32	4.83994e-31
Bcin09g01320	350.733	2.64017	0.245052	106.923	4.62807e-25	1.32358e-23
Bcin01g09230	516.514	2.63521	0.149859	294.977	4.09355e-66	4.45353e-64
Bcin07g05320	7.58413	2.61911	0.829086	10.5624	0.0011541	0.00444174
Bcin03g00005	37596.6	2.61228	0.11721	441.428	5.29257e-98	9.97367e-96
Bcin13g04200	102.231	2.60254	0.284518	82.5289	1.04134e-19	2.2427e-18
Bcin08g00110	1589.05	2.59552	0.143302	298.533	6.87729e-67	7.63958e-65
Bcin03g07320	183.967	2.58945	0.278944	81.0512	2.19942e-19	4.63283e-18
Bcin08g03220	4739.79	2.58619	0.487662	25.0259	5.65655e-07	4.10547e-06
Bcin01g02510	274.703	2.5813	0.174137	216.086	6.46009e-49	4.26083e-47
Bcin06g01900	8.37713	2.5704	0.759426	12.2714	0.000459942	0.00196588
Bcin07g01720	224.521	2.56772	0.183962	193.66	5.05219e-44	2.85111e-42
Bcin03g05720	1469.56	2.54293	0.132883	336.321	4.03824e-75	5.32695e-73
Bcin13g00570	416.605	2.53396	0.150316	275.853	6.0169e-62	5.93424e-60
Bcin04g06590	10.1944	2.53157	0.716574	13.1038	0.000294703	0.00131699
Bcin03g01570	6682.96	2.51892	0.719793	10.9506	0.000935709	0.00370388
Bcin10g04400	368.497	2.50922	0.177418	191.028	1.89636e-43	1.05328e-41
Bcin15g04020	4.91148	2.49601	0.976302	6.9995	0.00815325	0.0246678
Bcin06g06090	33.6615	2.49157	0.445696	31.4311	2.06644e-08	1.83253e-07
Bcin07g02180	304.254	2.47821	0.178164	187.047	1.40264e-42	7.55205e-41
Bcin16g04990	45.505	2.47709	0.359823	48.4223	3.43635e-12	4.41166e-11
Bcin09g03930	1443.65	2.45867	0.456637	26.0983	3.24473e-07	2.45812e-06
Bcin03g08170	378.741	2.45106	0.160907	224.332	1.02703e-50	7.17762e-49
Bcin14g03130	7.71737	2.45035	0.770184	10.8037	0.00101295	0.00396062
Bcin03g05230	20.8974	2.44798	0.484914	26.8859	2.1583e-07	1.66993e-06
Bcin15g05700	5.82332	2.43195	0.901277	7.69498	0.00553747	0.0175276
Bcin08g06270	78.5781	2.43171	0.263458	88.0471	6.39153e-21	1.49666e-19
Bcin06g03800	100.176	2.4278	0.246097	98.9632	2.57235e-23	6.8206e-22
Bcin11g02650	362.402	2.41775	0.229839	103.228	2.98724e-24	8.27412e-23
Bcin11g02700	1213.55	2.40443	0.151127	233.629	9.63698e-53	7.11182e-51
Bcin08g05450	28.2158	2.39751	0.450643	29.0528	7.04324e-08	5.80682e-07
Bcin14g05580	8.2151	2.39509	0.904787	7.03705	0.00798405	0.0242127
Bcin15g00290	1196.83	2.39362	0.123529	351.003	2.563e-78	3.65505e-76
Bcin16g04090	58.8492	2.37782	0.298933	65.4306	6.01964e-16	1.02295e-14
Bcin10g01240	4633.6	2.37687	0.419438	29.0485	7.05888e-08	5.81518e-07
Bcin01g08140	80.4682	2.37613	0.265217	81.9963	1.36341e-19	2.91848e-18
Bcin01g07640	312.197	2.36779	0.159245	217.421	3.30311e-49	2.22024e-47
Bcin15g03990	5447.41	2.3611	0.104928	462.846	1.15486e-102	2.64941e-100
Bcin08g06010	11.793	2.35861	0.669688	12.7972	0.000347131	0.00152828
Bcin12g06390	24.1809	2.34849	0.472933	25.3737	4.7231e-07	3.48065e-06
Bcin15g02410	14.1492	2.33881	0.640897	13.5777	0.000228894	0.00105481
Bcin11g00260	456.648	2.3372	0.179263	160.686	8.01324e-37	3.52349e-35
Bcin07g05680	169.581	2.33413	0.197796	139.279	3.82668e-32	1.50123e-30
Bcin07g06950	86.7583	2.32792	0.261196	80.4973	2.91102e-19	6.11952e-18
Bcin12g00710	406.491	2.32516	0.151571	228.22	1.45695e-51	1.0319e-49
Bcin11g05410	8.74517	2.31854	0.724819	10.7915	0.00101969	0.00398252
Bcin15g03960	483.907	2.31659	0.162383	193.799	4.71227e-44	2.68803e-42
Bcin14g01660	30.6199	2.31637	0.415113	31.952	1.58029e-08	1.43148e-07
Bcin06g05560	865.255	2.31207	0.176108	159.93	1.17196e-36	5.11062e-35
Bcin12g00380	218.581	2.30918	0.259265	75.029	4.63846e-18	9.13239e-17
Bcin12g00760	173.906	2.30227	0.236029	92.0452	8.47178e-22	2.05997e-20
Bcin03g09320	34.8626	2.3019	0.383885	37.1499	1.09389e-09	1.12842e-08
Bcin11g02630	13909.3	2.29759	0.12243	321.102	8.33369e-72	1.05958e-69
Bcin16g01510	15.0154	2.29596	0.557012	17.7526	2.51569e-05	0.000138705
Bcin01g10160	65.9866	2.29469	0.282541	67.711	1.89306e-16	3.36888e-15
Bcin16g00770	153.232	2.29041	0.199784	132.398	1.22469e-30	4.58302e-29
Bcin10g02920	47.3573	2.28722	0.331477	48.9171	2.67008e-12	3.47012e-11
EFBcG00000013145	839085	2.2868	0.484156	20.3029	6.61001e-06	4.09603e-05
Bcin14g04530	475.886	2.28032	0.151505	217.615	2.99666e-49	2.02717e-47
Bcin03g01580	22.3016	2.26658	0.466437	24.5109	7.38905e-07	5.27582e-06
Bcin11g04920	74.9171	2.25938	0.285957	62.7743	2.31802e-15	3.78085e-14
Bcin12g06380	40.9208	2.2585	0.492722	20.281	6.68617e-06	4.13352e-05
Bcin09g01070	83.5881	2.2554	0.260517	75.98	2.86554e-18	5.72727e-17
Bcin06g04200	148.376	2.25032	0.264944	69.5017	7.63469e-17	1.41101e-15
Bcin13g02960	43.6581	2.2495	0.393911	32.4538	1.22059e-08	1.12008e-07
Bcin14g01360	385.147	2.24093	0.218076	99.2638	2.21013e-23	5.88977e-22
Bcin04g06630	880.2	2.23255	0.405839	27.7522	1.37893e-07	1.10576e-06
Bcin03g06700	1544.92	2.23024	0.373623	32.6412	1.10843e-08	1.02338e-07
Bcin05g03680	113.74	2.22758	0.264996	69.3127	8.40267e-17	1.55023e-15
Bcin05g08400	53.4476	2.22296	0.392759	31.387	2.11393e-08	1.8668e-07
Bcin02g00870	9.95682	2.216	0.698272	10.42	0.00124657	0.00474741
Bcin01g09570	316.49	2.21513	0.218237	97.6233	5.06045e-23	1.31534e-21
Bcin13g05860	60.8534	2.21488	0.315982	49.3018	2.19467e-12	2.87349e-11
Bcin15g04000	623.037	2.20169	0.141846	230.15	5.52969e-52	3.9969e-50
Bcin12g01950	2103.3	2.2011	0.127055	278.952	1.27079e-62	1.28948e-60
Bcin16g00930	27.718	2.19725	0.437528	25.6524	4.08777e-07	3.03791e-06
Bcin03g05930	1469.57	2.18951	0.13416	248.857	4.60961e-56	3.83033e-54
Bcin03g07790	12.3274	2.18283	0.606313	13.4777	0.000241411	0.00110669
Bcin12g02050	3274.32	2.18063	0.198199	111.453	4.70897e-26	1.41982e-24
Bcin02g07090	136.341	2.16906	0.229831	87.9178	6.82317e-21	1.58951e-19
Bcin15g03970	417.737	2.16563	0.162117	171.524	3.43822e-39	1.67979e-37
Bcin04g06530	34.4578	2.15341	0.395918	29.9503	4.4326e-08	3.76326e-07
Bcin11g04460	190.927	2.13786	0.192451	122.017	2.28915e-28	7.79272e-27
Bcin13g05710	176.451	2.13475	0.195745	118.073	1.67152e-27	5.46115e-26
ENSRNA049511891	286520	2.12202	0.43273	22.1486	2.52334e-06	1.66756e-05
EFBcG00000013129	286519	2.12202	0.43273	22.1485	2.52355e-06	1.66756e-05
Bcin02g02730	204.8	2.12176	0.613724	11.0769	0.000874104	0.0034941
Bcin01g10830	5.59051	2.10393	0.875263	6.0085	0.0142371	0.0396736
Bcin09g01610	809.429	2.10225	0.217474	87.2303	9.65926e-21	2.2016e-19
Bcin02g04610	561.337	2.10184	0.135965	230.661	4.2776e-52	3.13483e-50
Bcin11g04820	195.152	2.09867	0.179412	136.538	1.52195e-31	5.86171e-30
Bcin05g02520	90.6007	2.09699	0.296049	49.2611	2.24061e-12	2.92638e-11
Bcin06g01130	26.5419	2.09628	0.422785	25.2583	5.01446e-07	3.66973e-06
Bcin07g04950	1333.65	2.09252	0.227285	78.7429	7.07411e-19	1.45807e-17
Bcin01g04110	6.20931	2.08685	0.822337	6.72481	0.00950808	0.0282009
Bcin02g07230	6.03971	2.08559	0.859165	6.12782	0.0133071	0.0374478
Bcin01g11290	67.5562	2.07555	0.283695	54.0571	1.94745e-13	2.78475e-12
Bcin01g09420	35.0703	2.07297	0.364292	33.2298	8.18847e-09	7.66752e-08
Bcin09g00680	25.3204	2.06675	0.43721	22.8662	1.73677e-06	1.17942e-05
Bcin01g03620	27.5386	2.0618	0.403279	26.9932	2.04171e-07	1.5913e-06
Bcin01g08360	318.048	2.05961	0.19229	110.257	8.60903e-26	2.57369e-24
Bcin06g03440	132.72	2.05617	0.229442	79.3106	5.30744e-19	1.10255e-17
Bcin02g07100	102.139	2.05365	0.289837	48.9724	2.59595e-12	3.37794e-11
Bcin01g04230	698.041	2.05135	0.173692	131.74	1.7057e-30	6.33811e-29
Bcin03g06680	2917.03	2.04516	0.491656	16.033	6.22468e-05	0.000318107
Bcin10g01500	4359.85	2.03968	0.17187	130.895	2.61e-30	9.59697e-29
Bcin03g01070	38.4522	2.03593	0.367052	31.1018	2.44849e-08	2.13192e-07
Bcin03g00350	40.2913	2.03471	0.366269	31.2202	2.30355e-08	2.02073e-07
Bcin05g02490	199.902	2.02697	0.204974	95.6282	1.3862e-22	3.49966e-21
Bcin06g01120	10.484	2.02284	0.638347	10.4002	0.00126002	0.00479342
Bcin03g09110	345.621	2.02052	0.182513	117.932	1.79428e-27	5.77926e-26
Bcin12g06580	115.597	2.01328	0.236353	72.0652	2.08204e-17	3.98761e-16
Bcin13g00730	10.3889	2.0122	0.641851	10.172	0.00142588	0.0053435
Bcin11g00210	105.152	2.00865	0.264265	56.8415	4.72398e-14	7.03133e-13
Bcin07g02650	16.9732	1.99748	0.577301	12.0332	0.000522621	0.00220344
Bcin07g06070	1320.87	1.99678	0.118281	270.628	8.27938e-61	8.09003e-59
Bcin08g03740	600.74	1.99413	0.497707	14.9586	0.000109895	0.000536166
Bcin01g07320	267.18	1.98737	0.188427	108.042	2.63135e-25	7.64977e-24
Bcin11g02680	1871.3	1.98693	0.119254	261.935	6.49785e-59	6.0683e-57
Bcin11g04730	44.2962	1.98659	0.33726	35.1719	3.0185e-09	2.95768e-08
Bcin03g06110	805.665	1.9853	0.130767	220.651	6.52234e-50	4.4695e-48
Bcin11g02280	455.212	1.97634	0.179335	116.053	4.62786e-27	1.45784e-25
Bcin08g03840	15.0646	1.95634	0.542022	13.3882	0.000253213	0.00115179
Bcin07g03780	36.8316	1.95288	0.452773	18.3034	1.88366e-05	0.000106643
Bcin11g05940	38.4018	1.95036	0.383716	25.8786	3.63584e-07	2.73478e-06
Bcin06g05360	39.4731	1.94804	0.370951	27.6784	1.43252e-07	1.14439e-06
Bcin05g00560	9.37775	1.94497	0.727914	7.23523	0.00714867	0.0219302
Bcin01g00580	25.1525	1.94488	0.428648	21.0206	4.54381e-06	2.89209e-05
Bcin02g07480	10.1379	1.94357	0.644032	9.37909	0.00219475	0.00778004
Bcin16g00310	1596.16	1.93901	0.152127	153.04	3.7547e-35	1.56614e-33
Bcin12g02680	563.14	1.92339	0.493117	14.2438	0.000160591	0.000757922
Bcin13g02210	98.2183	1.92095	0.23431	67.6409	1.96151e-16	3.47897e-15
Bcin14g00240	9.94741	1.91841	0.664766	8.52889	0.00349553	0.0117516
Bcin06g05120	20.5303	1.91578	0.476342	16.4752	4.92902e-05	0.000257123
Bcin04g06130	8.51454	1.91536	0.720451	7.23274	0.00715859	0.0219543
Bcin09g05150	298.925	1.91494	0.181482	108.111	2.54172e-25	7.40961e-24
Bcin02g01330	60.0962	1.90006	0.286828	44.4545	2.60337e-11	3.11843e-10
Bcin01g05680	231.628	1.90001	0.198354	89.3976	3.22935e-21	7.65829e-20
Bcin05g05430	93.7414	1.89368	0.245924	59.2796	1.36787e-14	2.13537e-13
Bcin06g01630	117.955	1.89211	0.697497	6.93012	0.00847558	0.0255114
Bcin06g00130	133.505	1.89075	0.216495	75.8101	3.12306e-18	6.21842e-17
Bcin01g08220	324.723	1.88953	0.488889	14.043	0.000178677	0.000836917
Bcin07g04060	16.1238	1.88926	0.530623	12.9189	0.00032528	0.00143833
Bcin06g01640	2735.64	1.88874	0.517718	12.4612	0.000415502	0.00179836
Bcin10g01860	25.6759	1.87709	0.408935	21.5834	3.38772e-06	2.20139e-05
Bcin12g04930	13.8944	1.8672	0.659321	7.9756	0.00474121	0.0152916
Bcin11g02660	2079.68	1.8642	0.128251	199.975	2.11499e-45	1.2754e-43
Bcin03g03480	72.5112	1.86279	0.266416	49.2267	2.28031e-12	2.97454e-11
Bcin03g04300	44.7696	1.85755	0.334704	31.0707	2.48805e-08	2.1628e-07
Bcin15g04030	179.075	1.84822	0.198552	85.5436	2.26653e-20	5.08908e-19
Bcin05g00320	1315.93	1.84671	0.130537	190.605	2.34567e-43	1.29601e-41
Bcin04g00460	141.841	1.84616	0.204573	81.1564	2.08541e-19	4.40147e-18
Bcin05g07030	452.769	1.84496	0.14134	166.15	5.12873e-38	2.35319e-36
Bcin13g03160	10.9245	1.84088	0.639477	8.44022	0.00367013	0.012245
Bcin08g02970	310.026	1.8386	0.182924	98.06	4.0589e-23	1.06356e-21
Bcin11g02670	11172.6	1.83343	0.109288	264.955	1.42735e-59	1.3449e-57
Bcin03g01560	14512.6	1.83236	0.570981	9.67347	0.00186948	0.00674715
Bcin07g00090	10.8349	1.82988	0.615023	9.08534	0.00257666	0.00898892
Bcin12g00690	175.344	1.82908	0.21801	68.8208	1.07827e-16	1.96528e-15
Bcin06g00024	12.6468	1.82039	0.625211	8.56912	0.00341912	0.0115238
Bcin14g05510	164.776	1.81991	0.197493	84.2399	4.38227e-20	9.71558e-19
Bcin12g02390	174.975	1.81865	0.196203	84.985	3.00644e-20	6.69345e-19
Bcin01g08370	50.3663	1.81618	0.354893	25.9943	3.42435e-07	2.58307e-06
Bcin05g06090	48.4943	1.81232	0.396248	20.6018	5.65424e-06	3.54963e-05
Bcin06g00640	233.105	1.81061	0.180206	99.2169	2.26307e-23	6.01567e-22
Bcin16g00630	2029.36	1.80545	0.137738	162.984	2.52235e-37	1.1279e-35
Bcin09g01760	90.5941	1.80212	0.234156	59.7178	1.09481e-14	1.71672e-13
Bcin01g07190	34.7917	1.79715	0.377062	22.8804	1.724e-06	1.17225e-05
Bcin11g00390	248.101	1.79346	0.195889	81.6345	1.63734e-19	3.49067e-18
Bcin15g01970	82.8051	1.78747	0.248677	51.9339	5.74017e-13	7.98104e-12
Bcin02g08100	1189.17	1.7843	0.226105	58.9694	1.60145e-14	2.48634e-13
Bcin04g06680	115.438	1.78341	0.235378	56.8691	4.65817e-14	6.95299e-13
Bcin05g07590	94.4224	1.77975	0.298456	34.8498	3.56137e-09	3.45116e-08
Bcin01g00940	751.347	1.77775	0.12798	186.514	1.83364e-42	9.82256e-41
Bcin04g03570	147.292	1.77159	0.205702	73.6374	9.38697e-18	1.82097e-16
Bcin03g06690	277.487	1.77143	0.503224	11.7365	0.000612866	0.00254429
Bcin05g02680	2574.33	1.76749	0.213563	64.7646	8.44007e-16	1.41378e-14
Bcin02g01950	80.8928	1.76584	0.268474	43.0848	5.24185e-11	6.1124e-10
Bcin12g00610	98.636	1.76067	0.257648	46.2326	1.05015e-11	1.30687e-10
Bcin02g03030	61.7734	1.76028	0.698572	6.05426	0.0138728	0.0388018
Bcin03g08920	90.6551	1.75593	0.295133	34.7749	3.70109e-09	3.57999e-08
Bcin01g08390	432.508	1.7543	0.176158	95.66	1.36411e-22	3.45215e-21
Bcin01g04560	58.9621	1.75373	0.31104	31.7297	1.77193e-08	1.59277e-07
Bcin02g01250	41.3344	1.75151	0.335335	27.5424	1.53691e-07	1.21948e-06
Bcin13g04360	445.956	1.73735	0.194665	76.5798	2.11493e-18	4.25122e-17
Bcin01g09910	706.552	1.7371	0.128348	177.521	1.68538e-40	8.59217e-39
Bcin13g04530	17.4468	1.73553	0.485229	13.054	0.000302639	0.00134871
Bcin13g00020	109.393	1.72367	0.227181	57.3681	3.61424e-14	5.43321e-13
Bcin11g00770	700.223	1.72237	0.127432	177.218	1.96249e-40	9.95681e-39
Bcin07g06960	1788.39	1.71208	0.127924	171.148	4.15439e-39	1.99278e-37
Bcin13g03560	996.92	1.71138	0.15242	120.741	4.35325e-28	1.47243e-26
Bcin05g02180	60.3943	1.71052	0.274205	39.3607	3.52314e-10	3.82114e-09
Bcin15g05550	1734.79	1.70195	0.119654	193.697	4.96017e-44	2.81423e-42
Bcin02g02300	198.883	1.69766	0.23714	49.7573	1.73987e-12	2.29798e-11
Bcin04g06620	183.636	1.69337	0.294741	31.8462	1.66878e-08	1.50647e-07
Bcin13g03540	80.6444	1.69189	0.249549	46.1407	1.10056e-11	1.36317e-10
Bcin02g04720	168.291	1.69115	0.194187	75.1414	4.38179e-18	8.64319e-17
Bcin05g00010	213.779	1.68202	0.203248	67.0111	2.69978e-16	4.73268e-15
Bcin01g02950	223.271	1.68117	0.18484	81.3149	1.92469e-19	4.07857e-18
Bcin14g00340	246.866	1.67841	0.216031	58.6111	1.92126e-14	2.95987e-13
Bcin07g05700	220.924	1.67266	0.188352	77.4679	1.34895e-18	2.72709e-17
Bcin11g04380	190.001	1.66175	0.195439	71.1937	3.23825e-17	6.09149e-16
Bcin12g06160	12.3633	1.65703	0.570405	8.59613	0.00336878	0.0113872
Bcin05g00310	23.0799	1.6538	0.44697	13.7831	0.000205174	0.000951736
Bcin07g06080	147.926	1.65128	0.19849	68.8475	1.06378e-16	1.94224e-15
Bcin06g02110	328.163	1.64826	0.170231	91.4982	1.11692e-21	2.70341e-20
Bcin05g07580	999.39	1.64692	0.164216	96.4821	9.00524e-23	2.29547e-21
Bcin03g00170	368.579	1.64108	0.154946	109.766	1.10279e-25	3.27825e-24
Bcin09g00730	10.8012	1.6293	0.603949	7.43484	0.00639729	0.019887
Bcin03g08100	10100.4	1.61933	0.155255	103.614	2.45884e-24	6.84647e-23
Bcin01g09630	4947.05	1.61025	0.120994	169.17	1.12305e-38	5.29089e-37
ENSRNA049511846	807.036	1.60011	0.490645	10.1432	0.00144834	0.00541945
Bcin07g06240	69.232	1.58582	0.273815	33.5723	6.86637e-09	6.4871e-08
Bcin12g03240	296.191	1.58097	0.163054	92.4544	6.88953e-22	1.68299e-20
Bcin02g01550	10.6911	1.57908	0.616597	6.65412	0.00989269	0.0290398
Bcin03g03000	22.4352	1.56988	0.427768	13.6529	0.000219906	0.00101601
Bcin02g02190	29.3064	1.56218	0.371574	17.9394	2.2805e-05	0.000127334
Bcin06g04060	682.923	1.56152	0.135324	129.44	5.43253e-30	1.97009e-28
Bcin05g06650	38.7303	1.56005	0.339127	21.3407	3.84485e-06	2.47256e-05
Bcin04g05300	4340.56	1.55986	0.361526	17.7817	2.47759e-05	0.000136819
Bcin04g04580	76.946	1.55609	0.277348	31.3177	2.19069e-08	1.93298e-07
Bcin02g00440	221.285	1.54915	0.180977	72.2103	1.93441e-17	3.71161e-16
Bcin12g00460	295.544	1.54584	0.159679	92.3517	7.25651e-22	1.76854e-20
Bcin10g02570	313.213	1.54368	0.15438	98.5283	3.20407e-23	8.43205e-22
Bcin01g03540	3005.34	1.53399	0.114964	171.176	4.09572e-39	1.97362e-37
Bcin05g04840	426.718	1.53383	0.207828	52.7267	3.8334e-13	5.37951e-12
Bcin02g02390	54.5526	1.53334	0.282976	29.6056	5.29528e-08	4.45623e-07
Bcin11g05550	485.174	1.5322	0.162529	86.4475	1.43493e-20	3.25652e-19
Bcin14g03930	359.283	1.52996	0.197168	58.5465	1.98543e-14	3.05427e-13
Bcin05g08060	111.901	1.52977	0.232461	43.0127	5.43851e-11	6.33472e-10
Bcin02g04510	907.467	1.52827	0.122646	150.883	1.11157e-34	4.61827e-33
Bcin03g06660	77.5411	1.52185	0.272165	31.1316	2.4112e-08	2.10119e-07
Bcin03g08080	64.9031	1.52127	0.271384	31.5421	1.95163e-08	1.74243e-07
Bcin15g04820	84.9376	1.52037	0.239787	40.2721	2.20943e-10	2.43892e-09
Bcin02g01610	1690.76	1.52027	0.140649	112.516	2.75393e-26	8.42383e-25
Bcin09g00960	168.58	1.51427	0.211846	50.3977	1.25539e-12	1.68551e-11
Bcin08g02950	1281.66	1.51049	0.124914	141.477	1.26565e-32	5.04016e-31
Bcin09g04390	1489.78	1.50949	0.135859	119.076	1.00781e-27	3.30294e-26
Bcin16g03870	103.569	1.50586	0.261216	32.8297	1.00598e-08	9.32053e-08
Bcin03g04570	39.2828	1.49999	0.326201	21.364	3.79828e-06	2.4441e-05
Bcin02g00013	319.902	1.49948	0.157921	88.6645	4.67796e-21	1.10425e-19
Bcin05g04990	10.5849	1.4983	0.635183	5.63198	0.0176357	0.0474909
Bcin15g01960	597.471	1.498	0.131716	126.472	2.42363e-29	8.58273e-28
Bcin13g04000	922.254	1.49753	0.220537	44.3876	2.69383e-11	3.21948e-10
Bcin06g04140	458.246	1.49448	0.158616	86.5886	1.33613e-20	3.03883e-19
Bcin03g01220	25.0617	1.48908	0.428501	12.1204	0.000498719	0.00211026
Bcin08g01310	13.2548	1.48817	0.614316	5.85457	0.0155367	0.0427644
Bcin15g03380	125.665	1.48376	0.232725	40.1449	2.35803e-10	2.59212e-09
Bcin06g05890	173.446	1.47984	0.19584	56.5145	5.5785e-14	8.24508e-13
Bcin13g01020	282.239	1.47749	0.153923	91.1474	1.33361e-21	3.22051e-20
Bcin03g00370	17.5932	1.47733	0.485598	9.33667	0.00224613	0.0079515
Bcin04g06730	990.571	1.47594	0.204623	50.1586	1.41807e-12	1.88475e-11
Bcin03g02890	78.1464	1.47092	0.282193	26.9228	2.11748e-07	1.64339e-06
Bcin11g05190	115.589	1.46997	0.206755	50.5948	1.13548e-12	1.53232e-11
Bcin01g06040	209.159	1.46453	0.193767	56.2831	6.27536e-14	9.22338e-13
Bcin01g09360	3016.96	1.46349	0.117443	149.755	1.96083e-34	8.05162e-33
Bcin06g03210	423.893	1.46197	0.232612	38.2584	6.19684e-10	6.55263e-09
Bcin03g06670	1132.94	1.46078	0.431397	11.0182	0.000902234	0.00358887
Bcin16g02940	35.4582	1.45843	0.379718	14.7174	0.00012489	0.000602086
Bcin07g04570	280.582	1.4561	0.187914	58.8594	1.69352e-14	2.61282e-13
Bcin03g03200	33.3354	1.45276	0.359025	16.4975	4.87148e-05	0.000254499
Bcin09g01050	14.9376	1.44744	0.549899	6.9626	0.00832312	0.0251241
Bcin05g06600	187.029	1.44723	0.182408	62.4102	2.7888e-15	4.51384e-14
Bcin13g05270	132.76	1.44668	0.210788	46.8774	7.55674e-12	9.51626e-11
Bcin15g04280	247.617	1.44534	0.173163	68.7214	1.13402e-16	2.05624e-15
Bcin10g03040	38.1925	1.44442	0.340268	18.1271	2.06643e-05	0.000116366
Bcin08g03790	400.227	1.44384	0.163761	76.0154	2.81455e-18	5.63603e-17
Bcin08g06240	1200.8	1.43697	0.125802	126.629	2.23973e-29	7.9582e-28
Bcin09g02790	2332.08	1.43251	0.387113	13.1731	0.000284003	0.0012759
Bcin16g02190	325.945	1.43126	0.15762	81.2199	2.01947e-19	4.27084e-18
Bcin02g08810	415.046	1.43074	0.148588	91.011	1.42874e-21	3.44235e-20
Bcin02g05330	38.218	1.4197	0.328289	18.8714	1.39837e-05	8.14852e-05
Bcin02g00460	1722.19	1.41902	0.127848	119.281	9.08912e-28	2.98808e-26
Bcin10g02610	515.863	1.41529	0.15229	84.3921	4.05773e-20	9.015e-19
Bcin12g00700	50.3783	1.40933	0.301584	21.8942	2.88109e-06	1.88963e-05
Bcin05g02850	649.57	1.40261	0.213871	41.6788	1.07571e-10	1.22065e-09
Bcin03g06200	1730.79	1.402	0.13944	97.871	4.46537e-23	1.16353e-21
Bcin02g00530	43.3259	1.39912	0.320168	19.1864	1.18553e-05	6.98542e-05
Bcin09g00870	1569.07	1.399	0.123479	124.564	6.3403e-29	2.19375e-27
Bcin01g09170	760.945	1.39636	0.188785	53.0541	3.24491e-13	4.56581e-12
Bcin02g04680	772.007	1.3949	0.125652	120.456	5.02612e-28	1.68383e-26
Bcin15g03820	64.3792	1.3929	0.289172	23.1371	1.50848e-06	1.03505e-05
Bcin01g04040	283.51	1.39152	0.224161	37.6067	8.65456e-10	9.00706e-09
Bcin06g04670	212.257	1.38913	0.183856	56.4131	5.87385e-14	8.66947e-13
Bcin13g04040	235.963	1.38883	0.166679	68.8094	1.08455e-16	1.97331e-15
Bcin08g02080	25593.2	1.38784	0.121789	125.194	4.61508e-29	1.60207e-27
Bcin05g01450	19.5256	1.38753	0.454527	9.39258	0.00217866	0.00773078
Bcin03g03830	25.3328	1.3857	0.43128	10.3773	0.00127577	0.00483419
Bcin02g00014	17.227	1.38271	0.568031	5.9042	0.0151049	0.0417829
Bcin07g01220	246.213	1.3809	0.169635	65.4944	5.82787e-16	9.93562e-15
Bcin13g04480	131.335	1.3733	0.214819	40.5952	1.87266e-10	2.08023e-09
Bcin03g05170	106.027	1.37283	0.261397	27.2941	1.74744e-07	1.37515e-06
Bcin01g01790	149.762	1.37031	0.195729	48.7706	2.87715e-12	3.73463e-11
Bcin14g01010	822.598	1.37008	0.137665	96.5636	8.64215e-23	2.21361e-21
Bcin15g01950	113.647	1.36826	0.213832	40.876	1.62205e-10	1.81137e-09
Bcin03g04090	863.327	1.36778	0.166764	65.3568	6.24935e-16	1.06028e-14
Bcin01g03770	14.6594	1.36738	0.536417	6.52195	0.0106551	0.0310017
Bcin12g00260	230.705	1.36682	0.172917	61.8388	3.72748e-15	5.98723e-14
Bcin02g04390	17.4603	1.36418	0.466064	8.67409	0.00322766	0.0109452
Bcin09g05160	142.204	1.36219	0.224636	36.3175	1.67653e-09	1.69956e-08
Bcin06g07590	26.6747	1.35786	0.512818	6.9554	0.00835668	0.0251966
Bcin15g00750	60.1142	1.35198	0.282136	22.9842	1.63336e-06	1.11421e-05
Bcin06g07480	127.291	1.35111	0.205819	42.9656	5.5712e-11	6.47498e-10
Bcin07g04070	5824.51	1.34785	0.161592	67.2479	2.3942e-16	4.22508e-15
Bcin01g08610	49.2623	1.34593	0.341618	15.4216	8.60017e-05	0.000426621
Bcin10g05370	1094.81	1.34536	0.201588	43.1799	4.99298e-11	5.82864e-10
Bcin09g03800	985.415	1.34315	0.134393	97.3367	5.84874e-23	1.50909e-21
Bcin13g04730	442.239	1.34088	0.142359	87.3227	9.21826e-21	2.11824e-19
Bcin08g02350	26.5468	1.33823	0.410611	10.6383	0.00110767	0.00428019
Bcin16g03390	65.0149	1.33793	0.261149	26.3475	2.85192e-07	2.18247e-06
Bcin08g05540	657.723	1.33496	0.180788	53.0881	3.18918e-13	4.49337e-12
Bcin04g05170	38.1118	1.33383	0.326542	16.8201	4.10964e-05	0.00021728
Bcin08g01470	55.5591	1.33136	0.30841	18.5597	1.64667e-05	9.4699e-05
Bcin08g03460	62.855	1.32818	0.278807	22.7145	1.87949e-06	1.26575e-05
Bcin13g03100	36.1273	1.32232	0.367501	12.9597	0.000318271	0.00141182
Bcin06g00530	75.9003	1.31662	0.341462	14.6291	0.000130875	0.000628068
Bcin11g04240	346.872	1.31592	0.148271	77.7715	1.15675e-18	2.34754e-17
Bcin09g00770	50.2878	1.31561	0.305613	18.5306	1.672e-05	9.59987e-05
Bcin05g05000	28.3178	1.31289	0.393004	11.1845	0.000824818	0.00332479
Bcin12g00900	20.6026	1.31284	0.465623	7.98426	0.00471859	0.0152419
Bcin06g06690	145.148	1.3118	0.1932	45.9082	1.23923e-11	1.53313e-10
Bcin03g00030	15.3714	1.31146	0.504823	6.8187	0.00902082	0.0269374
Bcin02g02380	177.701	1.31013	0.192878	45.7188	1.36507e-11	1.68094e-10
Bcin03g00380	344.72	1.3092	0.156627	68.8859	1.04327e-16	1.90807e-15
Bcin01g08380	24.1453	1.30689	0.419264	9.78066	0.00176357	0.00642645
Bcin04g06770	499.695	1.30532	0.13511	91.8812	9.20397e-22	2.23286e-20
Bcin06g03060	569.561	1.30484	0.236104	29.7035	5.03431e-08	4.26039e-07
Bcin03g00340	62.5697	1.30368	0.277177	22.1533	2.51728e-06	1.66551e-05
Bcin05g05290	2632.63	1.301	0.1314	95.1849	1.73405e-22	4.36739e-21
Bcin09g00480	20.5959	1.2988	0.436086	8.94455	0.00278298	0.00961021
Bcin07g06910	419.756	1.29669	0.177477	52.2888	4.79096e-13	6.69655e-12
Bcin07g05810	91.4045	1.29337	0.261843	24.2206	8.59102e-07	6.09281e-06
Bcin04g00640	116.83	1.29012	0.223864	33.0111	9.16353e-09	8.51256e-08
Bcin02g01010	24.0414	1.28842	0.438314	8.62886	0.00330879	0.0112059
Bcin08g02660	134.952	1.28778	0.198214	42.1202	8.58322e-11	9.83482e-10
Bcin06g01280	475.556	1.28775	0.158742	64.5294	9.51029e-16	1.59052e-14
Bcin09g05170	56.2008	1.28748	0.295861	18.9407	1.34842e-05	7.87923e-05
Bcin05g03750	61.4093	1.28104	0.29772	18.4135	1.7779e-05	0.000101035
Bcin08g01460	1146.83	1.27538	0.154786	66.1503	4.17813e-16	7.19279e-15
Bcin01g04340	1201.83	1.2721	0.12559	100.178	1.39327e-23	3.76042e-22
Bcin14g02030	214.268	1.27196	0.168369	56.6901	5.10203e-14	7.58334e-13
Bcin02g01870	76.2672	1.27146	0.272159	21.7222	3.15127e-06	2.05534e-05
Bcin13g00720	30.1344	1.26938	0.363721	12.2531	0.000464497	0.00198455
Bcin03g08110	8592.35	1.26594	0.121237	105.82	8.07491e-25	2.29689e-23
Bcin10g01030	58021.6	1.2648	0.381265	10.6698	0.00108897	0.00422651
Bcin09g06080	47.7084	1.26307	0.29911	17.8966	2.33239e-05	0.000129819
Bcin15g04010	19248.3	1.26072	0.146832	71.5115	2.75643e-17	5.21301e-16
Bcin03g04780	107.812	1.25974	0.234305	28.7266	8.33501e-08	6.80273e-07
Bcin01g03310	15.0707	1.25788	0.508662	6.16589	0.0130237	0.0367878
Bcin14g05550	25.0092	1.25768	0.452946	7.69751	0.00552969	0.0175135
Bcin07g01270	194.132	1.25215	0.222375	31.2348	2.28629e-08	2.00893e-07
Bcin14g01780	14.6742	1.25178	0.509763	6.07565	0.0137058	0.0383857
Bcin03g09070	25.8661	1.24871	0.398554	9.88439	0.00166687	0.00613123
Bcin11g06400	1197.46	1.24759	0.119323	106.956	4.55155e-25	1.30523e-23
Bcin08g01550	6138.7	1.24598	0.134394	83.5071	6.34881e-20	1.39873e-18
Bcin10g05520	304.695	1.24587	0.162976	57.6896	3.06925e-14	4.64703e-13
Bcin01g03320	38.8609	1.24525	0.347242	12.8531	0.000336919	0.00148766
Bcin12g03420	235.994	1.24472	0.176185	49.3904	2.09766e-12	2.74989e-11
Bcin16g02110	178.47	1.24466	0.215137	33.0783	8.85189e-09	8.25212e-08
Bcin15g02550	247.442	1.24279	0.180462	46.8474	7.67353e-12	9.65183e-11
Bcin09g00500	35.8678	1.2424	0.376082	10.9051	0.000959017	0.00378195
Bcin01g02940	30.7459	1.24232	0.367008	11.5032	0.000694783	0.00284519
Bcin12g06310	150.684	1.23768	0.207531	35.2961	2.83192e-09	2.79825e-08
Bcin15g03370	232.963	1.23508	0.185799	43.6495	3.92783e-11	4.621e-10
Bcin08g00080	23.0479	1.23467	0.417721	8.7822	0.00304184	0.0103986
Bcin04g06150	40.811	1.23423	0.324696	14.5051	0.000139777	0.000668663
Bcin01g03530	2425.26	1.233	0.112274	117.613	2.10773e-27	6.74027e-26
Bcin15g04370	407.958	1.23008	0.149337	66.8387	2.94654e-16	5.1227e-15
Bcin05g02090	113.806	1.22928	0.226778	29.2238	6.44835e-08	5.3414e-07
Bcin04g00180	221.142	1.229	0.180885	45.6816	1.39124e-11	1.70718e-10
Bcin03g07390	8530.02	1.22872	0.201413	36.1573	1.82011e-09	1.83454e-08
Bcin13g01260	30.6683	1.22251	0.357573	11.7715	0.000601454	0.0025038
Bcin08g06220	597.423	1.2164	0.199747	36.2463	1.73894e-09	1.75945e-08
Bcin12g04620	454.244	1.21545	0.15064	64.0591	1.20741e-15	2.00975e-14
Bcin12g03650	93.0261	1.21449	0.227427	28.517	9.28782e-08	7.56283e-07
Bcin09g01290	52.051	1.2133	0.329872	13.4763	0.000241597	0.00110707
Bcin07g07110	362.547	1.21012	0.201566	35.3547	2.74808e-09	2.72305e-08
Bcin09g05210	28.6781	1.20975	0.402016	9.08802	0.0025729	0.00897997
Bcin08g01620	26.7219	1.20768	0.3893	9.66778	0.00187528	0.00675883
Bcin06g01700	332.103	1.20601	0.167736	50.9414	9.51639e-13	1.29398e-11
Bcin07g06640	18.5251	1.20418	0.512037	5.54137	0.0185721	0.0495177
Bcin04g05700	48852.9	1.20237	0.168462	49.5364	1.94721e-12	2.56221e-11
Bcin01g10130	6984.07	1.19949	0.115018	105.906	7.73257e-25	2.20545e-23
Bcin04g02970	643.855	1.19573	0.14621	65.6697	5.33203e-16	9.11975e-15
Bcin06g05800	908.388	1.19447	0.126636	87.2914	9.36555e-21	2.14392e-19
Bcin12g04280	15207.8	1.19251	0.146164	64.7761	8.39125e-16	1.40784e-14
Bcin08g01610	49.6414	1.19237	0.375825	9.99996	0.00156544	0.00579652
Bcin02g03010	144.029	1.19006	0.193551	37.6525	8.45399e-10	8.8157e-09
Bcin15g04320	89.1122	1.1875	0.26623	19.7953	8.61965e-06	5.20086e-05
Bcin13g00030	22.8938	1.18695	0.467693	6.42757	0.0112362	0.0323095
Bcin15g01940	186.08	1.18231	0.182978	41.4909	1.1842e-10	1.33943e-09
Bcin04g06700	86.3219	1.18188	0.241335	23.9558	9.8574e-07	6.93501e-06
Bcin06g02030	554.653	1.1814	0.135777	74.6042	5.75211e-18	1.12829e-16
Bcin06g01710	204.78	1.18115	0.201642	33.9258	5.72545e-09	5.46299e-08
Bcin05g01250	262.704	1.17697	0.161572	52.6112	4.06561e-13	5.69023e-12
Bcin01g09010	24.8377	1.17362	0.399323	8.67868	0.00321954	0.0109282
Bcin11g01860	579.464	1.17267	0.136251	72.9437	1.334e-17	2.57361e-16
Bcin01g03730	208.415	1.16702	0.484446	5.66795	0.0172776	0.0466677
Bcin11g05650	209.485	1.1659	0.243794	22.4749	2.12905e-06	1.42202e-05
Bcin16g02120	388.257	1.16172	0.145127	63.3604	1.72145e-15	2.82966e-14
Bcin06g04160	440.068	1.15683	0.139819	67.6436	1.95888e-16	3.47897e-15
Bcin11g02720	4181.23	1.15624	0.118574	92.8343	5.68599e-22	1.40525e-20
Bcin08g00740	113.343	1.15542	0.239695	23.0343	1.59139e-06	1.08698e-05
Bcin02g07680	625.218	1.15504	0.136383	70.6164	4.33904e-17	8.09008e-16
Bcin01g10530	146.703	1.15326	0.251492	20.7732	5.17009e-06	3.26511e-05
Bcin15g02230	27.8001	1.15318	0.373344	9.59683	0.00194914	0.00699396
Bcin03g07020	1791.79	1.15218	0.170388	44.6688	2.33351e-11	2.81113e-10
Bcin12g00050	23.8748	1.14812	0.407337	7.98945	0.00470507	0.0152029
Bcin05g01260	1316.52	1.14607	0.119528	90.177	2.17782e-21	5.2233e-20
Bcin06g07100	264.634	1.14347	0.169635	44.9695	2.00125e-11	2.4275e-10
Bcin15g00430	862.087	1.14124	0.197483	32.6755	1.08903e-08	1.00723e-07
Bcin05g04080	78.5288	1.13859	0.244587	21.6696	3.23889e-06	2.10858e-05
Bcin06g01490	277.499	1.13595	0.201342	31.3893	2.11146e-08	1.86619e-07
Bcin14g01070	96.5072	1.13556	0.22331	25.8465	3.6967e-07	2.77463e-06
Bcin02g08360	355.829	1.13397	0.187594	35.9649	2.009e-09	2.01722e-08
Bcin06g07090	433.114	1.13233	0.148782	57.1565	4.02469e-14	6.03304e-13
Bcin14g02370	2966.87	1.1321	0.121157	85.3724	2.47141e-20	5.53731e-19
Bcin15g01180	6168.93	1.13014	0.118192	89.2976	3.39678e-21	8.03727e-20
Bcin09g03220	2216.56	1.12799	0.424442	6.89208	0.00865783	0.0259932
Bcin09g04930	209.125	1.1264	0.186775	36.0688	1.90472e-09	1.91799e-08
Bcin15g04730	153	1.12257	0.210296	28.2882	1.0453e-07	8.48546e-07
Bcin03g00040	26.9838	1.11855	0.390067	8.24853	0.00407851	0.0134418
Bcin13g00710	37.8366	1.11677	0.388657	8.22163	0.0041394	0.0136084
Bcin01g00130	31.5882	1.1158	0.360452	9.61741	0.00192742	0.00693489
Bcin02g03040	30.3932	1.11529	0.376926	8.78541	0.00303649	0.0103871
Bcin07g02450	249.895	1.11442	0.182514	36.8543	1.27298e-09	1.30679e-08
Bcin10g03870	81.9075	1.11394	0.23155	23.1788	1.47614e-06	1.01417e-05
Bcin01g08500	642.764	1.1136	0.150645	53.7337	2.29589e-13	3.27856e-12
Bcin07g06060	1038.38	1.10844	0.12109	82.3758	1.12521e-19	2.41349e-18
Bcin01g03420	217.384	1.10748	0.176373	39.1103	4.00521e-10	4.33064e-09
Bcin13g01950	21.9428	1.10592	0.426221	6.7679	0.00928122	0.0276056
Bcin07g00230	36.2899	1.10564	0.348416	10.0939	0.0014876	0.00554526
Bcin11g01570	217.752	1.10155	0.169735	41.8353	9.92944e-11	1.13404e-09
Bcin07g05620	117.701	1.09889	0.20461	28.7864	8.08151e-08	6.62144e-07
Bcin04g02320	50.5265	1.09842	0.295694	13.8172	0.000201482	0.000936669
Bcin13g05490	225.979	1.09815	0.170467	41.2137	1.3646e-10	1.53035e-09
Bcin05g05260	1207.42	1.09756	0.125427	75.1948	4.26482e-18	8.42821e-17
Bcin04g01520	786.239	1.09562	0.132882	66.923	2.82318e-16	4.93262e-15
Bcin01g01550	2792.69	1.09353	0.111677	93.9506	3.23495e-22	8.03256e-21
Bcin09g01620	71.7826	1.09352	0.275018	15.7509	7.22518e-05	0.00036482
Bcin16g03420	64.6668	1.09208	0.270079	16.3588	5.24129e-05	0.000272336
Bcin02g00780	96.3386	1.09198	0.225214	23.4661	1.27132e-06	8.8381e-06
Bcin13g04690	163.335	1.09069	0.202305	28.8665	7.75414e-08	6.3631e-07
Bcin14g02300	119.546	1.08829	0.202372	28.8849	7.68078e-08	6.31272e-07
Bcin02g01020	2256.87	1.08305	0.132908	65.0601	7.2649e-16	1.2247e-14
Bcin11g02050	475.189	1.08227	0.147406	53.1864	3.03354e-13	4.29128e-12
Bcin07g02900	18.6027	1.07833	0.451955	5.71923	0.0167801	0.0455572
Bcin11g05680	223.888	1.07802	0.172692	38.6717	5.0142e-10	5.34988e-09
Bcin05g08340	76.6531	1.07667	0.285889	14.1102	0.000172407	0.000809707
Bcin07g00340	1064.35	1.07636	0.158354	45.3424	1.65425e-11	2.01312e-10
Bcin01g02500	259.066	1.06628	0.158765	44.8271	2.15226e-11	2.6017e-10
Bcin11g06470	363.287	1.06457	0.17804	35.2714	2.86813e-09	2.82872e-08
Bcin01g04710	747.078	1.06442	0.135482	60.8052	6.30106e-15	9.99926e-14
Bcin11g04230	478.521	1.06432	0.142068	55.4675	9.50187e-14	1.38308e-12
Bcin06g00670	23.4125	1.0614	0.411964	6.66303	0.00984333	0.0289431
Bcin07g06360	1541	1.05901	0.158363	43.8514	3.54278e-11	4.19606e-10
Bcin08g02880	656.006	1.05869	0.167477	39.3152	3.60616e-10	3.90717e-09
Bcin03g02910	30.4241	1.05504	0.368477	8.22718	0.00412677	0.0135772
Bcin01g04240	561.136	1.05225	0.149981	48.5359	3.24304e-12	4.17874e-11
Bcin02g01090	134.457	1.0518	0.198699	27.9342	1.25513e-07	1.00879e-06
Bcin04g01070	84.6205	1.05159	0.238834	19.3501	1.08816e-05	6.45496e-05
Bcin13g03090	1765.87	1.04672	0.36926	7.86849	0.00503036	0.0160865
Bcin16g02010	257.09	1.04671	0.17242	36.5483	1.4893e-09	1.51704e-08
Bcin09g02780	71.1183	1.04516	0.298921	12.1417	0.00049306	0.0020905
Bcin04g04350	288.418	1.04433	0.165556	39.4354	3.39097e-10	3.68537e-09
Bcin08g00100	32.5481	1.04316	0.382934	7.43469	0.00639782	0.019887
Bcin03g01140	199.277	1.04262	0.233373	19.7284	8.92645e-06	5.36451e-05
Bcin08g00090	458.822	1.041	0.212949	23.4935	1.25338e-06	8.7191e-06
Bcin16g03030	48.0513	1.03915	0.310763	11.1818	0.000826015	0.00332813
Bcin06g03980	707.968	1.03826	0.127832	65.1148	7.0659e-16	1.19586e-14
Bcin03g08680	164.442	1.03737	0.184332	31.551	1.94271e-08	1.73593e-07
Bcin01g01970	106.614	1.03666	0.226556	20.8558	4.95192e-06	3.13483e-05
Bcin12g05540	97.4165	1.03535	0.268586	14.7453	0.000123056	0.000594056
Bcin07g05110	246.16	1.03524	0.160447	41.3867	1.24906e-10	1.40526e-09
Bcin02g07920	113.183	1.03393	0.214714	23.1211	1.52112e-06	1.04304e-05
Bcin12g00190	538.979	1.03295	0.150975	46.2022	1.06655e-11	1.32415e-10
Bcin02g05540	260.412	1.03105	0.159572	41.4812	1.19011e-10	1.34468e-09
Bcin09g06530	152.256	1.03025	0.255455	16.0941	6.027e-05	0.000308934
Bcin03g00860	167.912	1.02875	0.232124	19.4594	1.02759e-05	6.11971e-05
Bcin03g07720	439.307	1.02874	0.142454	51.6362	6.6797e-13	9.23864e-12
Bcin07g05710	31.0149	1.02866	0.397071	6.70825	0.00959676	0.028424
Bcin11g04900	46.6888	1.02624	0.300503	11.6966	0.000626153	0.00259427
Bcin01g03010	283.701	1.02521	0.158193	41.6765	1.07695e-10	1.22073e-09
Bcin12g03500	39.3957	1.02457	0.333786	9.42598	0.00213932	0.00759888
Bcin16g04050	3743.94	1.02392	0.126568	64.214	1.11613e-15	1.86074e-14
Bcin11g06510	1667.62	1.02371	0.114492	78.6508	7.41171e-19	1.52467e-17
Bcin13g00440	478.151	1.02205	0.13822	54.1312	1.87539e-13	2.68899e-12
Bcin05g07440	198.555	1.02075	0.196507	26.7348	2.3338e-07	1.79509e-06
Bcin01g04550	214.877	1.0198	0.166337	37.412	9.5632e-10	9.90387e-09
Bcin01g10150	56335.7	1.01942	0.107642	87.8955	6.90051e-21	1.60399e-19
Bcin16g04750	251.656	1.01785	0.174211	33.8621	5.91595e-09	5.63966e-08
Bcin03g06360	390.049	1.01747	0.163744	38.1716	6.47884e-10	6.83029e-09
Bcin01g10140	4717.65	1.01703	0.110294	83.4535	6.52319e-20	1.43415e-18
Bcin16g03370	112.337	1.01648	0.213765	22.5536	2.04359e-06	1.3684e-05
Bcin02g02940	48.0001	1.01459	0.314276	10.4256	0.0012428	0.0047377
Bcin03g04160	134.594	1.01321	0.192374	27.6917	1.42273e-07	1.13829e-06
Bcin02g04940	28.3495	1.01245	0.378452	7.17497	0.00739276	0.0225871
Bcin09g01390	251.809	1.01242	0.18209	30.6149	3.14665e-08	2.69973e-07
Bcin09g00600	1178.49	1.01085	0.136852	53.6938	2.34307e-13	3.3369e-12
Bcin11g01900	107.764	1.01046	0.225545	20.02	7.66367e-06	4.66944e-05
Bcin08g03820	48.8063	1.01023	0.331662	9.26752	0.00233254	0.00822703
Bcin02g03580	267.352	1.01001	0.158647	40.2746	2.20654e-10	2.43828e-09
Bcin13g04100	22.9556	1.00896	0.40461	6.24321	0.012467	0.0353915
Bcin01g00450	1860.02	1.00776	0.121559	67.5885	2.01444e-16	3.56684e-15
Bcin12g01030	1540.78	1.0074	0.138758	51.8195	6.08458e-13	8.43765e-12
Bcin09g01310	403.213	1.00737	0.147374	46.2932	1.01819e-11	1.27008e-10
Bcin15g00230	2608.42	1.00716	0.13223	56.9892	4.38217e-14	6.55029e-13
Bcin01g06330	316.575	1.00693	0.174074	33.1231	8.65058e-09	8.07158e-08
Bcin01g05400	108.315	1.00423	0.207645	23.3744	1.33341e-06	9.23931e-06
Bcin09g01190	1940.37	1.00202	0.11098	80.228	3.33608e-19	6.98524e-18
Bcin11g05510	83.4527	1.00163	0.335295	8.85155	0.00292839	0.0100564
Bcin10g05620	35.6611	1.00005	0.339008	8.72437	0.00313985	0.0106887

## Sheet: Bc_Dnregulated
Gene ID	baseMean	log2FoldChange	lfcSE	stat	pvalue	padj
Bcin13g02080	8326.12	-8.5578	0.173721	2452.98	0	0
Bcin11g02020	58.5863	-8.20358	1.20155	204.153	2.59204e-46	1.58115e-44
Bcin13g02070	1189.32	-7.33271	0.258841	1358.32	2.40235e-297	1.2676e-293
Bcin02g00009	23.7149	-6.892	1.22918	83.273	7.14682e-20	1.5615e-18
Bcin13g02820	751.125	-6.19267	0.233754	974.349	6.76097e-214	1.01926e-210
Bcin15g05280	1239.97	-5.33645	0.172156	943.04	4.32132e-207	4.56029e-204
Bcin14g04970	1967.91	-5.0298	0.152265	949.196	1.9842e-208	2.32658e-205
Bcin07g07020	293.224	-4.95563	0.252712	507.185	2.59791e-112	6.68677e-110
Bcin02g08910	548.78	-4.72478	0.207108	535.022	2.28217e-118	7.08344e-116
Bcin16g04460	426.162	-4.62487	0.210404	538.713	3.59317e-119	1.18496e-116
Bcin01g08950	69.1403	-4.59561	0.435798	165.737	6.31508e-38	2.88498e-36
Bcin14g02470	2.46006	-4.58709	1.61804	8.30191	0.00396034	0.0131055
Bcin08g00970	13.2961	-4.51526	0.943273	36.5157	1.51443e-09	1.53967e-08
Bcin06g06520	2.28252	-4.48114	1.61216	8.02189	0.00462152	0.0149739
EFBcG00000013352	2.26204	-4.47047	1.6002	8.12636	0.00436262	0.0142314
Bcin16g02140	57.0265	-4.40628	0.452537	138.986	4.4361e-32	1.73386e-30
Bcin03g04410	11.8291	-4.35557	0.952791	32.5382	1.1687e-08	1.0762e-07
Bcin02g07810	4.20655	-4.34528	1.42496	11.4401	0.000718773	0.00293768
Bcin05g04650	167.695	-4.3047	0.283715	278.342	1.72508e-62	1.73378e-60
Bcin11g02170	513.751	-4.2869	0.234627	304.229	3.94862e-68	4.5791e-66
Bcin13g02300	3.75992	-4.17568	1.43655	10.2011	0.00140354	0.00526352
Bcin02g08880	652.922	-4.15717	0.207718	361.982	1.04222e-80	1.59399e-78
Bcin03g06930	1073.05	-4.15273	0.15774	632.017	1.82027e-139	7.38818e-137
Bcin14g04450	136.838	-4.06988	0.282548	261.146	9.65372e-59	8.85876e-57
Bcin04g01380	90.5442	-4.04671	0.347275	168.856	1.31536e-38	6.16934e-37
Bcin11g03760	2691.72	-3.98941	0.127967	827.513	5.62704e-182	3.49307e-179
Bcin09g02050	9.00905	-3.95916	0.998349	21.9261	2.8335e-06	1.86073e-05
Bcin03g00640	654.798	-3.902	0.168196	518.511	8.92229e-115	2.54478e-112
Bcin02g05480	91.4394	-3.88287	0.349671	142.042	9.52023e-33	3.83462e-31
Bcin02g08890	305.371	-3.85552	0.216908	325.896	7.5272e-73	9.68714e-71
Bcin01g04840	2.92112	-3.78759	1.5214	6.94701	0.00839597	0.0253006
Bcin06g04030	122.598	-3.72059	0.282324	202.713	5.34205e-46	3.23992e-44
Bcin01g07900	5.22678	-3.67589	1.24618	11.119	0.000854465	0.00342207
Bcin05g00005	2.7072	-3.67501	1.52111	6.50494	0.0107575	0.0312308
Bcin16g01680	155.017	-3.66123	0.259444	221.495	4.26949e-50	2.94483e-48
Bcin09g04220	291.777	-3.64527	0.207615	319.705	1.67958e-71	2.11008e-69
Bcin13g02170	163.272	-3.63067	0.249393	236.144	2.72617e-53	2.08473e-51
EFBcG00000013263	41.413	-3.61504	0.452143	77.7812	1.15113e-18	2.34514e-17
Bcin11g02010	194.181	-3.58632	0.230428	265.339	1.17682e-59	1.11883e-57
Bcin02g00360	329.383	-3.5851	0.192932	356.017	2.07418e-79	3.08293e-77
Bcin02g01260	304.721	-3.55944	0.201794	318.947	2.45568e-71	3.0488e-69
Bcin01g03940	197.472	-3.53305	0.233083	245.547	2.42808e-55	1.97104e-53
Bcin01g02380	54.4419	-3.51257	0.383464	101.53	7.03818e-24	1.91922e-22
Bcin13g05380	142.243	-3.50761	0.263313	194.463	3.37433e-44	1.94586e-42
Bcin02g09240	1239.08	-3.50245	0.141546	553.069	2.7065e-122	9.21344e-120
Bcin09g00520	67.0704	-3.47911	0.354647	111.749	4.05539e-26	1.22979e-24
Bcin04g00780	257.39	-3.47303	0.226472	233.877	8.50826e-53	6.32307e-51
Bcin12g00350	376.397	-3.46621	0.200132	291.219	2.69781e-65	2.87576e-63
Bcin12g06190	69.8992	-3.44265	0.349908	110.459	7.77244e-26	2.33019e-24
Bcin02g07820	921.038	-3.43335	0.160068	417.632	7.99434e-93	1.38302e-90
Bcin02g08770	171.166	-3.43118	0.232563	239.74	4.48215e-54	3.47795e-52
Bcin02g08900	314.068	-3.41542	0.195445	309.693	2.5471e-69	3.05449e-67
Bcin01g01480	698.1	-3.40478	0.154812	459.079	7.62547e-102	1.67649e-99
Bcin07g06740	35.9265	-3.38673	0.453575	67.1423	2.52599e-16	4.44279e-15
Bcin09g00220	20173.5	-3.37914	0.126972	591.9	9.67545e-131	3.78167e-128
Bcin10g00500	779.202	-3.37086	0.152538	457.297	1.86276e-101	4.01179e-99
Bcin09g05250	808.968	-3.33748	0.150969	456.464	2.827e-101	5.96667e-99
Bcin02g04690	25879.9	-3.33417	0.162235	353.303	8.08682e-79	1.16904e-76
Bcin13g03400	37.9505	-3.30934	0.436134	68.4207	1.32083e-16	2.39086e-15
Bcin13g05360	223.104	-3.30747	0.221517	227.86	1.74605e-51	1.2284e-49
Bcin05g06170	3.88637	-3.29478	1.34587	7.19923	0.0072935	0.0223161
Bcin05g03230	828.551	-3.29442	0.141223	514.582	6.38619e-114	1.77351e-111
Bcin13g02250	9.95089	-3.27203	0.825616	18.9542	1.33891e-05	7.83235e-05
Bcin05g00920	199.665	-3.21987	0.223056	216.17	6.19287e-49	4.11027e-47
Bcin03g02070	5.67663	-3.21647	1.08263	10.5927	0.00113532	0.00437585
Bcin04g06080	57.9083	-3.20362	0.376639	79.2013	5.60941e-19	1.16299e-17
Bcin16g01630	302.629	-3.19089	0.198458	257.023	7.64479e-58	6.77945e-56
Bcin12g06090	38.636	-3.16668	0.419668	66.419	3.64577e-16	6.30718e-15
Bcin06g06670	2466.98	-3.13879	0.133145	489.148	2.18384e-108	5.48716e-106
Bcin08g01890	9.13956	-3.13196	0.832383	16.8542	4.03638e-05	0.000213835
Bcin08g00340	368.284	-3.12365	0.187989	268.973	1.89995e-60	1.82274e-58
Bcin01g10740	314.985	-3.12153	0.194425	254.612	2.56458e-57	2.20032e-55
Bcin07g00300	1000.38	-3.11863	0.136678	483.666	3.40385e-107	8.35369e-105
Bcin16g05198	271.891	-3.11603	0.191899	269.103	1.7802e-60	1.72353e-58
Bcin08g06520	63.7103	-3.10909	0.377113	71.3856	2.93813e-17	5.54671e-16
Bcin09g05390	613.171	-3.09964	0.157604	367.41	6.8559e-82	1.07985e-79
Bcin16g04870	22.6942	-3.08928	0.558735	34.3634	4.57236e-09	4.39055e-08
Bcin15g00140	690.396	-3.02701	0.148316	395.112	6.38323e-88	1.06924e-85
Bcin07g00950	250.351	-3.01587	0.195019	243.791	5.86169e-55	4.68624e-53
Bcin03g02180	4.97947	-2.99999	1.09639	8.79423	0.00302184	0.0103403
Bcin05g01510	3699.22	-2.98211	0.110263	648.655	4.38172e-143	1.92668e-140
Bcin02g05470	160.377	-2.97901	0.229169	176.848	2.36383e-40	1.19356e-38
Bcin16g01820	57.0166	-2.97803	0.356981	75.751	3.2179e-18	6.39521e-17
Bcin03g00950	46.6617	-2.97016	0.383865	66.3109	3.85119e-16	6.64078e-15
Bcin14g00560	158.417	-2.96133	0.222266	188.486	6.8049e-43	3.70166e-41
Bcin06g01870	7.83944	-2.95763	0.877356	13.2216	0.000276734	0.00124589
Bcin01g03910	789.821	-2.95041	0.153877	341.634	2.81253e-76	3.80521e-74
Bcin02g00700	3.20478	-2.9323	1.33654	5.64634	0.0174918	0.0471256
Bcin16g01890	4.58709	-2.92996	1.16079	7.29868	0.00690053	0.0212803
Bcin14g01490	2674.82	-2.9075	0.13051	441.991	3.99207e-98	7.65969e-96
Bcin03g04420	7.62181	-2.89051	0.880482	12.3838	0.000433066	0.00186308
Bcin03g00960	24.4781	-2.88251	0.514002	34.886	3.49579e-09	3.39385e-08
Bcin01g03900	422.294	-2.87936	0.170112	277.615	2.48469e-62	2.47367e-60
Bcin09g04870	7.64715	-2.87934	0.876493	12.376	0.00043489	0.00186941
Bcin02g05600	249.618	-2.86885	0.188798	235.247	4.27576e-53	3.20014e-51
Bcin09g05670	22.8502	-2.86045	0.509263	35.8369	2.14543e-09	2.14807e-08
Bcin03g00890	237.968	-2.85299	0.18824	236.522	2.25517e-53	1.73714e-51
Bcin15g00100	13694.3	-2.84753	0.118201	508.123	1.62409e-112	4.28476e-110
Bcin04g05960	905.268	-2.84387	0.146453	349.652	5.04499e-78	7.09864e-76
Bcin02g03390	1136.42	-2.83918	0.147625	338.314	1.48598e-75	1.98501e-73
Bcin05g05210	314.489	-2.83904	0.177423	255.322	1.79601e-57	1.55355e-55
Bcin02g07830	26.814	-2.8241	0.466846	41.4153	1.23093e-10	1.3893e-09
Bcin10g00380	204.625	-2.81293	0.208763	184.145	6.03109e-42	3.1983e-40
Bcin08g00940	152.23	-2.76503	0.23672	138.561	5.49552e-32	2.14001e-30
Bcin05g08410	5.60613	-2.76023	1.03653	7.87066	0.00502434	0.0160733
Bcin03g03430	4.29797	-2.75931	1.1324	6.75738	0.00933609	0.0277454
Bcin15g01990	834.125	-2.75753	0.137658	378.355	2.83909e-84	4.68139e-82
Bcin08g00300	3166.8	-2.74363	0.160561	259.547	2.15398e-58	1.94282e-56
Bcin16g01410	515.533	-2.73764	0.407287	40.1627	2.33669e-10	2.57133e-09
Bcin15g05080	697.099	-2.71884	0.142685	345.486	4.0747e-77	5.58445e-75
Bcin09g00230	1503.02	-2.71648	0.127333	418.182	6.0685e-93	1.06735e-90
Bcin01g05810	48.5342	-2.71459	0.373076	56.3016	6.21663e-14	9.1498e-13
Bcin06g06510	1888.28	-2.68832	0.173812	214.661	1.32149e-48	8.6619e-47
Bcin16g04210	170.217	-2.68098	0.231267	134.304	4.68796e-31	1.78599e-29
Bcin11g05800	3.98272	-2.67941	1.16149	6.03208	0.0140482	0.0392197
Bcin12g06050	107.108	-2.66806	0.253951	116.239	4.21402e-27	1.33145e-25
Bcin06g01780	189.023	-2.6597	0.212382	157.985	3.11754e-36	1.33737e-34
Bcin05g05110	3158.95	-2.64741	0.17118	213.753	2.08502e-48	1.35822e-46
Bcin14g00580	52.5642	-2.64386	0.34576	62.791	2.29841e-15	3.75467e-14
Bcin11g05400	8.06322	-2.63301	0.832086	11.0149	0.000903847	0.00359393
Bcin12g06080	43.5283	-2.62704	0.373365	53.3409	2.80408e-13	3.97734e-12
Bcin13g03720	9.43625	-2.62142	0.772753	12.5705	0.000391886	0.00170328
Bcin11g06210	59.7759	-2.61889	0.32988	66.5387	3.4309e-16	5.9452e-15
Bcin02g08240	24.7857	-2.61806	0.491138	30.7242	2.97434e-08	2.56649e-07
Bcin16g04420	29.6969	-2.61185	0.436198	39.372	3.50278e-10	3.80297e-09
Bcin02g00010	20.0949	-2.59328	0.593204	19.9404	7.9893e-06	4.84546e-05
Bcin03g08940	5.08374	-2.57822	1.01357	7.21654	0.00722346	0.0221211
Bcin16g01800	73.8147	-2.57482	0.286919	86.1487	1.66902e-20	3.77156e-19
EFBcG00000013190	6.42762	-2.57413	0.89247	9.3024	0.00228854	0.00809077
ENSRNA049512031	6.42762	-2.57413	0.89247	9.3024	0.00228854	0.00809077
Bcin01g06600	189.012	-2.56698	0.219323	136.504	1.54793e-31	5.94011e-30
Bcin15g05190	111.249	-2.56587	0.253616	105.521	9.39027e-25	2.65672e-23
Bcin05g05690	3934.52	-2.52802	0.164777	211.882	5.33568e-48	3.43338e-46
Bcin14g05410	97.2295	-2.52269	0.263918	94.7426	2.16819e-22	5.42203e-21
Bcin13g05770	82.0826	-2.49688	0.274602	87.3195	9.23328e-21	2.11824e-19
Bcin06g01860	7.62004	-2.48121	0.860994	8.816	0.002986	0.0102376
Bcin02g08860	51.9087	-2.47164	0.338965	56.2393	6.41672e-14	9.41802e-13
Bcin08g06900	90.3444	-2.46994	0.265623	90.253	2.09571e-21	5.03782e-20
Bcin13g03660	319.637	-2.4676	0.1846	174.113	9.35118e-40	4.63301e-38
Bcin16g03020	9.47481	-2.46466	0.749634	11.7618	0.000604603	0.00251493
Bcin13g03650	501.976	-2.46437	0.154634	245.01	3.17933e-55	2.56118e-53
Bcin08g00720	1104.52	-2.4539	0.185513	160.429	9.1188e-37	3.99298e-35
Bcin13g05130	25.8052	-2.45048	0.46036	30.5695	3.22123e-08	2.75922e-07
Bcin07g03120	71.5994	-2.44119	0.322643	57.8025	2.89805e-14	4.40045e-13
Bcin16g02150	150.295	-2.44059	0.222136	122.562	1.7387e-28	5.93801e-27
Bcin15g03880	395.285	-2.44027	0.172074	194.088	4.07447e-44	2.33684e-42
Bcin11g06280	106.484	-2.4369	0.244537	103.288	2.89842e-24	8.04921e-23
Bcin09g06310	16.35	-2.43622	0.554663	21.1859	4.16816e-06	2.66747e-05
Bcin05g05680	107.255	-2.43485	0.241934	105.657	8.76476e-25	2.48641e-23
Bcin01g06010	846.573	-2.42339	0.13641	298.961	5.54805e-67	6.22858e-65
Bcin05g03550	31.2704	-2.41491	0.431236	33.168	8.45291e-09	7.90812e-08
Bcin10g02180	7739.43	-2.4108	0.123054	348.187	1.05159e-77	1.46018e-75
Bcin14g02510	8168.43	-2.39888	0.510757	19.9122	8.10833e-06	4.90356e-05
Bcin02g04400	102.866	-2.39828	0.243184	101.87	5.92981e-24	1.62962e-22
Bcin09g04230	95.1104	-2.38905	0.279438	73.8227	8.54601e-18	1.66395e-16
Bcin11g02790	5.67129	-2.38617	0.919487	7.42483	0.00643298	0.0199758
Bcin01g10900	5.49259	-2.38492	0.97718	6.46846	0.0109806	0.0317214
Bcin02g00980	9.44698	-2.38433	0.760941	10.3946	0.00126382	0.0047987
Bcin08g07120	27.2066	-2.37531	0.450951	29.4967	5.60109e-08	4.67629e-07
Bcin11g04780	219.529	-2.37235	0.186525	163.213	2.24764e-37	1.00933e-35
Bcin02g01690	50.8588	-2.36981	0.326006	56.4092	5.88555e-14	8.67461e-13
Bcin02g09090	288.808	-2.36817	0.188815	153.528	2.93625e-35	1.22961e-33
Bcin16g01810	53.5406	-2.36712	0.339951	50.3239	1.3035e-12	1.74345e-11
Bcin05g00700	11.9698	-2.35416	0.657728	13.862	0.000196737	0.000916226
Bcin17g00020	234.34	-2.35034	0.179746	172.23	2.41083e-39	1.18333e-37
Bcin16g04860	12.2405	-2.3489	0.635726	14.8336	0.000117425	0.000569738
Bcin02g03230	28.1358	-2.34363	0.428613	32.0373	1.51239e-08	1.37316e-07
Bcin06g05350	78.637	-2.34166	0.27741	74.0266	7.70717e-18	1.50618e-16
Bcin07g00970	342.338	-2.33584	0.174323	175.265	5.24111e-40	2.60894e-38
Bcin12g06180	4549.47	-2.33484	0.145266	235.862	3.14102e-53	2.38469e-51
Bcin05g03590	4.53106	-2.33359	1.02901	5.58411	0.0181241	0.0485317
Bcin03g01250	7417.12	-2.32891	0.17195	166.907	3.50575e-38	1.62979e-36
Bcin04g05890	121.534	-2.32873	0.223466	112.859	2.31642e-26	7.14771e-25
Bcin11g01090	310.64	-2.32617	0.172438	179.322	6.81392e-41	3.50767e-39
Bcin05g02610	903.9	-2.32334	0.129846	304.497	3.45242e-68	4.04815e-66
Bcin03g08970	10.9302	-2.31685	0.67524	12.7074	0.000364215	0.00159616
Bcin01g07950	10.7268	-2.30633	0.698345	11.6686	0.000635642	0.00263056
Bcin05g04400	735.19	-2.29663	0.201531	120.669	4.51485e-28	1.52221e-26
Bcin05g07630	387.117	-2.29643	0.166836	184.009	6.46e-42	3.40862e-40
Bcin09g07100	223.163	-2.29267	0.233685	92.5785	6.47069e-22	1.59173e-20
Bcin01g04530	173.038	-2.29035	0.209128	120.5	4.91585e-28	1.65213e-26
Bcin12g04840	460.48	-2.29029	0.177595	158.594	2.29572e-36	9.92899e-35
Bcin16g03320	662.001	-2.28749	0.161608	189.6	3.88655e-43	2.12512e-41
Bcin02g08760	210.597	-2.27355	0.182047	158.175	2.83336e-36	1.22043e-34
Bcin16g02720	139.936	-2.26503	0.214656	114.146	1.21079e-26	3.76917e-25
Bcin13g04820	182.652	-2.26453	0.22307	101.668	6.56572e-24	1.79969e-22
Bcin02g09400	6.33641	-2.26417	0.871521	7.29251	0.00692428	0.0213411
Bcin05g05990	5.14912	-2.25046	0.979275	5.68782	0.017083	0.0462249
Bcin02g00970	26.9765	-2.25006	0.460723	24.7392	6.56343e-07	4.73437e-06
Bcin16g04480	614.968	-2.23759	0.14495	228.976	9.96826e-52	7.15613e-50
Bcin17g00010	625.101	-2.23487	0.174205	155.301	1.2033e-35	5.12033e-34
Bcin02g07640	2070.28	-2.23338	0.154666	192.785	7.84245e-44	4.4022e-42
Bcin02g08870	14.8013	-2.23166	0.59285	14.9469	0.000110582	0.000539016
Bcin09g05400	973.126	-2.23092	0.125228	302.39	9.93531e-68	1.12739e-65
Bcin11g01040	11115.7	-2.22989	0.107292	396.604	3.02098e-88	5.14201e-86
Bcin14g01090	574.175	-2.22875	0.141176	241.407	1.94014e-54	1.51662e-52
Bcin12g06110	9.16686	-2.22524	0.736639	9.77673	0.00176734	0.00643796
Bcin02g07630	2059.14	-2.22421	0.147856	209.58	1.69644e-47	1.07201e-45
Bcin15g05570	37.3048	-2.22026	0.376183	36.7076	1.37242e-09	1.40205e-08
Bcin08g00190	34.8196	-2.21291	0.392997	33.3272	7.7885e-09	7.31246e-08
Bcin06g03160	291.45	-2.20057	0.167552	171.36	3.73382e-39	1.81581e-37
Bcin15g04460	52.981	-2.19283	0.312123	52.0816	5.32408e-13	7.41228e-12
Bcin06g00120	6.15491	-2.19218	0.857634	7.06375	0.00786593	0.0239082
Bcin06g04850	479.921	-2.19064	0.146803	217.13	3.82394e-49	2.55405e-47
Bcin08g00290	69.6119	-2.18968	0.315373	48.549	3.22136e-12	4.15587e-11
Bcin02g00420	111.258	-2.18691	0.247595	79.064	6.01306e-19	1.24423e-17
Bcin14g04180	308.198	-2.18273	0.165025	173.252	1.44159e-39	7.1089e-38
Bcin09g04210	86.8338	-2.17611	0.277598	62.4633	2.71458e-15	4.40045e-14
Bcin05g05170	663.814	-2.17298	0.146096	211.715	5.80379e-48	3.71196e-46
Bcin01g03270	173.18	-2.17104	0.201521	116.888	3.0381e-27	9.62796e-26
Bcin05g01530	13817.2	-2.16389	0.154461	180.513	3.74382e-41	1.94623e-39
Bcin07g03980	2056.28	-2.16362	0.138198	228.416	1.32068e-51	9.41701e-50
Bcin06g01540	15.8178	-2.15239	0.542573	16.8759	3.99056e-05	0.000211514
Bcin08g01870	234.167	-2.15074	0.190881	125.257	4.47158e-29	1.56254e-27
Bcin02g02410	4285.67	-2.14898	0.117862	308.408	4.85402e-69	5.75556e-67
Bcin10g00660	785.046	-2.14248	0.133775	245.946	1.98731e-55	1.62574e-53
Bcin10g04090	2724.08	-2.1416	0.142571	209.645	1.64154e-47	1.04356e-45
Bcin08g04620	27.8479	-2.13092	0.419609	27.2157	1.81973e-07	1.42884e-06
Bcin05g01520	21236.7	-2.12252	0.189295	115.87	5.07596e-27	1.59424e-25
Bcin10g02900	62.0562	-2.11786	0.293149	54.4659	1.58167e-13	2.27403e-12
Bcin06g04930	24.8175	-2.10973	0.451111	23.0635	1.5674e-06	1.07129e-05
Bcin03g06460	47.5168	-2.10742	0.355141	36.2298	1.75371e-09	1.77269e-08
Bcin05g04690	197.818	-2.10269	0.197711	112.566	2.68571e-26	8.23904e-25
Bcin03g05910	38.4432	-2.09747	0.362262	35.1958	2.98171e-09	2.93253e-08
Bcin12g00870	260.732	-2.09101	0.195345	111.809	3.9351e-26	1.19675e-24
Bcin05g03390	6.95355	-2.08925	0.846846	6.34313	0.0117836	0.0337274
Bcin05g01500	306.457	-2.08677	0.159128	171.099	4.25753e-39	2.03302e-37
Bcin13g02540	14.9883	-2.07203	0.606469	11.9367	0.000550402	0.00230675
Bcin05g04770	491.088	-2.0692	0.2041	97.3744	5.73838e-23	1.48424e-21
Bcin13g05120	9.49743	-2.06794	0.691847	9.51226	0.00204103	0.00728027
Bcin12g04730	8.46722	-2.06642	0.744339	8.17205	0.00425408	0.0139204
Bcin02g04590	156.727	-2.06053	0.202748	104.41	1.64458e-24	4.60351e-23
Bcin01g07270	75.9685	-2.05928	0.264904	62.5954	2.53849e-15	4.12769e-14
Bcin09g04860	9.62532	-2.05857	0.696367	9.21159	0.00240488	0.00845958
Bcin08g00330	485.169	-2.05559	0.167561	144.53	2.72035e-33	1.10841e-31
Bcin13g02680	230.854	-2.0554	0.222719	82.4266	1.09665e-19	2.35702e-18
Bcin03g02080	33.0281	-2.05269	0.385809	29.6748	5.10943e-08	4.31014e-07
Bcin06g02700	353.335	-2.05224	0.170612	140.899	1.69265e-32	6.71522e-31
Bcin02g01730	2294.01	-2.04207	0.127171	241.987	1.45042e-54	1.14226e-52
Bcin02g08080	153.139	-2.04076	0.202972	102.434	4.45939e-24	1.23193e-22
Bcin02g04060	259.581	-2.03805	0.184682	120.002	6.31817e-28	2.09015e-26
Bcin08g03080	1230.75	-2.03705	0.124134	256.239	1.13309e-57	9.96462e-56
Bcin12g04520	1569.3	-2.037	0.118627	279.427	1.00126e-62	1.02586e-60
Bcin08g01880	26.5839	-2.03293	0.441035	21.9818	2.75242e-06	1.81086e-05
Bcin07g01020	274.064	-2.02937	0.18505	117.93	1.79626e-27	5.77926e-26
Bcin10g06270	9.3657	-2.02937	0.723479	8.22693	0.00412733	0.0135772
Bcin11g03710	425.948	-2.02303	0.156419	162.876	2.6623e-37	1.18546e-35
Bcin06g02290	533.22	-2.01934	0.175862	125.888	3.25406e-29	1.14467e-27
Bcin08g05170	125.741	-2.01404	0.257919	60.4597	7.51016e-15	1.18645e-13
Bcin02g00730	8.33947	-2.01382	0.732032	8.02138	0.00462284	0.0149739
Bcin07g04920	239.39	-2.01313	0.192173	107.864	2.87927e-25	8.34751e-24
Bcin02g02090	1510.71	-2.01307	0.145498	180.385	3.99335e-41	2.06578e-39
Bcin02g05770	102.144	-2.0116	0.256457	61.7099	3.97973e-15	6.38268e-14
Bcin07g06540	91.4393	-2.00963	0.251921	65.1102	7.08245e-16	1.19586e-14
Bcin15g01040	589.877	-2.00587	0.148472	175.971	3.67466e-40	1.83785e-38
Bcin06g01220	100.149	-2.00548	0.24104	70.5593	4.46639e-17	8.31284e-16
Bcin02g05500	3428.55	-2.00495	0.134867	206.676	7.29484e-47	4.5019e-45
Bcin07g01830	41.0674	-2.00171	0.34513	35.1653	3.02876e-09	2.96499e-08
Bcin03g07990	62.94	-1.99422	0.29665	46.2596	1.0358e-11	1.29053e-10
Bcin15g02810	9.859	-1.98956	0.723577	7.85557	0.00506643	0.0161969
Bcin07g06190	294.397	-1.9884	0.174553	127.391	1.52539e-29	5.43832e-28
Bcin04g05000	5746.55	-1.98627	0.114795	279.979	7.58698e-63	7.84955e-61
Bcin14g02070	20469.3	-1.98487	0.132587	208.638	2.7229e-47	1.7104e-45
Bcin13g03350	713.111	-1.98205	0.152515	161.404	5.58351e-37	2.46539e-35
Bcin02g01810	990.53	-1.98152	0.147804	170.852	4.82021e-39	2.29134e-37
Bcin11g02180	80.1064	-1.98092	0.263166	58.2004	2.36734e-14	3.62592e-13
Bcin16g05196	7.21675	-1.97944	0.774729	6.9432	0.00841387	0.0253401
Bcin10g01960	69.0155	-1.97917	0.270628	55.4579	9.54815e-14	1.3879e-12
Bcin12g03200	25.9426	-1.97846	0.433005	21.8305	2.97831e-06	1.94976e-05
Bcin01g05020	1206.06	-1.97793	0.137678	195.744	1.77312e-44	1.03954e-42
Bcin03g03610	287.194	-1.97752	0.172967	128.912	7.0909e-30	2.56268e-28
Bcin16g04060	7.32437	-1.97615	0.77326	6.90281	0.00860603	0.025862
Bcin12g04530	48.0609	-1.97601	0.324667	38.3795	5.82398e-10	6.17694e-09
Bcin01g04290	9.91492	-1.97293	0.673404	9.05792	0.00261559	0.00910068
Bcin03g01240	324.967	-1.96792	0.177114	120.27	5.52189e-28	1.83825e-26
Bcin17g00030	1018.73	-1.96258	0.121736	249.523	3.29963e-56	2.76357e-54
Bcin15g00330	173.483	-1.96096	0.203489	92.716	6.03645e-22	1.48838e-20
Bcin15g00320	894.013	-1.95884	0.131434	213.054	2.96201e-48	1.91767e-46
Bcin01g07750	136.005	-1.95548	0.217354	81.5053	1.7479e-19	3.71887e-18
Bcin02g04960	654.75	-1.95412	0.167581	129.709	4.74382e-30	1.72626e-28
Bcin07g00960	649.137	-1.951	0.154231	153.721	2.66486e-35	1.12041e-33
Bcin09g00200	8497.31	-1.95092	0.208403	81.7594	1.53706e-19	3.28351e-18
Bcin04g05200	296.892	-1.94955	0.169088	131.255	2.1771e-30	8.03319e-29
Bcin10g02160	50.9393	-1.94942	0.318126	38.7441	4.83162e-10	5.17329e-09
Bcin12g05270	18.4288	-1.94548	0.505727	15.5027	8.23884e-05	0.000410309
Bcin06g04730	305.515	-1.94488	0.162167	142.292	8.39515e-33	3.39441e-31
Bcin14g00660	337.079	-1.94332	0.172041	124.527	6.45796e-29	2.22715e-27
Bcin01g10220	9.86497	-1.94296	0.673758	8.73655	0.00311894	0.0106346
Bcin16g01610	21.0639	-1.94256	0.500658	15.3911	8.73984e-05	0.000432442
Bcin01g03810	98.5496	-1.93985	0.247389	62.2029	3.09834e-15	5.00716e-14
Bcin14g00810	393.561	-1.93927	0.231241	66.8941	2.86493e-16	4.9973e-15
Bcin12g06210	221.233	-1.93851	0.178321	118.013	1.72289e-27	5.59434e-26
Bcin01g03510	305.073	-1.93498	0.169663	128.038	1.1013e-29	3.95308e-28
Bcin08g06330	24.801	-1.93367	0.432482	20.8937	4.85484e-06	3.08077e-05
Bcin05g06480	16.8077	-1.93304	0.520613	14.4512	0.000143839	0.000685299
Bcin10g02550	4607.71	-1.93082	0.161309	134.147	5.07446e-31	1.92629e-29
Bcin06g00365	77.466	-1.91655	0.269974	51.3256	7.82497e-13	1.07662e-11
Bcin06g01730	494.892	-1.91559	0.154095	149.9	1.82341e-34	7.51656e-33
Bcin07g00980	401.155	-1.91191	0.154415	150.158	1.6015e-34	6.62768e-33
Bcin06g00990	60.2212	-1.91088	0.312078	37.9654	7.2009e-10	7.55379e-09
Bcin09g02250	7.01236	-1.91039	0.798345	6.00858	0.0142365	0.0396736
Bcin14g02460	111.93	-1.90744	0.225373	72.8898	1.37092e-17	2.64003e-16
Bcin08g02690	26.5177	-1.90722	0.449686	18.3724	1.81668e-05	0.000103127
Bcin03g03300	216.326	-1.90659	0.183466	107.426	3.58977e-25	1.03789e-23
Bcin14g04460	23.7801	-1.90412	0.470631	16.7563	4.25013e-05	0.000224034
Bcin08g06180	12.2248	-1.90345	0.607922	10.2513	0.00136586	0.00514048
Bcin02g04090	109.667	-1.90169	0.307127	37.359	9.82682e-10	1.01669e-08
Bcin10g05020	9.23176	-1.89964	0.714233	7.41507	0.00646799	0.0200637
Bcin16g00680	84.3988	-1.89719	0.283012	44.8201	2.15999e-11	2.60806e-10
Bcin07g04000	255.97	-1.89654	0.172529	120.025	6.2477e-28	2.07333e-26
Bcin16g00290	489.998	-1.89623	0.146987	162.203	3.7362e-37	1.65664e-35
Bcin02g04040	39.8245	-1.89592	0.356547	29.1492	6.70128e-08	5.54656e-07
Bcin01g11310	1460.54	-1.89404	0.176592	108.514	2.0741e-25	6.08e-24
Bcin12g01150	1087.02	-1.89076	0.155581	140.331	2.25348e-32	8.90672e-31
Bcin16g02740	15.8569	-1.88876	0.551027	12.1288	0.000496486	0.00210249
Bcin05g04340	6.89614	-1.88846	0.792368	5.97425	0.0145163	0.0403394
Bcin02g00230	4951.7	-1.88275	0.139451	171.31	3.82823e-39	1.85318e-37
Bcin05g02810	42.6871	-1.88201	0.337537	32.2173	1.37855e-08	1.25413e-07
Bcin15g04350	1921.22	-1.88049	0.130928	195.578	1.92647e-44	1.12321e-42
Bcin14g05420	206.773	-1.87739	0.190394	96.6355	8.33408e-23	2.13989e-21
Bcin14g01200	6122.02	-1.87659	0.150293	146.426	1.04764e-33	4.28518e-32
Bcin15g00560	30.5312	-1.87515	0.440524	18.3792	1.81024e-05	0.000102817
Bcin06g06910	90.7898	-1.87386	0.266171	49.8258	1.68017e-12	2.22191e-11
Bcin14g01470	12.9141	-1.87239	0.581233	10.873	0.000975776	0.003838
Bcin11g02560	17.6269	-1.87088	0.511469	13.9835	0.00018442	0.000862288
Bcin16g02430	2264.24	-1.86962	0.131314	191.832	1.26612e-43	7.06953e-42
Bcin08g00950	54.8049	-1.86747	0.310567	36.99	1.18738e-09	1.22129e-08
Bcin09g02890	3518.25	-1.86704	0.356112	25.7796	3.82717e-07	2.86237e-06
Bcin06g05980	75.1155	-1.86636	0.266397	50.1871	1.39762e-12	1.8599e-11
Bcin10g06130	91.1071	-1.86548	0.246272	58.4716	2.06248e-14	3.16817e-13
Bcin01g02550	94.2556	-1.86275	0.239315	61.9179	3.58083e-15	5.76044e-14
Bcin06g04870	210.575	-1.8625	0.178401	109.216	1.45532e-25	4.30195e-24
Bcin01g00970	868.668	-1.85713	0.136443	178.028	1.30611e-40	6.69096e-39
Bcin06g00470	16.8032	-1.8562	0.555335	11.3568	0.000751713	0.0030605
Bcin04g03990	17.1	-1.85259	0.523424	12.9691	0.000316676	0.00140592
Bcin12g00180	456.198	-1.8506	0.171439	112.729	2.47408e-26	7.61194e-25
Bcin03g03740	40.5354	-1.84848	0.337323	31.2047	2.32204e-08	2.03052e-07
Bcin05g07520	977.098	-1.84774	0.165888	118.044	1.69553e-27	5.52252e-26
Bcin02g06510	250.46	-1.84713	0.17519	110.123	9.20939e-26	2.74539e-24
Bcin14g05530	8.45424	-1.84206	0.760566	6.04647	0.0139341	0.0389322
Bcin14g03020	41.1195	-1.83332	0.354785	27.4585	1.60505e-07	1.26972e-06
Bcin07g00320	7.33436	-1.83253	0.781261	5.76956	0.0163061	0.0444073
Bcin10g01950	10.7763	-1.83161	0.627838	8.95262	0.00277072	0.009571
Bcin02g04570	55.1729	-1.83125	0.298363	38.8082	4.67566e-10	5.01956e-09
Bcin05g07990	14.496	-1.83097	0.555	11.2956	0.000776892	0.00314605
Bcin02g05460	1439	-1.82456	0.123653	208.212	3.37187e-47	2.09314e-45
Bcin16g01620	14.0219	-1.82361	0.563186	10.9468	0.000937663	0.00371022
Bcin05g02840	167.613	-1.8223	0.200504	82.6843	9.62637e-20	2.0817e-18
Bcin05g01730	197.807	-1.82096	0.183428	98.6897	2.95331e-23	7.81109e-22
Bcin15g02740	649.891	-1.82071	0.148931	144.226	3.1707e-33	1.28694e-31
Bcin01g02970	254.587	-1.81966	0.205044	76.8615	1.83378e-18	3.69312e-17
Bcin03g02340	69.1725	-1.81939	0.271919	45.861	1.26945e-11	1.56685e-10
Bcin12g04440	10.0064	-1.81917	0.660637	7.90965	0.00491719	0.0157628
Bcin03g02700	37.7226	-1.81602	0.359937	26.1536	3.15303e-07	2.39209e-06
Bcin14g01330	11.389	-1.80949	0.615894	9.05463	0.0026203	0.00911407
Bcin02g09120	86.8587	-1.80727	0.2493	53.5251	2.55312e-13	3.63114e-12
Bcin16g01120	92.0175	-1.80683	0.240029	57.8721	2.7972e-14	4.25957e-13
Bcin12g00860	255.27	-1.80198	0.193336	85.04	2.92383e-20	6.5233e-19
Bcin08g00310	1455.19	-1.79704	0.173624	101.612	6.75259e-24	1.84612e-22
Bcin07g06730	18.207	-1.79382	0.509497	12.7754	0.000351208	0.00154429
Bcin11g02000	21.1358	-1.79336	0.47208	14.9251	0.000111862	0.000544572
Bcin03g07740	37.2419	-1.79032	0.360104	25.4989	4.42636e-07	3.28029e-06
Bcin08g00400	3084.37	-1.78934	0.131037	176.767	2.46244e-40	1.23743e-38
Bcin10g01720	26.9374	-1.7886	0.438285	16.9156	3.90798e-05	0.000207449
Bcin08g03680	66.3692	-1.78765	0.276891	42.6353	6.5958e-11	7.60716e-10
Bcin03g04380	70.1256	-1.78361	0.287956	38.7788	4.74653e-10	5.09046e-09
Bcin13g01300	1124.24	-1.77773	0.134885	166.513	4.27477e-38	1.96994e-36
Bcin08g04590	10.3746	-1.77521	0.653209	7.70842	0.00549639	0.0174132
Bcin01g10430	200.205	-1.77452	0.190289	86.3304	1.52247e-20	3.44777e-19
Bcin15g05480	35.0417	-1.76736	0.395106	20.3791	6.35184e-06	3.94764e-05
Bcin08g02200	37.8302	-1.76649	0.381646	21.7514	3.1037e-06	2.02681e-05
Bcin08g02160	116.88	-1.7647	0.238102	54.836	1.31021e-13	1.89405e-12
Bcin07g05940	46.1207	-1.76279	0.351555	25.4159	4.62089e-07	3.41008e-06
Bcin09g06730	105.211	-1.76259	0.242227	53.2783	2.89489e-13	4.10064e-12
Bcin07g02940	401.257	-1.76253	0.185703	87.2525	9.55126e-21	2.1817e-19
Bcin10g02020	32.2095	-1.76044	0.380426	22.0875	2.60495e-06	1.71813e-05
Bcin12g06060	42.1385	-1.76009	0.335401	28.3051	1.03625e-07	8.4184e-07
Bcin03g04670	14.5246	-1.75855	0.543125	10.9182	0.000952254	0.0037595
Bcin09g03650	38.2305	-1.75747	0.355733	25.0038	5.72176e-07	4.14995e-06
Bcin14g00800	20.3495	-1.75716	0.479741	13.7891	0.000204522	0.000949547
Bcin15g05400	121.635	-1.75573	0.214187	68.1332	1.52818e-16	2.74734e-15
Bcin09g02260	112.335	-1.75519	0.237797	54.5669	1.50244e-13	2.16306e-12
Bcin05g01040	212.378	-1.755	0.245836	49.5577	1.92622e-12	2.53776e-11
Bcin06g03430	13.4071	-1.75396	0.599944	8.80807	0.00299902	0.0102722
Bcin12g01880	286.075	-1.74749	0.164515	111.842	3.86984e-26	1.1803e-24
Bcin15g05300	891.662	-1.74634	0.125485	187.472	1.13281e-42	6.13054e-41
Bcin06g04860	675.388	-1.74225	0.132407	168.417	1.64025e-38	7.65909e-37
Bcin02g08920	509.37	-1.74165	0.145712	139.455	3.50245e-32	1.37916e-30
Bcin06g01550	17.3127	-1.73843	0.508805	12.1027	0.000503482	0.00212615
Bcin10g04640	350.139	-1.73759	0.15525	123.495	1.08647e-28	3.72257e-27
Bcin03g03440	1650.32	-1.73752	0.156136	117.988	1.74428e-27	5.64643e-26
Bcin02g07390	153.111	-1.73298	0.209917	68.0583	1.58735e-16	2.84402e-15
Bcin15g04830	243.649	-1.732	0.174966	97.3109	5.92535e-23	1.52513e-21
Bcin07g01090	645.995	-1.73017	0.149941	128.788	7.54654e-30	2.71804e-28
Bcin03g08150	3929.81	-1.72858	0.111141	230.18	5.44557e-52	3.96325e-50
Bcin09g06690	77.5283	-1.7266	0.326452	27.5694	1.51554e-07	1.20615e-06
Bcin02g08710	19.0164	-1.72475	0.479847	13.3797	0.000254365	0.00115654
Bcin01g09720	138.638	-1.72276	0.224031	58.9498	1.61745e-14	2.50645e-13
Bcin01g09400	646.585	-1.7194	0.131481	166.787	3.72283e-38	1.72312e-36
Bcin14g02060	29.2733	-1.71732	0.393402	19.6424	9.33721e-06	5.59543e-05
Bcin05g03620	471.467	-1.7161	0.17225	96.121	1.08074e-22	2.74822e-21
Bcin12g05820	927.111	-1.71252	0.128913	170.573	5.54739e-39	2.62518e-37
Bcin12g05220	53.0883	-1.70834	0.348796	24.0868	9.20893e-07	6.50481e-06
Bcin01g03520	1123.86	-1.70823	0.140577	141.829	1.05995e-32	4.25312e-31
Bcin11g02520	1061.65	-1.70109	0.134289	154.565	1.74305e-35	7.35777e-34
Bcin03g02150	711.548	-1.69856	0.130238	165.56	6.90109e-38	3.1391e-36
Bcin10g00480	1942.13	-1.69805	0.198969	69.2698	8.58732e-17	1.58014e-15
Bcin15g04640	262.085	-1.69409	0.169103	99.5063	1.9554e-23	5.22413e-22
Bcin07g06680	57.4832	-1.69362	0.292241	34.3392	4.62963e-09	4.44149e-08
Bcin02g00620	131.5	-1.69007	0.207647	66.8508	2.92853e-16	5.0998e-15
Bcin12g06270	16.1041	-1.68889	0.514263	11.2138	0.000811917	0.00327905
Bcin07g03210	27.5011	-1.68828	0.424702	16.1803	5.75905e-05	0.000296754
Bcin06g03610	11507.6	-1.68448	0.169093	94.1475	2.92859e-22	7.28902e-21
Bcin06g02980	164.9	-1.68402	0.252412	43.4481	4.35363e-11	5.11055e-10
Bcin01g01115	18.4289	-1.68362	0.500203	11.6588	0.000639001	0.00264343
Bcin01g03400	287.075	-1.68289	0.254789	42.1414	8.49072e-11	9.73941e-10
Bcin13g03220	14.943	-1.68173	0.583615	8.50835	0.00353521	0.0118699
Bcin16g01600	17.6233	-1.68082	0.503443	11.5163	0.000689874	0.00282838
Bcin03g03520	352.345	-1.67684	0.168806	96.5046	8.90386e-23	2.27512e-21
Bcin08g02680	886.27	-1.67661	0.168657	94.901	2.00145e-22	5.01693e-21
Bcin14g04030	32.7592	-1.67222	0.424435	15.6391	7.6654e-05	0.000384817
Bcin03g06740	152.798	-1.67129	0.20056	69.6336	7.14108e-17	1.3221e-15
Bcin15g03090	11.9609	-1.6709	0.653864	6.67805	0.00976072	0.0287649
Bcin11g03870	17.0528	-1.67087	0.522395	10.4712	0.00121251	0.0046445
Bcin12g04240	1429.74	-1.67025	0.116918	196.615	1.14428e-44	6.74613e-43
Bcin06g04560	364.262	-1.66914	0.15183	119.309	8.96063e-28	2.95505e-26
Bcin09g03770	41.208	-1.66744	0.342535	24.1456	8.93191e-07	6.32607e-06
Bcin03g07050	1854.22	-1.66406	0.119516	186.032	2.33634e-42	1.24522e-40
Bcin11g01720	107.667	-1.66386	0.241789	47.4618	5.60874e-12	7.13121e-11
Bcin03g02050	292.458	-1.66019	0.170766	93.2202	4.67876e-22	1.15904e-20
Bcin09g05500	10.2362	-1.65934	0.654658	6.58269	0.0102975	0.030069
Bcin07g03280	147.941	-1.65826	0.198765	70.0003	5.92965e-17	1.09975e-15
Bcin05g07610	9.86505	-1.65544	0.648589	6.76255	0.00930905	0.0276728
Bcin10g03850	27.0748	-1.65376	0.405013	17.2223	3.3251e-05	0.000178847
Bcin06g01180	1436.8	-1.65276	0.629548	6.54813	0.0104994	0.0305994
Bcin07g02790	77.7245	-1.65075	0.281831	34.5072	4.24676e-09	4.08906e-08
Bcin10g03450	524.461	-1.6482	0.166459	94.9872	1.91625e-22	4.81481e-21
Bcin09g02300	19.4223	-1.64754	0.499443	11.0482	0.00088772	0.00354048
Bcin04g00750	51.3314	-1.6475	0.315765	27.6204	1.47614e-07	1.17656e-06
Bcin01g06380	460.37	-1.64581	0.139664	136.653	1.43575e-31	5.55001e-30
Bcin05g05160	8703.08	-1.64184	0.118717	182.161	1.6354e-41	8.54377e-40
Bcin11g02570	178.395	-1.6403	0.191844	73.0052	1.29306e-17	2.4992e-16
Bcin02g05780	114.079	-1.62917	0.228207	51.2124	8.28941e-13	1.13461e-11
Bcin13g02330	1024.94	-1.62885	0.124992	164.486	1.18486e-37	5.36647e-36
Bcin01g00640	68.7662	-1.62677	0.267501	37.6245	8.57588e-10	8.93399e-09
Bcin09g05090	420.408	-1.62396	0.16168	98.5836	3.11593e-23	8.22061e-22
Bcin04g03090	53.2316	-1.62232	0.323358	25.4709	4.49098e-07	3.32118e-06
Bcin06g05170	17.4247	-1.6213	0.503186	10.6557	0.00109732	0.00424869
Bcin03g01270	39.7686	-1.6207	0.352185	21.56	3.42934e-06	2.2257e-05
Bcin01g07230	116.372	-1.61705	0.241175	44.9152	2.0575e-11	2.49286e-10
Bcin04g04930	187.045	-1.61621	0.18497	76.3097	2.42484e-18	4.8649e-17
Bcin14g03200	635.302	-1.61348	0.194391	66.3188	3.83584e-16	6.62513e-15
Bcin16g01700	452.027	-1.61194	0.451042	12.1903	0.000480376	0.00204412
Bcin03g07850	26.2502	-1.61182	0.421988	14.8921	0.000113838	0.00055361
Bcin02g00008	85.1213	-1.6101	0.256228	39.9391	2.62008e-10	2.86823e-09
Bcin01g11300	2241.67	-1.60713	0.137176	131.549	1.87736e-30	6.95149e-29
Bcin12g06100	25.357	-1.60696	0.422796	14.8014	0.000119447	0.000578485
Bcin01g08110	270.323	-1.60458	0.170808	87.4501	8.64331e-21	2.00028e-19
Bcin02g05730	55.4836	-1.60428	0.288062	31.7685	1.73689e-08	1.56395e-07
Bcin12g04740	176.255	-1.60056	0.189897	70.9799	3.6089e-17	6.77664e-16
Bcin03g07350	246.222	-1.5989	0.177614	80.3489	3.13799e-19	6.58354e-18
Bcin05g03070	54.3229	-1.59651	0.29496	29.9576	4.41588e-08	3.75208e-07
Bcin14g00860	1041.75	-1.59357	0.146915	113.396	1.76721e-26	5.48512e-25
Bcin05g08350	17.4321	-1.58862	0.502139	10.3093	0.00132363	0.00499939
Bcin02g07200	312.83	-1.58826	0.196942	63.4402	1.65307e-15	2.7215e-14
Bcin01g05420	210.621	-1.58697	0.179241	78.0561	1.00154e-18	2.0483e-17
Bcin03g02090	19.2126	-1.58632	0.48051	11.1641	0.000833934	0.00335257
Bcin08g06350	570.288	-1.58496	0.171345	82.8904	8.67334e-20	1.88333e-18
Bcin01g08120	343.128	-1.57732	0.18605	70.1938	5.37561e-17	9.98747e-16
Bcin10g05530	10.7388	-1.57583	0.630934	6.45576	0.0110593	0.0318931
Bcin07g02830	15.8338	-1.57487	0.514905	9.67635	0.00186655	0.00674119
Bcin13g02480	440.274	-1.57139	0.154376	101.468	7.26304e-24	1.97544e-22
Bcin01g06770	17.6361	-1.57102	0.504558	9.92179	0.00163334	0.00601837
Bcin01g08590	202.184	-1.56818	0.196679	62.9103	2.16338e-15	3.53956e-14
Bcin04g02840	11.0503	-1.56661	0.651382	5.88333	0.0152848	0.0422254
Bcin01g05280	48.6798	-1.56555	0.339103	21.4557	3.62095e-06	2.33717e-05
Bcin12g03380	19.5305	-1.56296	0.458879	11.983	0.00053687	0.00225721
Bcin09g02230	306.731	-1.56177	0.155531	100.047	1.4884e-23	4.00691e-22
Bcin10g00020	1244.42	-1.56123	0.138981	121.748	2.62096e-28	8.89357e-27
Bcin12g05830	20.4822	-1.5609	0.473015	11.1035	0.000861654	0.00344694
Bcin09g04020	60.8699	-1.56017	0.276946	32.3849	1.26463e-08	1.15634e-07
Bcin14g04300	43.644	-1.5572	0.327276	23.1475	1.50038e-06	1.03015e-05
Bcin15g05000	9.2513	-1.55685	0.672832	5.53934	0.0185936	0.0495443
Bcin03g02100	169.843	-1.5549	0.217793	50.3031	1.31743e-12	1.75985e-11
Bcin08g05730	229.51	-1.55328	0.170212	83.0104	8.16225e-20	1.776e-18
Bcin06g04520	68.0897	-1.54947	0.266133	34.4412	4.3933e-09	4.22245e-08
Bcin08g06340	33.2967	-1.54806	0.407442	14.4774	0.000141849	0.000677038
Bcin14g05330	41.0468	-1.54708	0.363103	18.2518	1.93544e-05	0.000109457
Bcin14g02500	163.044	-1.54585	0.194878	63.0575	2.00758e-15	3.28976e-14
Bcin11g00140	842.333	-1.54576	0.151233	101.149	8.53091e-24	2.31431e-22
Bcin13g01290	37.5362	-1.54381	0.361823	18.4743	1.72215e-05	9.85566e-05
Bcin01g07500	9.34821	-1.54167	0.651952	5.78379	0.0161746	0.0441288
Bcin13g02690	410.05	-1.5329	0.222917	45.743	1.3483e-11	1.66222e-10
Bcin09g05960	371.838	-1.53199	0.160224	89.8522	2.56634e-21	6.12729e-20
Bcin02g04550	97.3681	-1.52636	0.230013	44.5772	2.44521e-11	2.94234e-10
Bcin06g00580	193.229	-1.51991	0.211117	51.1952	8.36231e-13	1.1431e-11
Bcin07g01660	16.7847	-1.51809	0.503332	9.36691	0.00220937	0.00782662
Bcin08g06140	559.387	-1.51755	0.175378	72.6427	1.55383e-17	2.9868e-16
Bcin13g02760	524.179	-1.51753	0.141227	113.221	1.93002e-26	5.97289e-25
Bcin13g01870	12.1426	-1.51704	0.587712	6.83937	0.00891703	0.0266803
Bcin13g02010	774.242	-1.51481	0.467054	10.08	0.00149891	0.00557648
Bcin06g02050	13.8723	-1.5055	0.551731	7.66786	0.00562131	0.0177504
Bcin15g00110	11.1651	-1.50354	0.611434	6.21976	0.0126333	0.0357999
Bcin09g00380	15.086	-1.50275	0.542562	7.88881	0.00497415	0.015926
Bcin06g03510	337.662	-1.50195	0.157287	90.1401	2.21881e-21	5.30955e-20
Bcin02g00070	48.245	-1.50126	0.313666	23.2369	1.43221e-06	9.85916e-06
Bcin12g01270	213.87	-1.4977	0.181021	68.1622	1.50583e-16	2.71178e-15
Bcin01g02720	136.133	-1.497	0.20882	51.5702	6.90818e-13	9.52968e-12
Bcin09g05970	414.421	-1.49425	0.189538	60.4488	7.55157e-15	1.19121e-13
Bcin03g07830	34.1	-1.49369	0.372867	16.2587	5.52553e-05	0.000285278
Bcin01g06910	372.566	-1.49343	0.148671	99.7661	1.71504e-23	4.59362e-22
Bcin04g04190	2080.02	-1.49199	0.168382	75.5146	3.62711e-18	7.18141e-17
Bcin07g04350	164.696	-1.49177	0.217811	46.4864	9.22583e-12	1.15356e-10
Bcin07g00710	3821.6	-1.49023	0.128065	130.238	3.63471e-30	1.33184e-28
Bcin02g05840	24.4841	-1.48764	0.41577	13.1244	0.000291475	0.00130502
Bcin03g04460	1078.22	-1.48713	0.146131	100.261	1.33565e-23	3.61413e-22
Bcin05g00350	677.142	-1.4861	0.148094	98.0587	4.06154e-23	1.06356e-21
Bcin01g08980	341.38	-1.48609	0.162247	82.7452	9.33399e-20	2.02262e-18
Bcin03g06410	11.5053	-1.48321	0.632682	5.62863	0.0176694	0.0475678
Bcin02g06580	1034.14	-1.48266	0.126725	133.109	8.5582e-31	3.21404e-29
Bcin04g04380	150.167	-1.47286	0.194015	57.9119	2.74123e-14	4.18642e-13
Bcin09g05080	14.4724	-1.47247	0.569618	6.78982	0.00916792	0.0273148
Bcin04g06070	481.23	-1.4685	0.175348	68.3219	1.38868e-16	2.50937e-15
Bcin08g03110	879.756	-1.46836	0.176014	67.3112	2.31866e-16	4.09863e-15
Bcin08g01800	73.2144	-1.46532	0.280874	27.3099	1.73325e-07	1.365e-06
Bcin08g01050	78.2153	-1.46417	0.258539	32.3902	1.26122e-08	1.15435e-07
Bcin03g00500	8335.15	-1.46202	0.140722	103.737	2.31019e-24	6.44959e-23
Bcin15g00240	41.7848	-1.46167	0.335021	19.3034	1.11506e-05	6.59965e-05
Bcin08g03480	84.8943	-1.46145	0.287655	25.768	3.85013e-07	2.87751e-06
Bcin09g04570	350.552	-1.46078	0.187354	59.5208	1.21006e-14	1.89462e-13
Bcin08g03620	526.108	-1.46063	0.157864	83.6686	5.85076e-20	1.2917e-18
Bcin14g03170	30.2983	-1.46039	0.376357	15.3955	8.71959e-05	0.000431806
Bcin10g01340	16.1013	-1.45915	0.527146	7.77506	0.00529723	0.0168734
Bcin01g01760	1755.81	-1.44884	0.129906	120.369	5.25253e-28	1.75411e-26
Bcin01g09430	96.8389	-1.44852	0.30042	22.9678	1.6474e-06	1.12233e-05
Bcin12g03390	2569.07	-1.44725	0.121395	137.305	1.03411e-31	4.01213e-30
Bcin12g04870	80.0396	-1.44721	0.317944	20.4188	6.22158e-06	3.8764e-05
Bcin12g01530	2767	-1.44423	0.186221	57.9066	2.74868e-14	4.19174e-13
Bcin04g04390	137.126	-1.44056	0.211878	46.1418	1.09999e-11	1.36317e-10
Bcin10g05630	295.412	-1.44041	0.157227	83.2898	7.08639e-20	1.55151e-18
Bcin05g04570	19.7958	-1.43869	0.465515	9.7525	0.00179079	0.00650763
Bcin11g00630	56.1464	-1.43811	0.283086	26.3115	2.90548e-07	2.22024e-06
Bcin06g06660	71.768	-1.436	0.267175	29.2483	6.36719e-08	5.28246e-07
Bcin09g03670	93.4541	-1.43354	0.244508	34.4626	4.34514e-09	4.17997e-08
Bcin08g02220	138.574	-1.43331	0.199086	52.1614	5.11208e-13	7.13595e-12
Bcin15g00580	295.673	-1.43298	0.154363	85.663	2.13373e-20	4.80111e-19
Bcin06g05990	205.645	-1.43196	0.179047	63.7541	1.40963e-15	2.33163e-14
Bcin10g05910	8063.62	-1.43146	0.126148	124.009	8.38482e-29	2.88225e-27
Bcin11g04540	23.3836	-1.43028	0.531575	7.19847	0.00729657	0.022319
Bcin06g03670	15.5673	-1.43014	0.511539	8.02364	0.00461707	0.0149647
Bcin02g02850	62.5044	-1.42868	0.277492	26.9086	2.13304e-07	1.65393e-06
Bcin01g06760	307.231	-1.42796	0.164283	74.6499	5.62056e-18	1.10454e-16
Bcin04g04250	316.144	-1.4275	0.162924	75.8694	3.03058e-18	6.04569e-17
Bcin09g03660	18.9367	-1.42734	0.503413	8.14973	0.00430675	0.0140797
Bcin02g02000	374.323	-1.42601	0.164984	73.3931	1.06237e-17	2.0571e-16
Bcin04g06650	1362.22	-1.42582	0.196189	51.0075	9.20134e-13	1.25454e-11
Bcin01g05300	218.299	-1.42533	0.17831	63.5597	1.55583e-15	2.56543e-14
Bcin04g03280	27.4593	-1.42518	0.396813	13.1876	0.000281811	0.00126713
Bcin03g05600	230.022	-1.42358	0.176746	64.4198	1.0054e-15	1.6788e-14
Bcin01g08340	6288.99	-1.42355	0.134822	107.419	3.60263e-25	1.03876e-23
Bcin12g01540	1658.91	-1.42318	0.181966	59.0361	1.54804e-14	2.4095e-13
Bcin12g04300	103.086	-1.4224	0.221296	41.7499	1.0373e-10	1.17832e-09
Bcin03g09080	65.6609	-1.42173	0.276761	26.6549	2.43228e-07	1.86811e-06
Bcin08g06710	3431.64	-1.42118	0.195369	50.9771	9.34504e-13	1.27249e-11
Bcin12g01130	42.5661	-1.42115	0.330816	18.7336	1.50308e-05	8.71061e-05
Bcin06g02640	110.792	-1.42034	0.278591	25.7481	3.89014e-07	2.90125e-06
Bcin10g02050	247.454	-1.41913	0.172531	67.0705	2.61963e-16	4.59982e-15
Bcin01g06610	38.8951	-1.41738	0.342148	17.3922	3.04066e-05	0.000164808
Bcin07g00990	328.326	-1.41705	0.173092	65.9966	4.51693e-16	7.75076e-15
Bcin02g02140	163.514	-1.41686	0.199404	50.3952	1.25702e-12	1.68556e-11
Bcin03g08710	852.256	-1.41646	0.171774	66.0105	4.48523e-16	7.70889e-15
Bcin05g03240	13.9959	-1.41042	0.548598	6.76954	0.00927265	0.0275879
Bcin04g03640	63.5262	-1.41031	0.310565	20.5984	5.66434e-06	3.55174e-05
Bcin11g05250	321.52	-1.40912	0.216674	41.3481	1.27392e-10	1.43171e-09
Bcin13g01480	18.8811	-1.40699	0.493385	8.24127	0.00409485	0.0134872
Bcin12g03920	19.5219	-1.40612	0.505994	7.84856	0.00508613	0.0162501
Bcin05g07020	91.8667	-1.40499	0.24393	33.3865	7.5548e-09	7.10569e-08
Bcin07g01000	26.6795	-1.40458	0.409454	11.9913	0.000534493	0.002249
Bcin06g03420	3616.6	-1.40368	0.15858	75.6175	3.44291e-18	6.82952e-17
Bcin12g03840	284.712	-1.403	0.158584	77.7228	1.18563e-18	2.40152e-17
Bcin06g01090	371.56	-1.40035	0.169508	66.9565	2.77562e-16	4.85756e-15
Bcin01g10270	159.204	-1.39928	0.274395	25.477	4.47681e-07	3.31303e-06
Bcin06g01930	1388.17	-1.39815	0.134816	104.426	1.63154e-24	4.57916e-23
Bcin12g01520	1216.25	-1.39644	0.119165	133.86	5.86261e-31	2.21749e-29
Bcin03g00530	307.012	-1.39594	0.156377	78.9997	6.21195e-19	1.28287e-17
Bcin09g06230	730.38	-1.39531	0.146481	88.5257	5.01779e-21	1.17935e-19
Bcin05g06860	13.3831	-1.39508	0.552878	6.51603	0.0106906	0.0310793
Bcin13g04850	159.432	-1.39379	0.192366	52.6317	4.0235e-13	5.63878e-12
Bcin04g03630	24.7653	-1.39329	0.429152	10.6892	0.00107761	0.00418706
Bcin15g05030	131.485	-1.39197	0.243075	32.3835	1.26559e-08	1.15634e-07
Bcin05g03820	53.2243	-1.39144	0.299409	21.9212	2.84077e-06	1.86434e-05
Bcin03g01860	61.7524	-1.38808	0.274265	25.9736	3.46115e-07	2.60711e-06
Bcin04g06260	51.656	-1.38766	0.304157	21.0756	4.41519e-06	2.81532e-05
Bcin09g05240	1024.66	-1.38577	0.381238	12.7527	0.000355496	0.00156119
Bcin02g00080	473.109	-1.38395	0.147939	86.0664	1.73994e-20	3.92342e-19
Bcin01g10410	351.237	-1.38267	0.163244	70.6242	4.32188e-17	8.07236e-16
Bcin14g03740	122.96	-1.37855	0.208095	44.2009	2.96343e-11	3.52175e-10
Bcin01g09450	1182.7	-1.37799	0.173376	61.1948	5.16972e-15	8.25357e-14
Bcin03g06490	86.2996	-1.3776	0.250486	30.4179	3.48295e-08	2.97376e-07
Bcin08g04820	91.4748	-1.37568	0.23281	35.2745	2.86355e-09	2.82686e-08
Bcin05g01980	2105.77	-1.37529	0.522105	6.69266	0.00968106	0.0285854
Bcin13g01120	1046.62	-1.37439	0.174435	60.1865	8.62834e-15	1.357e-13
Bcin07g07030	72.6612	-1.37285	0.323088	17.853	2.38649e-05	0.000132551
Bcin02g07620	18.2006	-1.37267	0.516777	7.1607	0.00745182	0.0227412
Bcin02g09260	195.209	-1.37196	0.184372	55.2549	1.05867e-13	1.53464e-12
Bcin12g00300	600.891	-1.36814	0.196439	47.224	6.33218e-12	7.99324e-11
Bcin01g07530	97.9024	-1.36748	0.247199	30.6558	3.08107e-08	2.64992e-07
Bcin09g04280	213.591	-1.3674	0.18952	51.6042	6.78971e-13	9.37851e-12
Bcin05g00910	433.996	-1.36692	0.194983	47.9481	4.37653e-12	5.59146e-11
Bcin12g01890	26.4811	-1.36667	0.432058	10.1454	0.00144659	0.00541534
Bcin16g04620	39062.9	-1.36561	0.130628	105.465	9.66064e-25	2.7259e-23
Bcin05g05310	180.921	-1.36543	0.212421	40.8097	1.67796e-10	1.86788e-09
Bcin02g01230	530.063	-1.36363	0.418673	10.2535	0.00136426	0.00513631
Bcin05g02800	38.781	-1.3627	0.351246	15.2202	9.56738e-05	0.000470259
Bcin01g05620	662.508	-1.3625	0.144165	87.4308	8.72826e-21	2.01552e-19
Bcin03g04540	363.815	-1.36227	0.151823	79.6052	4.57227e-19	9.53581e-18
Bcin08g00320	300.025	-1.36131	0.441882	9.18185	0.00244426	0.00856954
Bcin14g00480	405.497	-1.36117	0.163766	67.9865	1.64619e-16	2.94445e-15
Bcin06g07420	35.6637	-1.36075	0.364526	14.1344	0.000170198	0.000800403
Bcin01g09590	1577.29	-1.36058	0.128419	109.133	1.51726e-25	4.47252e-24
Bcin15g02420	97.3514	-1.35768	0.228772	35.5168	2.52864e-09	2.51743e-08
Bcin07g04460	537.634	-1.35557	0.207007	41.777	1.023e-10	1.16458e-09
Bcin14g03090	139.446	-1.35432	0.205266	43.6759	3.87522e-11	4.5744e-10
Bcin12g02140	101.312	-1.35146	0.237663	32.4006	1.25447e-08	1.14917e-07
Bcin02g05250	78.4687	-1.34943	0.261708	26.6594	2.42662e-07	1.86512e-06
Bcin01g00960	17.9413	-1.34863	0.481506	7.96427	0.00477098	0.0153641
Bcin07g07050	20.576	-1.34851	0.46597	8.46798	0.00361453	0.0120862
Bcin06g05850	610.561	-1.34834	0.178877	55.3461	1.01069e-13	1.46709e-12
Bcin03g01960	13.6429	-1.3477	0.540223	6.37144	0.0115971	0.0332205
Bcin01g10580	74.7145	-1.34547	0.248625	29.6775	5.10238e-08	4.30764e-07
Bcin05g06900	44.208	-1.34388	0.333184	16.3758	5.19442e-05	0.000270299
Bcin04g03380	42.3557	-1.34266	0.319943	17.9016	2.32622e-05	0.000129544
Bcin05g08190	144.787	-1.34034	0.216345	38.1826	6.44232e-10	6.79858e-09
Bcin01g08100	733.686	-1.33689	0.168673	61.1784	5.21297e-15	8.31005e-14
Bcin09g06130	377.795	-1.33397	0.160381	68.1094	1.5467e-16	2.7759e-15
Bcin05g02950	1152.48	-1.3334	0.148836	78.1437	9.58111e-19	1.96329e-17
Bcin05g05300	591.354	-1.3329	0.141267	87.3989	8.86983e-21	2.04374e-19
Bcin16g02580	36.0751	-1.33285	0.348979	14.7682	0.000121568	0.000587681
Bcin05g06550	116.991	-1.33009	0.233184	32.5459	1.16412e-08	1.07292e-07
Bcin12g06630	1262.68	-1.32995	0.122214	115.555	5.94859e-27	1.86277e-25
Bcin03g04770	1877.32	-1.32852	0.124023	111.569	4.44049e-26	1.34271e-24
Bcin03g08840	57.7147	-1.32795	0.297577	20.1158	7.28934e-06	4.4568e-05
Bcin03g07180	108.107	-1.3276	0.284414	21.5014	3.53578e-06	2.28915e-05
Bcin06g06020	59.7334	-1.3267	0.283292	22.1164	2.56606e-06	1.69354e-05
Bcin05g06910	2231.06	-1.32648	0.112495	135.255	2.90414e-31	1.11041e-29
Bcin07g00780	3609.51	-1.32644	0.360152	13.1161	0.000292766	0.00130969
Bcin12g01470	74.8186	-1.32432	0.261823	25.7001	3.98813e-07	2.96803e-06
Bcin04g01570	210.044	-1.32303	0.207326	40.2868	2.19287e-10	2.42572e-09
Bcin02g06300	1421.57	-1.32111	0.181814	51.217	8.27005e-13	1.13343e-11
Bcin03g09200	17.7859	-1.32023	0.494518	7.20157	0.00728398	0.0222935
Bcin12g03850	54.4045	-1.31764	0.307624	18.4774	1.71934e-05	9.84493e-05
Bcin01g10890	538.259	-1.31576	0.172162	57.1921	3.95255e-14	5.93332e-13
Bcin03g00630	37.7103	-1.31531	0.336404	15.5487	8.04089e-05	0.000401969
Bcin01g08970	1898.27	-1.31367	0.119497	117.616	2.10438e-27	6.74027e-26
Bcin16g02500	144.585	-1.31267	0.197593	44.2816	2.8437e-11	3.38708e-10
Bcin06g00550	5796.5	-1.31042	0.119216	117.115	2.70894e-27	8.63668e-26
Bcin01g08690	934.292	-1.30952	0.12647	104.981	1.23313e-24	3.4702e-23
Bcin12g05810	424.823	-1.30758	0.17219	56.6688	5.15744e-14	7.65491e-13
Bcin05g04800	1756.24	-1.305	0.136673	88.6603	4.68782e-21	1.10425e-19
Bcin07g02970	81.8812	-1.30364	0.241042	29.5278	5.51198e-08	4.61371e-07
Bcin03g02260	60.7284	-1.30155	0.282439	21.4557	3.62104e-06	2.33717e-05
Bcin04g05950	1125.67	-1.2991	0.136731	88.0456	6.39623e-21	1.49666e-19
Bcin15g02160	264.008	-1.29825	0.175593	54.1823	1.82724e-13	2.62352e-12
Bcin03g02120	138.902	-1.29819	0.229644	31.6641	1.83282e-08	1.64191e-07
Bcin07g05460	1187.71	-1.29616	0.129431	97.9214	4.35324e-23	1.13712e-21
Bcin01g03950	281.644	-1.29314	0.164677	61.2103	5.12933e-15	8.20148e-14
Bcin14g05220	417.529	-1.29216	0.15208	71.3	3.06836e-17	5.78221e-16
Bcin05g07010	101.627	-1.29015	0.225181	33.0289	9.07994e-09	8.44979e-08
Bcin05g03580	50.5976	-1.28836	0.309151	17.4699	2.91888e-05	0.00015886
Bcin06g01580	39.9237	-1.28793	0.344917	14.1323	0.000170393	0.000800963
Bcin07g06170	475.93	-1.28698	0.144966	77.7759	1.15418e-18	2.34683e-17
Bcin08g04700	48.5352	-1.28689	0.308562	17.5581	2.78668e-05	0.000152135
Bcin10g01890	628.475	-1.28579	0.169037	56.5306	5.53303e-14	8.18934e-13
Bcin10g03120	31.7697	-1.28558	0.386071	11.1895	0.000822595	0.0033171
Bcin02g04500	116.909	-1.28521	0.208163	38.3663	5.8637e-10	6.21282e-09
Bcin14g04310	246.248	-1.28464	0.166558	59.2648	1.37818e-14	2.14829e-13
Bcin09g00210	27.1777	-1.28449	0.401002	10.4027	0.00125831	0.00478864
Bcin03g02020	36.7714	-1.28408	0.353273	13.3526	0.000258059	0.00117124
Bcin08g06050	50.2493	-1.28307	0.311814	17.0544	3.63233e-05	0.000193791
Bcin01g04580	27.0263	-1.28275	0.411888	9.87138	0.0016787	0.00617043
Bcin13g02490	1239.45	-1.28246	0.121206	109.474	1.27776e-25	3.78771e-24
Bcin16g04270	205.687	-1.27963	0.192656	43.7365	3.75705e-11	4.44225e-10
Bcin08g01350	280.926	-1.27686	0.179002	50.1947	1.39226e-12	1.85512e-11
Bcin03g02770	454.702	-1.27608	0.166672	57.5354	3.31948e-14	4.99721e-13
Bcin06g07540	26.9035	-1.27428	0.430394	8.8319	0.00296011	0.0101587
Bcin05g03050	111.751	-1.27398	0.243922	27.2258	1.81028e-07	1.42248e-06
Bcin01g10760	95.864	-1.27368	0.227942	31.4531	2.04321e-08	1.81805e-07
Bcin08g01640	27.7006	-1.27344	0.381546	11.3457	0.000756213	0.00307764
Bcin08g03390	2181.25	-1.27202	0.175027	51.304	7.91127e-13	1.08708e-11
Bcin01g05160	1255.57	-1.27078	0.169456	54.7672	1.35689e-13	1.95886e-12
Bcin08g01790	826.374	-1.27012	0.197031	40.4576	2.00928e-10	2.22497e-09
Bcin03g00920	406.464	-1.26901	0.157749	63.7827	1.38927e-15	2.30519e-14
Bcin08g01000	503.998	-1.26822	0.181853	47.6049	5.21376e-12	6.637e-11
Bcin11g03390	21.6133	-1.26811	0.441101	8.36799	0.00381887	0.0127051
Bcin16g03010	392.242	-1.26565	0.158198	63.1007	1.96403e-15	3.22339e-14
Bcin11g01980	77.0082	-1.26541	0.249394	25.9762	3.45646e-07	2.60543e-06
Bcin03g02190	88.7856	-1.26529	0.246984	26.2966	2.92801e-07	2.23584e-06
Bcin09g05340	17.235	-1.26457	0.518689	5.97403	0.014518	0.0403394
Bcin09g07090	14.6755	-1.26344	0.528469	5.78663	0.0161485	0.0441148
Bcin03g01040	3441.54	-1.26258	0.165392	56.5887	5.372e-14	7.96218e-13
Bcin14g04170	119.231	-1.26199	0.211336	35.8066	2.17904e-09	2.1776e-08
Bcin02g00005	615.95	-1.26168	0.133466	88.0186	6.48411e-21	1.51387e-19
Bcin13g02000	31.2506	-1.26125	0.371524	11.74	0.000611702	0.00254145
Bcin08g04470	257.473	-1.25824	0.170568	54.0806	1.92429e-13	2.75537e-12
Bcin11g05450	89.0706	-1.25718	0.23631	28.5007	9.3666e-08	7.6211e-07
Bcin08g01810	519.738	-1.25316	0.134968	85.1061	2.82782e-20	6.32245e-19
Bcin06g05470	18.1164	-1.25268	0.467017	7.32795	0.00678906	0.0209672
Bcin04g02060	383.838	-1.25164	0.17565	49.8999	1.61793e-12	2.14228e-11
Bcin11g05430	117.269	-1.24737	0.224689	30.8705	2.75834e-08	2.38401e-07
Bcin08g01250	73.3688	-1.24617	0.305733	16.4991	4.86743e-05	0.000254499
Bcin17g00050	289.211	-1.24561	0.161664	58.9028	1.6566e-14	2.56336e-13
Bcin07g04810	705.699	-1.24437	0.131953	87.5052	8.40575e-21	1.94958e-19
Bcin05g04580	17.5401	-1.24426	0.486783	6.62214	0.0100719	0.0294842
Bcin02g05850	293.116	-1.24419	0.167423	54.6525	1.43838e-13	2.07366e-12
Bcin06g01790	8670.37	-1.24148	0.424423	8.30519	0.00395319	0.0130859
Bcin01g00340	433.669	-1.23886	0.176771	48.2841	3.68723e-12	4.72225e-11
Bcin10g04080	105.618	-1.23537	0.2208	31.4495	2.04694e-08	1.81829e-07
Bcin05g05590	252.541	-1.23518	0.170521	52.148	5.147e-13	7.17521e-12
Bcin12g04640	979.028	-1.23509	0.123876	97.5352	5.2908e-23	1.37184e-21
Bcin14g03180	92.024	-1.23419	0.245646	25.3447	4.79479e-07	3.52855e-06
Bcin05g04440	44.3209	-1.23284	0.309994	16.0414	6.19717e-05	0.000316854
Bcin02g04030	52.8998	-1.23226	0.290632	18.2336	1.95402e-05	0.000110449
Bcin12g04510	686.83	-1.22799	0.133957	82.6412	9.83832e-20	2.12319e-18
Bcin05g04780	145.072	-1.22507	0.230496	27.941	1.25069e-07	1.00598e-06
Bcin07g04030	25.977	-1.225	0.439282	7.84504	0.00509603	0.0162768
Bcin13g04330	574.215	-1.22446	0.141252	74.0654	7.55721e-18	1.47961e-16
Bcin09g03790	135.148	-1.22422	0.206432	35.2158	2.95116e-09	2.90519e-08
Bcin09g04440	137.987	-1.22292	0.20024	37.4259	9.49534e-10	9.84325e-09
Bcin03g04040	963.462	-1.22285	0.142632	71.9279	2.23208e-17	4.26723e-16
Bcin01g04390	142.933	-1.2216	0.205358	35.4281	2.64647e-09	2.62978e-08
Bcin02g00030	42.7767	-1.22099	0.322348	14.4755	0.000141991	0.000677412
Bcin08g03330	48.8576	-1.21647	0.3078	15.8133	6.99076e-05	0.00035383
Bcin08g01850	452.884	-1.21473	0.140751	73.6736	9.21616e-18	1.79113e-16
Bcin14g04960	37.0679	-1.21427	0.334856	13.3564	0.000257544	0.00116948
Bcin04g01410	2298.63	-1.21415	0.112058	114.658	9.34885e-27	2.91889e-25
Bcin04g03900	284.248	-1.214	0.168113	51.6734	6.55459e-13	9.0775e-12
Bcin12g05985	172.226	-1.2137	0.227812	28.1178	1.14154e-07	9.24532e-07
Bcin16g03940	103.907	-1.21239	0.225197	29.1074	6.84736e-08	5.64974e-07
Bcin01g05720	13348.5	-1.21204	0.124299	92.4696	6.83657e-22	1.67393e-20
Bcin05g04120	32.7372	-1.21109	0.353457	11.9398	0.000549475	0.00230469
Bcin06g07320	16.5466	-1.2107	0.494279	6.0927	0.0135741	0.0380776
Bcin03g01970	88.9139	-1.20996	0.2343	26.8117	2.24273e-07	1.73008e-06
Bcin12g00130	97.5734	-1.20885	0.240428	25.293	4.92487e-07	3.61169e-06
Bcin02g00790	667.772	-1.20644	0.131165	83.3874	6.74514e-20	1.47986e-18
Bcin14g01480	1045.89	-1.20603	0.154635	59.4703	1.24155e-14	1.94106e-13
Bcin07g01240	29.0274	-1.2036	0.386918	9.80295	0.00174232	0.0063652
Bcin04g06250	2159.54	-1.20226	0.114134	108.445	2.14743e-25	6.27751e-24
Bcin11g03640	105.223	-1.20186	0.224296	28.7648	8.17224e-08	6.6854e-07
Bcin09g02590	117.177	-1.20034	0.211876	32.2282	1.37085e-08	1.24927e-07
Bcin14g03490	242.753	-1.19764	0.182511	42.732	6.27776e-11	7.26417e-10
Bcin06g02970	129.575	-1.19534	0.24015	24.5509	7.23728e-07	5.17797e-06
Bcin12g02150	115.504	-1.19526	0.215658	30.8763	2.75008e-08	2.37882e-07
Bcin10g00310	303.423	-1.19458	0.155088	58.9686	1.60211e-14	2.48634e-13
Bcin05g03060	62.6401	-1.1937	0.268416	19.991	7.78085e-06	4.72992e-05
Bcin10g05610	700.144	-1.19273	0.145781	65.7471	5.1266e-16	8.78264e-15
Bcin01g11420	21.5615	-1.19026	0.453479	6.92672	0.00849174	0.0255527
Bcin04g02540	375.11	-1.18913	0.151301	61.175	5.22203e-15	8.31193e-14
Bcin12g06070	23.0554	-1.18748	0.417695	8.19376	0.00420348	0.0137762
Bcin15g04470	337.803	-1.18674	0.155436	57.851	2.8275e-14	4.29951e-13
Bcin08g01070	32.2018	-1.18635	0.378648	9.87967	0.00167115	0.00614482
Bcin02g01040	40.7083	-1.18549	0.326816	13.2862	0.000267372	0.00120735
Bcin09g05460	22.387	-1.18365	0.43032	7.70912	0.00549426	0.0174117
Bcin14g02560	122.266	-1.18258	0.204161	33.724	6.35124e-09	6.03282e-08
Bcin06g04330	497.389	-1.18172	0.155379	57.0288	4.2947e-14	6.42864e-13
Bcin05g06890	181.371	-1.18088	0.177739	44.2144	2.94307e-11	3.50149e-10
Bcin01g06540	26.1686	-1.1803	0.39989	8.85307	0.00292596	0.0100513
Bcin01g03240	491.11	-1.18007	0.145535	64.855	8.06184e-16	1.35472e-14
Bcin01g06790	57.1179	-1.17999	0.274828	18.6524	1.56851e-05	9.06984e-05
Bcin09g02440	129.941	-1.1792	0.213338	30.5678	3.22397e-08	2.75933e-07
Bcin10g03420	384.387	-1.17817	0.148139	62.7218	2.38064e-15	3.87699e-14
Bcin14g01100	103.983	-1.17789	0.222593	28.1676	1.11249e-07	9.01702e-07
Bcin04g03160	89.9307	-1.17715	0.261739	20.152	7.15249e-06	4.39094e-05
Bcin16g01830	16.6568	-1.17617	0.491547	5.81841	0.0158592	0.0434708
Bcin14g03730	267.08	-1.17344	0.184968	39.7974	2.8172e-10	3.08082e-09
Bcin09g04150	142.752	-1.17258	0.214649	29.7935	4.80596e-08	4.07041e-07
Bcin02g09340	181.36	-1.1713	0.197362	35.035	3.23824e-09	3.14845e-08
Bcin11g03880	478.72	-1.17104	0.163039	50.75	1.0491e-12	1.4212e-11
Bcin08g00990	1145.62	-1.17029	0.14646	62.4748	2.69872e-15	4.38148e-14
Bcin11g01050	2479	-1.16966	0.138867	69.2681	8.59471e-17	1.58014e-15
Bcin02g06520	124.073	-1.16874	0.202678	33.4064	7.47765e-09	7.04569e-08
Bcin07g01530	59.8807	-1.16733	0.27286	18.5071	1.69277e-05	9.70858e-05
Bcin10g02170	19.4123	-1.16676	0.486221	5.78438	0.0161692	0.0441256
Bcin16g05090	605.947	-1.16659	0.173268	44.4712	2.58132e-11	3.09553e-10
Bcin04g06000	850.18	-1.16641	0.17112	45.5027	1.52425e-11	1.86174e-10
Bcin03g02110	98.8827	-1.1664	0.238199	24.0313	9.47821e-07	6.6816e-06
Bcin09g05950	607.613	-1.16507	0.180275	40.9378	1.57149e-10	1.75677e-09
Bcin14g04190	176.379	-1.16405	0.189046	37.8491	7.64321e-10	7.99393e-09
Bcin13g05070	24.1908	-1.16316	0.424734	7.56151	0.00596282	0.0186945
Bcin05g05420	57.1581	-1.16081	0.283161	16.9414	3.85517e-05	0.000204955
Bcin07g01470	254.071	-1.15567	0.216351	28.1073	1.14774e-07	9.2884e-07
Bcin14g03970	8044.69	-1.15353	0.144543	62.1034	3.25895e-15	5.25867e-14
Bcin09g03180	159.915	-1.15171	0.196625	34.3116	4.69579e-09	4.49679e-08
Bcin08g02190	57.4468	-1.14963	0.291345	15.6293	7.70514e-05	0.000386282
Bcin01g00250	33.8677	-1.14941	0.350257	10.8933	0.000965148	0.00380187
Bcin05g06690	1937.15	-1.14812	0.144172	62.0255	3.39036e-15	5.46236e-14
Bcin05g01060	2353.54	-1.14779	0.138419	67.2265	2.42033e-16	4.26406e-15
Bcin03g01610	130.309	-1.14763	0.21388	28.7309	8.31641e-08	6.79281e-07
Bcin14g03720	37.1736	-1.14757	0.335708	11.8408	0.00057947	0.00241703
Bcin03g00660	256.023	-1.14721	0.205284	30.7951	2.86759e-08	2.4764e-07
Bcin16g00370	426.11	-1.14683	0.149499	58.2443	2.31511e-14	3.55107e-13
Bcin13g05300	35.4152	-1.14537	0.346711	11.0422	0.000890616	0.00355069
Bcin08g06380	226.984	-1.14412	0.175592	42.2294	8.11722e-11	9.33127e-10
Bcin03g02030	63.2981	-1.14328	0.265383	18.7206	1.51338e-05	8.7655e-05
Bcin05g01770	73.6416	-1.14325	0.27068	17.8516	2.38817e-05	0.000132574
Bcin10g04980	116.756	-1.14273	0.210951	29.4384	5.77239e-08	4.8117e-07
Bcin12g00990	260.098	-1.14233	0.16663	46.7633	8.00997e-12	1.00446e-10
Bcin14g03840	133.279	-1.14212	0.20233	31.8866	1.63445e-08	1.47801e-07
Bcin14g00530	284.888	-1.14142	0.168563	45.5478	1.48957e-11	1.82149e-10
Bcin05g06250	89.0192	-1.14136	0.262677	18.8219	1.43511e-05	8.34418e-05
Bcin06g04380	86.0246	-1.13749	0.258975	19.315	1.10833e-05	6.56721e-05
Bcin01g06050	27.4698	-1.13651	0.409386	7.81043	0.00519455	0.0165714
Bcin08g01560	214.5	-1.13646	0.173647	42.7271	6.29342e-11	7.27431e-10
Bcin12g04880	32.9308	-1.13617	0.414028	7.5567	0.00597874	0.0187333
Bcin07g06600	282.246	-1.13267	0.175361	41.3329	1.2839e-10	1.44139e-09
Bcin07g06830	27.2714	-1.12603	0.391809	8.37431	0.00380561	0.012677
Bcin11g05460	544306	-1.12557	0.129332	73.8961	8.23404e-18	1.60617e-16
Bcin14g01960	74.0012	-1.12338	0.262091	18.4256	1.76666e-05	0.000100613
Bcin01g05730	1770.71	-1.11806	0.131654	70.655	4.25494e-17	7.96141e-16
Bcin12g05170	19.3972	-1.1179	0.449594	6.26173	0.0123374	0.0350839
Bcin13g03470	279.262	-1.11634	0.156828	50.4284	1.23596e-12	1.66365e-11
Bcin13g02160	146.518	-1.1163	0.198879	31.529	1.96482e-08	1.75124e-07
Bcin02g04580	184.973	-1.11466	0.179069	38.699	4.94468e-10	5.2815e-09
Bcin02g07320	21.237	-1.11408	0.440813	6.4441	0.0111321	0.0320539
Bcin11g04600	255.166	-1.1138	0.178349	38.7267	4.87485e-10	5.21219e-09
Bcin02g00270	1790.96	-1.11361	0.123669	79.4837	4.8622e-19	1.01205e-17
Bcin15g03630	1522.32	-1.11208	0.124524	78.28	8.94241e-19	1.83598e-17
Bcin15g00550	168.501	-1.10735	0.183261	36.5346	1.49982e-09	1.52629e-08
Bcin02g07130	63.0324	-1.10691	0.269178	17.0887	3.56733e-05	0.000190806
Bcin08g01830	974.748	-1.10527	0.131764	69.2031	8.88289e-17	1.63028e-15
Bcin01g01620	1057.99	-1.10415	0.146571	55.6931	8.47137e-14	1.23478e-12
Bcin16g01020	31.4138	-1.10283	0.39246	7.89733	0.00495079	0.015856
Bcin15g05090	29.902	-1.1026	0.388239	8.17725	0.00424191	0.0138849
Bcin07g00310	65.8071	-1.10138	0.263918	17.5545	2.7919e-05	0.000152342
Bcin11g01430	110.756	-1.10099	0.2107	27.4509	1.61133e-07	1.27278e-06
Bcin15g02940	21.8192	-1.09838	0.448333	6.06977	0.0137515	0.0385034
Bcin14g04770	501.579	-1.09738	0.149632	53.1457	3.0971e-13	4.37532e-12
Bcin11g02810	68.3799	-1.09702	0.285071	14.7942	0.000119905	0.000580437
Bcin01g05180	89.0769	-1.09696	0.230262	22.8329	1.76712e-06	1.19772e-05
Bcin01g09050	704.092	-1.09667	0.160812	45.6937	1.38268e-11	1.69866e-10
Bcin04g00850	623.272	-1.09605	0.145097	56.2145	6.49817e-14	9.51113e-13
Bcin08g02050	59.5947	-1.09577	0.274589	16.071	6.10124e-05	0.00031221
Bcin05g07090	1497.78	-1.09548	0.186483	33.7746	6.18811e-09	5.88317e-08
Bcin14g03210	826.824	-1.09418	0.382438	8.00223	0.00467197	0.0151052
Bcin10g01230	98.8738	-1.09303	0.278106	15.3909	8.74063e-05	0.000432442
Bcin15g00210	134.515	-1.09209	0.204298	28.6166	8.82245e-08	7.18944e-07
Bcin12g05630	362.624	-1.09204	0.168735	41.402	1.23932e-10	1.39729e-09
Bcin05g01720	181.817	-1.09082	0.18898	33.2323	8.17789e-09	7.66441e-08
Bcin12g02690	76.5189	-1.0883	0.357674	9.1281	0.00251712	0.00880743
Bcin03g03530	40.1646	-1.08808	0.337145	10.4691	0.00121387	0.00464801
Bcin09g04510	25.6682	-1.08774	0.419617	6.74657	0.00939283	0.0278826
Bcin15g03400	145.615	-1.08667	0.19259	31.9176	1.60857e-08	1.45585e-07
Bcin07g06690	27.7135	-1.08572	0.387655	7.96441	0.00477061	0.0153641
Bcin08g05020	118.532	-1.08495	0.294803	13.3465	0.000258899	0.00117411
Bcin18g00010	34.1571	-1.08486	0.372154	8.50396	0.00354375	0.0118834
Bcin09g02580	302.184	-1.08392	0.151538	50.9366	9.53959e-13	1.29398e-11
Bcin10g03530	1120.82	-1.08247	0.129465	68.7489	1.11832e-16	2.03126e-15
Bcin03g03050	324.193	-1.08019	0.156952	46.9937	7.12161e-12	8.97901e-11
Bcin06g07380	485.157	-1.07984	0.13711	61.4621	4.51359e-15	7.22791e-14
Bcin01g10770	310.55	-1.07952	0.156255	47.4102	5.75836e-12	7.31263e-11
Bcin09g02130	354.283	-1.07935	0.152525	49.6904	1.80023e-12	2.37473e-11
Bcin04g05140	439.004	-1.07702	0.204694	27.2091	1.826e-07	1.4327e-06
Bcin01g06060	5617.92	-1.07682	0.151501	49.423	2.06308e-12	2.70792e-11
Bcin13g05040	57.7094	-1.07602	0.276406	15.2895	9.22254e-05	0.000454155
Bcin08g06620	1190.12	-1.07534	0.126048	71.6025	2.63227e-17	4.99611e-16
Bcin08g01700	47.8655	-1.07379	0.341278	9.8608	0.00168838	0.00619903
Bcin16g03980	293.923	-1.07341	0.163464	42.8684	5.85488e-11	6.7972e-10
Bcin01g00740	76.1814	-1.07309	0.304475	12.3394	0.000443508	0.00190026
Bcin05g01310	27.1594	-1.07183	0.422071	6.50192	0.0107758	0.0312581
Bcin16g02800	53.1329	-1.0713	0.285888	14.1587	0.000168018	0.000791206
Bcin03g02000	20.1679	-1.07014	0.455841	5.55729	0.0184039	0.0491438
Bcin07g00110	285.082	-1.07012	0.177204	36.1687	1.80956e-09	1.82565e-08
Bcin04g04450	430.067	-1.06875	0.202716	27.3282	1.71688e-07	1.35312e-06
Bcin02g05830	38.8025	-1.06662	0.337084	10.0932	0.00148818	0.00554546
Bcin11g06200	347.981	-1.06545	0.17879	35.0969	3.13696e-09	3.0539e-08
Bcin09g06670	261.264	-1.06533	0.208667	25.7482	3.88994e-07	2.90125e-06
Bcin10g00670	776.797	-1.06504	0.13077	65.4529	5.95188e-16	1.01307e-14
Bcin13g02090	183.747	-1.06443	0.189526	31.3913	2.10919e-08	1.86574e-07
Bcin01g05760	21.9334	-1.06245	0.427273	6.27324	0.0122575	0.034885
Bcin02g00007	322.453	-1.06084	0.177439	35.3929	2.69472e-09	2.67269e-08
Bcin13g03040	90.8408	-1.06079	0.276885	14.5825	0.000134156	0.000643232
Bcin14g03590	53.508	-1.06014	0.290227	13.428	0.000247892	0.00113002
Bcin03g05800	106.877	-1.05764	0.236684	19.9307	8.02984e-06	4.86446e-05
Bcin02g03870	339.794	-1.05586	0.171392	37.6034	8.66951e-10	9.01373e-09
Bcin01g05110	407.298	-1.05394	0.187155	31.305	2.20511e-08	1.94244e-07
Bcin02g03670	326.89	-1.05362	0.155979	45.3406	1.65582e-11	2.01312e-10
Bcin11g03770	36.942	-1.05332	0.366039	8.35489	0.0038465	0.0127889
Bcin02g06330	351.736	-1.05296	0.229904	20.6213	5.59713e-06	3.51586e-05
Bcin02g04770	701.451	-1.05213	0.149827	48.5743	3.18002e-12	4.10755e-11
Bcin14g00270	126.869	-1.05188	0.20487	26.4644	2.68434e-07	2.05871e-06
Bcin03g03920	506.694	-1.05128	0.13874	56.853	4.69631e-14	7.00002e-13
Bcin03g07690	89.4299	-1.05118	0.250386	17.6843	2.60771e-05	0.00014318
Bcin14g01190	407.397	-1.04982	0.164618	40.2023	2.28978e-10	2.52235e-09
Bcin01g01570	2105.9	-1.0488	0.158357	43.0048	5.4606e-11	6.35345e-10
Bcin07g03750	155.016	-1.04831	0.198625	27.7859	1.35509e-07	1.08748e-06
Bcin05g03020	545.627	-1.04743	0.177817	34.1481	5.10724e-09	4.88195e-08
Bcin07g00680	93.9353	-1.04677	0.296436	12.3996	0.000429431	0.00185122
Bcin02g02170	60.9715	-1.04667	0.270017	15.1308	0.000100315	0.000491696
Bcin11g00340	62.0777	-1.04638	0.282339	13.8453	0.000198495	0.000923596
Bcin14g03030	80.999	-1.0463	0.24332	18.5911	1.61979e-05	9.3255e-05
Bcin02g04930	499.163	-1.04544	0.147076	49.9577	1.57096e-12	2.08533e-11
Bcin10g05840	170.502	-1.04525	0.192653	29.3949	5.90324e-08	4.91301e-07
Bcin06g06040	860.612	-1.0449	0.155711	44.3357	2.7662e-11	3.2985e-10
Bcin01g09260	32.9313	-1.04434	0.349463	9.05043	0.00262632	0.00913199
Bcin06g01460	297.26	-1.04417	0.166667	38.9777	4.28678e-10	4.60676e-09
Bcin11g03340	39.9851	-1.04096	0.322797	10.5372	0.00116993	0.00449772
Bcin11g01200	627.238	-1.04036	0.127876	65.5249	5.73853e-16	9.79915e-15
Bcin09g05440	222.84	-1.04033	0.186488	30.9179	2.69182e-08	2.33033e-07
Bcin05g07680	54.4137	-1.03956	0.297025	12.3496	0.000441086	0.00189373
Bcin04g06060	381.127	-1.03871	0.144822	51.0906	8.81998e-13	1.2041e-11
Bcin16g02730	194.815	-1.03613	0.185161	31.2044	2.32241e-08	2.03052e-07
Bcin16g01010	51.1809	-1.03509	0.291508	12.7038	0.000364909	0.00159854
Bcin16g02990	116.072	-1.03471	0.217257	22.7253	1.86892e-06	1.26024e-05
Bcin05g00100	35.99	-1.03429	0.379223	7.4316	0.00640883	0.0199153
Bcin05g03370	235.599	-1.03347	0.170971	36.3786	1.62479e-09	1.65028e-08
Bcin08g06370	25.8331	-1.03307	0.403162	6.62712	0.0100437	0.0294339
Bcin15g04700	158.394	-1.03155	0.196365	27.5789	1.50816e-07	1.20118e-06
Bcin16g02900	60.4982	-1.03035	0.271031	14.5507	0.000136439	0.000653285
Bcin16g04160	478.383	-1.0275	0.16137	40.0472	2.47897e-10	2.71939e-09
Bcin02g01710	23.4217	-1.02688	0.427484	5.81971	0.0158476	0.0434502
Bcin06g04700	74.3362	-1.02667	0.244472	17.7931	2.46279e-05	0.000136143
Bcin08g01010	90.5264	-1.02546	0.237242	18.7416	1.4968e-05	8.68583e-05
Bcin07g05950	296.168	-1.024	0.156969	42.3795	7.51736e-11	8.66056e-10
Bcin02g03550	155.618	-1.02288	0.215726	22.325	2.30187e-06	1.53163e-05
Bcin06g01480	79.4711	-1.02247	0.239711	18.3243	1.86313e-05	0.000105594
Bcin05g05930	39.186	-1.02224	0.326224	9.90743	0.00164613	0.00606337
Bcin09g06700	110.465	-1.02178	0.241673	17.8023	2.45088e-05	0.000135627
Bcin07g02500	195.165	-1.02062	0.210738	23.2297	1.4376e-06	9.88985e-06
Bcin02g03400	1251.7	-1.01939	0.12175	69.0862	9.4251e-17	1.72679e-15
Bcin05g06920	769.915	-1.01899	0.125556	65.1119	7.07634e-16	1.19586e-14
Bcin01g00710	36.6831	-1.0179	0.337163	9.23629	0.00237265	0.00835256
Bcin02g07280	283.625	-1.0175	0.201699	25.1489	5.30688e-07	3.87299e-06
Bcin06g00970	326.151	-1.017	0.220845	20.8969	4.84685e-06	3.07754e-05
Bcin12g03690	339.285	-1.0156	0.192314	27.5654	1.51874e-07	1.20778e-06
Bcin04g06370	111.824	-1.01464	0.235956	18.42	1.77189e-05	0.000100748
Bcin08g00260	45.1313	-1.01316	0.31468	10.4506	0.00122612	0.00468983
Bcin04g06690	141.241	-1.01143	0.213166	22.4957	2.10618e-06	1.40852e-05
Bcin11g02060	505.739	-1.01084	0.134234	56.2347	6.43172e-14	9.42694e-13
Bcin06g01260	235.644	-1.01035	0.212287	22.45	2.1568e-06	1.43964e-05
Bcin13g05500	384.085	-1.00908	0.158653	40.1282	2.3783e-10	2.61167e-09
Bcin06g06580	38.7601	-1.0088	0.332938	9.29392	0.00229916	0.0081256
Bcin04g02390	27.18	-1.00871	0.400466	6.40137	0.0114033	0.0327274
Bcin01g10040	207.827	-1.00793	0.185186	29.5527	5.44155e-08	4.56839e-07
Bcin02g07340	1161.02	-1.00668	0.121421	67.7687	1.83848e-16	3.27728e-15
Bcin05g06230	54.2397	-1.00549	0.286615	12.3888	0.000431912	0.00185888
Bcin05g05220	249.911	-1.00357	0.172665	33.6325	6.65724e-09	6.31211e-08
Bcin04g01740	374.823	-1.00195	0.159576	39.1218	3.98174e-10	4.30967e-09
Bcin06g00400	283.999	-1.00191	0.176682	31.8727	1.64617e-08	1.48733e-07

## Sheet: Ta_Upregulated
Gene ID	baseMean	log2FoldChange	lfcSE	stat	pvalue	padj
TRIATDRAFT_87657	182.055	9.89503	0.881933	319.807	1.6e-71	5.45e-70
TRIATDRAFT_37867	260.487	9.53392	0.75012	587.115	1.06e-129	9.06e-128
TRIATDRAFT_88590	834.319	9.30016	0.384743	2325.17	0	0
TRIATDRAFT_37871	184.15	9.05891	0.916346	108.467	2.12e-25	2.2e-24
TRIATDRAFT_271339	4007.34	8.7514	0.274779	658.452	3.24e-145	3.26e-143
TRIATDRAFT_32662	146.896	8.70817	0.795325	235.837	3.18e-53	7.43e-52
TRIATDRAFT_218815	866.132	8.62392	0.355569	708.167	5.01e-156	6.18e-154
TRIATDRAFT_54982	71.2839	8.53577	0.845346	537.069	8.18e-119	5.88e-117
TRIATDRAFT_51009	291.872	8.52711	0.516921	652.501	6.39e-144	6.3e-142
TRIATDRAFT_43740	381.913	8.50365	0.468349	580.062	3.64e-128	3.01e-126
TRIATDRAFT_32864	233.788	8.38863	0.630131	216.642	4.89e-49	1.04e-47
TRIATDRAFT_38638	107.487	7.89243	0.822754	100.851	9.92e-24	9.72e-23
TRIATDRAFT_168403	31.2074	7.82904	0.8975	144.348	2.98e-33	4e-32
TRIATDRAFT_29489	72.7995	7.69169	0.802531	172.871	1.75e-39	2.86e-38
TRIATDRAFT_4807	54.9215	7.68519	0.820074	417.69	7.77e-93	3.85e-91
TRIATDRAFT_94151	2046.26	7.42724	0.195927	1207.22	1.64e-264	5.41e-262
TRIATDRAFT_314350	212.723	7.41959	0.620115	117.565	2.16e-27	2.39e-26
TRIATDRAFT_265387	302.249	7.41419	0.358786	794.816	7.23e-175	1.14e-172
TRIATDRAFT_93091	211.955	7.22164	0.370758	1466.31	8.19654906450628E-321	5.11E-318
TRIATDRAFT_80101	19.9493	7.18358	0.99958	62.3739	2.84e-15	1.87e-14
TRIATDRAFT_83910	49.7209	7.12476	0.785358	171.22	4.01e-39	6.47e-38
TRIATDRAFT_214851	2363.07	7.10631	0.179705	1236.5	7.12e-271	2.55e-268
TRIATDRAFT_211545	194.796	7.10116	0.400598	592.836	6.05e-131	5.24e-129
TRIATDRAFT_291013	461.189	7.08438	0.417141	223.003	2e-50	4.45e-49
TRIATDRAFT_322584	118.917	7.07573	0.472478	782.549	3.36e-172	5.04e-170
TRIATDRAFT_314352	188.346	7.0753	0.522957	174.662	7.1e-40	1.18e-38
TRIATDRAFT_265811	71.0144	7.06615	0.614058	418.296	5.73e-93	2.87e-91
TRIATDRAFT_228352	1057.41	7.03416	0.235952	773.369	3.33e-170	4.87e-168
TRIATDRAFT_312032	12.5304	7.00558	0.901486	96.4727	9.05e-23	8.49e-22
TRIATDRAFT_6990	24.4794	6.99654	0.887295	138.215	6.54e-32	8.48e-31
TRIATDRAFT_53012	7189.75	6.98133	0.300699	328.066	2.54e-73	9.05e-72
TRIATDRAFT_49480	67.0861	6.97336	0.649077	224.472	9.57e-51	2.15e-49
TRIATDRAFT_215621	144.244	6.96437	0.414538	943.994	2.68e-207	5.67e-205
TRIATDRAFT_321807	288.338	6.90757	0.343009	514.373	7.09e-114	4.75e-112
TRIATDRAFT_84723	31.7273	6.89011	0.867331	139.619	3.23e-32	4.22e-31
TRIATDRAFT_87267	31.1454	6.86402	0.840763	194.222	3.81e-44	6.96e-43
TRIATDRAFT_281086	318.245	6.86183	0.282527	1259.15	8.53e-276	3.37e-273
TRIATDRAFT_36134	22.0165	6.84209	0.906231	108.913	1.7e-25	1.76e-24
TRIATDRAFT_80922	98.3591	6.79787	0.472912	692.394	1.35e-152	1.55e-150
TRIATDRAFT_314085	1679.7	6.7978	0.250599	518.991	7.02e-115	4.78e-113
TRIATDRAFT_269919	15.1767	6.78584	0.983175	59.5917	1.17e-14	7.45e-14
TRIATDRAFT_28220	14.2569	6.69551	1.01059	51.335	7.79e-13	4.4e-12
TRIATDRAFT_304656	35.3764	6.65501	0.804517	129.575	5.08e-30	6.07e-29
TRIATDRAFT_260926	168.462	6.59248	0.686731	67.9593	1.67e-16	1.18e-15
TRIATDRAFT_253532	83.7084	6.56097	0.507304	313.602	3.59e-70	1.19e-68
TRIATDRAFT_49138	75.2133	6.55692	0.51222	407.601	1.22e-90	5.85e-89
TRIATDRAFT_241541	116.77	6.55054	0.448452	328.396	2.15e-73	7.74e-72
TRIATDRAFT_313096	12.5201	6.51311	0.903782	88.101	6.22e-21	5.42e-20
TRIATDRAFT_94216	63.8044	6.50823	0.581657	215.081	1.07e-48	2.22e-47
TRIATDRAFT_53926	8.1093	6.37392	1.0678	37.0881	1.13e-09	5.06e-09
TRIATDRAFT_315479	15.9461	6.37388	0.897559	99.4676	1.99e-23	1.92e-22
TRIATDRAFT_299535	313.447	6.32391	0.226325	2355.59	0	0
TRIATDRAFT_146062	3105.47	6.27475	0.368384	187.884	9.21e-43	1.64e-41
TRIATDRAFT_44640	486.709	6.26811	0.188092	2212.22	0	0
TRIATDRAFT_93352	473.974	6.26646	0.453184	135.028	3.25e-31	4.08e-30
TRIATDRAFT_161116	80.1194	6.23721	0.47375	295.146	3.76e-66	1.16e-64
TRIATDRAFT_83179	53.1825	6.21676	0.541256	326.061	6.93e-73	2.44e-71
TRIATDRAFT_296774	32.6104	6.19109	0.658893	333.45	1.7e-74	6.25e-73
TRIATDRAFT_84521	1227.32	6.18257	0.233058	524.47	4.51e-116	3.11e-114
TRIATDRAFT_83455	25.9715	6.17975	0.774258	141.66	1.15e-32	1.53e-31
TRIATDRAFT_237745	1187.9	6.14815	0.410547	150.355	1.45e-34	2.05e-33
TRIATDRAFT_86883	1794.08	6.12117	0.431375	132.674	1.07e-30	1.31e-29
TRIATDRAFT_301968	703.021	6.11077	0.25009	485.754	1.2e-107	7.34e-106
TRIATDRAFT_233892	73.3784	6.09447	0.430926	623.476	1.31e-137	1.23e-135
TRIATDRAFT_280825	234.787	6.08374	0.436332	156.656	6.08e-36	9.07e-35
TRIATDRAFT_77440	53.5172	6.05848	0.492931	533.782	4.25e-118	3e-116
TRIATDRAFT_267428	6.36062	6.03029	0.937435	53.938	2.07e-13	1.22e-12
TRIATDRAFT_128032	1057.51	6.01097	0.459376	115.192	7.14e-27	7.74e-26
TRIATDRAFT_42190	40.1134	6.00043	0.559539	394.936	6.97e-88	3.16e-86
TRIATDRAFT_52968	573.274	5.99357	0.263938	425.591	1.48e-94	7.56e-93
TRIATDRAFT_45525	102.533	5.9818	0.599791	83.711	5.73e-20	4.79e-19
TRIATDRAFT_152998	72.9562	5.9704	0.410273	728.918	1.54e-160	2.03e-158
TRIATDRAFT_53082	226.323	5.95826	0.355731	258.086	4.48e-58	1.17e-56
TRIATDRAFT_52932	310.258	5.95791	0.398214	174.878	6.37e-40	1.06e-38
TRIATDRAFT_86694	6.0177	5.94232	0.980014	43.3919	4.48e-11	2.24e-10
TRIATDRAFT_90157	948.622	5.93164	0.474834	105.668	8.72e-25	8.88e-24
TRIATDRAFT_49252	16.3041	5.92366	0.852897	114.876	8.38e-27	9.04e-26
TRIATDRAFT_87823	162.898	5.87893	0.482377	122.546	1.75e-28	2e-27
TRIATDRAFT_308280	8.11386	5.87665	0.970222	46.7377	8.12e-12	4.3e-11
TRIATDRAFT_81505	15.7489	5.86928	0.835585	140.247	2.35e-32	3.09e-31
TRIATDRAFT_90447	5.63358	5.85053	0.914002	56.4305	5.82e-14	3.56e-13
TRIATDRAFT_86067	20.6406	5.84703	0.737968	217.607	3.01e-49	6.43e-48
TRIATDRAFT_310340	1833.38	5.82621	0.247609	390.002	8.27e-87	3.67e-85
TRIATDRAFT_150699	384.367	5.80932	0.204981	1037.48	1.28e-227	3.16e-225
TRIATDRAFT_34666	5.41495	5.77656	0.905102	57.2269	3.88e-14	2.39e-13
TRIATDRAFT_19657	780.672	5.75396	0.513643	86.0895	1.72e-20	1.47e-19
TRIATDRAFT_42133	490.818	5.72502	0.498415	92.8056	5.77e-22	5.23e-21
TRIATDRAFT_258295	13775.1	5.69197	0.458836	102.943	3.45e-24	3.44e-23
TRIATDRAFT_183029	376.403	5.64187	0.555103	73.2261	1.16e-17	8.69e-17
TRIATDRAFT_52977	4.87104	5.63314	0.928232	47.7852	4.76e-12	2.57e-11
TRIATDRAFT_39938	106.086	5.6242	0.336191	460.889	3.08e-102	1.72e-100
TRIATDRAFT_217148	768.542	5.62081	0.324079	218.768	1.68e-49	3.61e-48
TRIATDRAFT_154816	954.199	5.60089	0.319399	220.773	6.13e-50	1.33e-48
TRIATDRAFT_158984	1705.11	5.60005	0.427984	117.527	2.2e-27	2.43e-26
TRIATDRAFT_323283	3801.48	5.57426	0.427382	115.794	5.27e-27	5.72e-26
TRIATDRAFT_217154	1835.75	5.57396	0.331637	196.346	1.31e-44	2.42e-43
TRIATDRAFT_272295	65.8614	5.5244	0.402329	343.408	1.16e-76	4.39e-75
TRIATDRAFT_319823	259.467	5.49767	0.598628	61.0219	5.64e-15	3.67e-14
TRIATDRAFT_280794	472.54	5.48369	0.489105	89.9388	2.46e-21	2.17e-20
TRIATDRAFT_285589	124.317	5.48356	0.281238	778.596	2.43e-171	3.6e-169
TRIATDRAFT_53247	8.65865	5.48042	0.91687	59.5969	1.16e-14	7.43e-14
TRIATDRAFT_54454	4.34793	5.46662	0.905554	49.535	1.95e-12	1.08e-11
TRIATDRAFT_310812	162.612	5.45812	0.621273	57.6824	3.08e-14	1.91e-13
TRIATDRAFT_211357	472.114	5.4581	0.355528	177.066	2.12e-40	3.57e-39
TRIATDRAFT_54103	51.1923	5.44974	0.428715	353.267	8.24e-79	3.25e-77
TRIATDRAFT_269885	8.45197	5.44689	0.932729	53.3123	2.85e-13	1.66e-12
TRIATDRAFT_94062	66.3298	5.43957	0.363188	622.021	2.72e-137	2.54e-135
TRIATDRAFT_282920	190.752	5.43407	0.220641	1325.71	2.93e-290	1.45e-287
TRIATDRAFT_323007	80.6261	5.41551	0.330436	671.382	5e-148	5.48e-146
TRIATDRAFT_316835	628.309	5.41092	0.121692	4110.13	0	0
TRIATDRAFT_35700	113.812	5.39646	0.27665	944.329	2.27e-207	4.88e-205
TRIATDRAFT_53322	131.152	5.37893	0.303303	409.339	5.11e-91	2.48e-89
TRIATDRAFT_15880	44.992	5.36997	0.494313	170.437	5.94e-39	9.53e-38
TRIATDRAFT_54745	58.6503	5.3386	0.386479	408.652	7.21e-91	3.48e-89
TRIATDRAFT_323238	169.717	5.3328	0.591091	61.2863	4.93e-15	3.22e-14
TRIATDRAFT_32534	29.0688	5.32899	0.534818	247.662	8.4e-56	2.07e-54
TRIATDRAFT_86583	3.94509	5.32879	0.909962	45.3929	1.61e-11	8.35e-11
TRIATDRAFT_91699	152.878	5.31819	0.268568	538.757	3.52e-119	2.55e-117
TRIATDRAFT_53468	891.507	5.29204	0.182668	695.974	2.24e-153	2.66e-151
TRIATDRAFT_194962	7.46152	5.26427	0.920852	52.7184	3.85e-13	2.22e-12
TRIATDRAFT_298615	2135.99	5.2636	0.0694279	8217.62	0	0
TRIATDRAFT_276982	3.63953	5.22747	1.01756	29.2003	6.53e-08	2.51e-07
TRIATDRAFT_247069	276.746	5.22135	0.181465	1356.88	4.93e-297	2.54e-294
TRIATDRAFT_79959	3.57367	5.1943	0.97817	32.5823	1.14e-08	4.71e-08
TRIATDRAFT_41175	202.011	5.19396	0.204029	1189.36	1.25e-260	4.01e-258
TRIATDRAFT_28531	5.02852	5.18464	0.900421	50.173	1.41e-12	7.86e-12
TRIATDRAFT_186226	3.55034	5.17752	0.972817	32.9042	9.68e-09	4.02e-08
TRIATDRAFT_139683	1511.1	5.17344	0.127066	1425.02	7.68079556969462e-312	0
TRIATDRAFT_34406	46.6443	5.11422	0.435516	210.179	1.26e-47	2.52e-46
TRIATDRAFT_291326	43.7072	5.11347	0.40421	392.592	2.26e-87	1.01e-85
TRIATDRAFT_290092	31.0562	5.10974	0.538565	133.38	7.46e-31	9.2e-30
TRIATDRAFT_168477	267.28	5.10478	0.169721	1758.89	0	0
TRIATDRAFT_279684	425.475	5.0996	0.161466	1187.42	3.31e-260	1.03e-257
TRIATDRAFT_295820	18.4634	5.09536	0.71557	69.8075	6.54e-17	4.73e-16
TRIATDRAFT_17333	183.228	5.09079	0.257905	431.618	7.22e-96	3.74e-94
TRIATDRAFT_152807	108.526	5.08102	0.358532	206.388	8.43e-47	1.65e-45
TRIATDRAFT_306007	48.0293	5.0709	0.532967	93.7372	3.6e-22	3.29e-21
TRIATDRAFT_255992	320.805	5.05592	0.468824	87.3809	8.95e-21	7.74e-20
TRIATDRAFT_78849	68.483	5.04808	0.434649	142.417	7.88e-33	1.05e-31
TRIATDRAFT_131150	4.62111	5.03817	0.916734	42.2551	8.01e-11	3.94e-10
TRIATDRAFT_28843	53.6163	5.03722	0.365455	395.026	6.66e-88	3.04e-86
TRIATDRAFT_308283	164.489	4.99188	0.223686	749.595	4.91e-165	6.93e-163
TRIATDRAFT_36069	60.8353	4.97901	0.385205	222.658	2.38e-50	5.26e-49
TRIATDRAFT_16838	6.1256	4.96634	0.959795	37.199	1.07e-09	4.79e-09
TRIATDRAFT_319981	351.945	4.96194	0.164947	1131.17	5.56e-248	1.61e-245
TRIATDRAFT_309905	14.0254	4.9522	0.684003	117.259	2.52e-27	2.77e-26
TRIATDRAFT_84436	128.542	4.91859	0.301574	284.357	8.44e-64	2.45e-62
TRIATDRAFT_180008	422.394	4.88689	0.230113	385.887	6.5e-86	2.8e-84
TRIATDRAFT_287556	29.5789	4.87951	0.458576	254.851	2.27e-57	5.82e-56
TRIATDRAFT_15273	237.163	4.86935	0.223481	495.973	7.15e-110	4.5e-108
TRIATDRAFT_309440	13.1478	4.84261	0.686484	106.313	6.3e-25	6.43e-24
TRIATDRAFT_173880	7.86367	4.83873	0.865087	61.4843	4.46e-15	2.92e-14
TRIATDRAFT_303144	15.4072	4.82671	0.625937	130.278	3.56e-30	4.28e-29
TRIATDRAFT_318690	10.3024	4.81266	0.766066	84.383	4.08e-20	3.43e-19
TRIATDRAFT_163683	256.144	4.81031	0.166628	1287.11	7.14e-282	3.13e-279
TRIATDRAFT_54996	10.0144	4.79551	0.811959	59.1623	1.45e-14	9.21e-14
TRIATDRAFT_319773	40.4088	4.79061	0.455869	139.75	3.02e-32	3.96e-31
TRIATDRAFT_306260	3.82153	4.77989	1.14961	17.6958	2.59e-05	7.69e-05
TRIATDRAFT_306245	7.44318	4.76467	0.890885	49.1561	2.36e-12	1.3e-11
TRIATDRAFT_189857	374.913	4.76109	0.180742	694.249	5.32e-153	6.25e-151
TRIATDRAFT_89902	2.64567	4.7486	0.974034	27.0252	2.01e-07	7.35e-07
TRIATDRAFT_90812	99.8167	4.70907	0.247342	637.124	1.41e-140	1.35e-138
TRIATDRAFT_29082	2.556	4.70082	0.973106	26.5117	2.62e-07	9.48e-07
TRIATDRAFT_295449	75.9724	4.69874	0.311378	307.548	7.47e-69	2.41e-67
TRIATDRAFT_33352	19.0112	4.69165	0.628574	73.3061	1.11e-17	8.36e-17
TRIATDRAFT_52312	3.58786	4.67563	0.989221	26.1145	3.22e-07	1.15e-06
TRIATDRAFT_316834	614.082	4.66926	0.118526	1814.85	0	0
TRIATDRAFT_49527	117.307	4.65182	0.218688	871.429	1.6e-191	2.86e-189
TRIATDRAFT_29506	3.46361	4.64215	1.06324	20.7512	5.23e-06	1.67e-05
TRIATDRAFT_87493	91.6504	4.63699	0.514415	68.1351	1.53e-16	1.08e-15
TRIATDRAFT_314361	2.39421	4.62593	1.01256	22.9556	1.66e-06	5.58e-06
TRIATDRAFT_50405	47.1099	4.61172	0.383985	195.394	2.11e-44	3.88e-43
TRIATDRAFT_312593	2.37297	4.60149	0.981681	24.6836	6.76e-07	2.35e-06
TRIATDRAFT_159587	793.77	4.58232	0.180107	537.552	6.43e-119	4.64e-117
TRIATDRAFT_301284	195.742	4.57442	0.197925	649.827	2.44e-143	2.35e-141
TRIATDRAFT_36686	2.29653	4.55393	1.01459	22.0482	2.66e-06	8.77e-06
TRIATDRAFT_255449	15.0143	4.54624	0.610229	92.6972	6.09e-22	5.51e-21
TRIATDRAFT_32938	389.466	4.53794	0.274539	223.974	1.23e-50	2.74e-49
TRIATDRAFT_266907	144.657	4.51745	0.22928	462.55	1.34e-102	7.56e-101
TRIATDRAFT_321932	217.175	4.50898	0.263191	265.643	1.01e-59	2.74e-58
TRIATDRAFT_152345	388.913	4.5059	0.245169	283.405	1.36e-63	3.92e-62
TRIATDRAFT_213127	158.513	4.50479	0.252063	326.609	5.26e-73	1.86e-71
TRIATDRAFT_292284	49.611	4.48393	0.351747	228.635	1.18e-51	2.71e-50
TRIATDRAFT_184855	16.5561	4.47784	0.598538	81.0747	2.17e-19	1.78e-18
TRIATDRAFT_179033	12.0676	4.4735	0.669611	72.3564	1.8e-17	1.34e-16
TRIATDRAFT_89810	63.8708	4.4668	0.357734	174.682	7.03e-40	1.17e-38
TRIATDRAFT_217708	56.526	4.46018	0.317247	296.88	1.58e-66	4.9e-65
TRIATDRAFT_274938	23.5954	4.45552	0.623819	53.8482	2.17e-13	1.28e-12
TRIATDRAFT_93637	94.651	4.45191	0.243239	510.385	5.23e-113	3.4e-111
TRIATDRAFT_78918	26.1233	4.45124	0.43141	205.525	1.3e-46	2.53e-45
TRIATDRAFT_210341	1119.24	4.4512	0.113214	1407.79	4.26e-308	2.3e-305
TRIATDRAFT_312727	8.05805	4.44903	0.777675	62.8408	2.24e-15	1.49e-14
TRIATDRAFT_309956	2.11723	4.44432	1.01762	20.8203	5.04e-06	1.61e-05
TRIATDRAFT_93152	79.724	4.43801	0.25842	473.871	4.61e-105	2.73e-103
TRIATDRAFT_284537	924.182	4.42296	0.407211	90.2504	2.1e-21	1.86e-20
TRIATDRAFT_311296	2.09759	4.41698	1.1639	14.9469	0.00011058	0.000301019
TRIATDRAFT_273384	5.85528	4.41543	0.985922	26.5891	2.52e-07	9.12e-07
TRIATDRAFT_320236	1104.43	4.4149	0.232049	284.025	9.96e-64	2.89e-62
TRIATDRAFT_44510	7.69466	4.41423	0.801255	52.9083	3.49e-13	2.03e-12
TRIATDRAFT_90321	7.78236	4.41269	0.82359	45.2739	1.71e-11	8.86e-11
TRIATDRAFT_93972	943.495	4.39221	0.152662	700.758	2.05e-154	2.47e-152
TRIATDRAFT_319990	11.3541	4.37981	0.694039	58.4636	2.07e-14	1.3e-13
TRIATDRAFT_298329	705.646	4.3688	0.1436	836.55	6.1e-184	1.02e-181
TRIATDRAFT_38221	20.6503	4.36471	0.557158	77.061	1.66e-18	1.3e-17
TRIATDRAFT_176483	5.70803	4.34589	0.859746	48.3119	3.64e-12	1.98e-11
TRIATDRAFT_85454	1.97309	4.34033	1.0183	19.7803	8.69e-06	2.71e-05
TRIATDRAFT_322024	78.0705	4.32847	0.246889	521.857	1.67e-115	1.14e-113
TRIATDRAFT_41134	1833.95	4.32192	0.303963	155.791	9.41e-36	1.39e-34
TRIATDRAFT_267740	9.06642	4.30441	0.69597	72.3735	1.78e-17	1.33e-16
TRIATDRAFT_214553	2786.15	4.30431	0.119537	1044.28	4.26e-229	1.07e-226
TRIATDRAFT_314893	9.04891	4.30348	0.714657	62.6767	2.44e-15	1.61e-14
TRIATDRAFT_293686	595.639	4.3026	0.228457	290.46	3.95e-65	1.18e-63
TRIATDRAFT_309936	3.94098	4.29923	0.969402	25.7007	3.99e-07	1.42e-06
TRIATDRAFT_322642	94.4559	4.29637	0.22032	663.233	2.96e-146	3.16e-144
TRIATDRAFT_85690	81.2115	4.2953	0.275364	303.189	6.65e-68	2.11e-66
TRIATDRAFT_290350	2265.66	4.28154	0.0906026	1927.75	0	0
TRIATDRAFT_321974	943.054	4.26644	0.181754	451.481	3.43e-100	1.88e-98
TRIATDRAFT_81331	12.4143	4.26315	0.653504	59.1465	1.46e-14	9.28e-14
TRIATDRAFT_225573	23.1571	4.26038	0.438782	165.31	7.83e-38	1.22e-36
TRIATDRAFT_88568	544.235	4.2601	0.138813	910.158	6.07e-200	1.16e-197
TRIATDRAFT_314346	337.767	4.25801	0.267045	212.777	3.4e-48	6.93e-47
TRIATDRAFT_285963	6.94223	4.2431	0.960624	23.1368	1.51e-06	5.09e-06
TRIATDRAFT_305868	85.2765	4.23945	0.238061	480.993	1.3e-106	7.89e-105
TRIATDRAFT_314009	214.944	4.22875	0.154746	1047.7	7.69e-230	1.98e-227
TRIATDRAFT_264755	335.413	4.21996	0.160032	710.531	1.53e-156	1.91e-154
TRIATDRAFT_312092	1.81514	4.21692	1.15329	14.036	0.000179344	0.000475216
ENSRNAG049953830	2.61442	4.21456	0.957774	23.2331	1.44e-06	4.85e-06
TRIATDRAFT_40409	37.7752	4.20711	0.338508	266.955	5.23e-60	1.42e-58
TRIATDRAFT_88202	3.71298	4.20183	0.919662	30.5343	3.28e-08	1.3e-07
TRIATDRAFT_82465	39.2767	4.19868	0.349875	213.084	2.92e-48	5.96e-47
TRIATDRAFT_50954	6.64441	4.16358	0.850447	34.2754	4.78e-09	2.04e-08
TRIATDRAFT_32713	10.2026	4.1628	0.635503	77.4836	1.34e-18	1.05e-17
TRIATDRAFT_305161	6.45144	4.14785	0.813953	42.2933	7.86e-11	3.87e-10
TRIATDRAFT_258227	3.54407	4.14132	1.00847	20.7212	5.31e-06	1.7e-05
TRIATDRAFT_139437	343.599	4.12604	0.219884	307.832	6.48e-69	2.1e-67
TRIATDRAFT_322845	655.187	4.11792	0.103088	1734.76	0	0
TRIATDRAFT_35252	108.691	4.10401	0.65586	31.6076	1.89e-08	7.63e-08
TRIATDRAFT_91907	20.8224	4.1039	0.469207	111.184	5.39e-26	5.69e-25
TRIATDRAFT_307702	1.65604	4.09319	1.04225	16.611	4.59e-05	0.000131586
TRIATDRAFT_32645	31.4638	4.08455	0.48809	73.2918	1.12e-17	8.42e-17
TRIATDRAFT_299543	2744.73	4.08104	0.189113	369.093	2.95e-82	1.21e-80
TRIATDRAFT_87663	2.42369	4.0787	0.980482	19.7658	8.75e-06	2.73e-05
TRIATDRAFT_53387	83.0525	4.07236	0.237388	407.432	1.33e-90	6.34e-89
TRIATDRAFT_30137	108.315	4.06147	0.349686	121.831	2.51e-28	2.85e-27
TRIATDRAFT_85742	3.3359	4.05317	1.0365	17.7996	2.45e-05	7.31e-05
TRIATDRAFT_29956	6.1961	4.02479	0.79231	43.12	5.15e-11	2.56e-10
TRIATDRAFT_27578	52.3676	4.01958	0.306131	221.895	3.49e-50	7.66e-49
TRIATDRAFT_288145	1052.01	4.0105	0.123357	927.352	1.11e-203	2.2e-201
TRIATDRAFT_30156	25.4337	4.00973	0.447081	100.508	1.18e-23	1.15e-22
TRIATDRAFT_28931	54.2407	4.00022	0.273422	328.265	2.29e-73	8.24e-72
TRIATDRAFT_281372	515.752	3.99161	0.180945	423.677	3.86e-94	1.96e-92
TRIATDRAFT_240968	2.29055	3.98685	0.971218	19.3203	1.11e-05	3.41e-05
TRIATDRAFT_210761	35.5709	3.98598	0.385349	128.898	7.14e-30	8.48e-29
TRIATDRAFT_51934	20.4742	3.98281	0.442755	123.488	1.09e-28	1.26e-27
TRIATDRAFT_93166	4.47141	3.97698	0.877083	34.5331	4.19e-09	1.8e-08
TRIATDRAFT_27998	18.978	3.97217	0.456349	116.473	3.74e-27	4.09e-26
TRIATDRAFT_40838	968.981	3.97145	0.60371	34.1906	5e-09	2.12e-08
TRIATDRAFT_80087	3838.89	3.95383	0.364472	93.0033	5.22e-22	4.73e-21
TRIATDRAFT_311647	165.989	3.94574	0.191664	466.904	1.51e-103	8.69e-102
TRIATDRAFT_40423	520.68	3.94459	0.172035	462.991	1.07e-102	6.12e-101
TRIATDRAFT_51018	11.306	3.91802	0.557933	84.6324	3.59e-20	3.03e-19
TRIATDRAFT_53919	2.1953	3.90656	1.02527	15.6852	7.48e-05	0.000208336
TRIATDRAFT_317202	22.3735	3.90181	0.395199	166.032	5.44e-38	8.51e-37
TRIATDRAFT_272802	5.56143	3.88451	0.807567	36.7051	1.37e-09	6.11e-09
TRIATDRAFT_93077	32.6784	3.85666	0.464331	70.525	4.54e-17	3.32e-16
TRIATDRAFT_41319	9.47906	3.85178	0.703705	36.7206	1.36e-09	6.07e-09
TRIATDRAFT_33092	134.483	3.84591	0.641907	29.3358	6.09e-08	2.34e-07
TRIATDRAFT_296667	155.94	3.84368	0.212266	335.85	5.11e-75	1.89e-73
TRIATDRAFT_320793	148.721	3.84359	0.202943	384.275	1.46e-85	6.22e-84
TRIATDRAFT_30286	225.529	3.833	0.130854	1218.31	6.4e-267	2.17e-264
TRIATDRAFT_81057	8.08086	3.82874	0.654371	54.9292	1.25e-13	7.46e-13
TRIATDRAFT_226191	267.451	3.82708	0.131649	1035.2	4.01e-227	9.69e-225
TRIATDRAFT_312019	52.0615	3.81936	0.357239	118.241	1.54e-27	1.7e-26
TRIATDRAFT_83999	39.6983	3.81312	0.297896	253.43	4.64e-57	1.17e-55
TRIATDRAFT_219831	1.35209	3.79977	1.14417	11.803	0.000591354	0.00144777
TRIATDRAFT_84315	10.4318	3.79728	0.56522	73.6681	9.24e-18	7e-17
TRIATDRAFT_321672	21.8412	3.78006	0.440525	93.7316	3.61e-22	3.3e-21
TRIATDRAFT_236434	164.604	3.77829	0.156981	761.295	1.4e-167	2.03e-165
TRIATDRAFT_185576	21.8952	3.77486	0.387415	155.05	1.37e-35	2e-34
TRIATDRAFT_305335	32.0598	3.7665	0.321122	220.941	5.64e-50	1.22e-48
TRIATDRAFT_85828	5.11996	3.75936	0.837531	29.2959	6.21e-08	2.39e-07
TRIATDRAFT_85736	62.7908	3.7589	0.299292	171.247	3.95e-39	6.4e-38
TRIATDRAFT_240842	1.33494	3.75556	1.07491	13.0459	0.000303954	0.000776903
TRIATDRAFT_300570	126.27	3.74959	0.207914	356.605	1.54e-79	6.16e-78
TRIATDRAFT_308675	171.858	3.74937	0.152501	790.632	5.87e-174	9.15e-172
TRIATDRAFT_318449	3.79057	3.74812	0.915271	24.6934	6.72e-07	2.34e-06
TRIATDRAFT_19707	184.078	3.73537	0.290586	145.326	1.82e-33	2.47e-32
TRIATDRAFT_86393	1.28626	3.72398	1.14262	11.3969	0.000735675	0.00177506
TRIATDRAFT_230450	59.2888	3.71418	0.306883	158.052	3.01e-36	4.51e-35
TRIATDRAFT_28683	252.774	3.70765	0.183999	387.98	2.28e-86	9.92e-85
TRIATDRAFT_87980	104.476	3.69345	0.191077	491.654	6.22e-109	3.9e-107
TRIATDRAFT_184268	20.6589	3.68997	0.402064	124.824	5.56e-29	6.47e-28
TRIATDRAFT_131401	2411.47	3.68011	0.110907	928.774	5.46e-204	1.1e-201
TRIATDRAFT_88516	792.761	3.65377	0.122948	799.916	5.63e-176	9.01e-174
TRIATDRAFT_81233	11.8857	3.65051	0.516709	76.1239	2.66e-18	2.07e-17
TRIATDRAFT_285903	2.5801	3.64648	0.954735	18.5521	1.65e-05	5.01e-05
TRIATDRAFT_38694	16.7667	3.64595	0.456447	87.885	6.94e-21	6.04e-20
TRIATDRAFT_84314	5.87023	3.63932	0.746447	34.5101	4.24e-09	1.82e-08
TRIATDRAFT_19331	98.2746	3.63883	0.352731	96.0471	1.12e-22	1.05e-21
TRIATDRAFT_53194	1.20533	3.63644	1.06974	12.4377	0.000420746	0.00105404
TRIATDRAFT_195741	4.66443	3.63212	0.797592	33.7221	6.36e-09	2.67e-08
TRIATDRAFT_217873	18.4656	3.63065	0.446732	86.4223	1.45e-20	1.25e-19
TRIATDRAFT_223009	37.4842	3.62837	0.395347	87.8301	7.13e-21	6.2e-20
TRIATDRAFT_34965	1.20012	3.62665	1.22578	9.5038	0.00205047	0.00460074
TRIATDRAFT_278977	1.74593	3.61794	1.03927	13.1494	0.00028761	0.00073836
TRIATDRAFT_221344	257.011	3.61508	0.451349	53.349	2.79e-13	1.63e-12
TRIATDRAFT_86277	6.86395	3.60951	0.685029	40.1022	2.41e-10	1.14e-09
TRIATDRAFT_184923	116.548	3.60768	0.568461	33.8312	6.01e-09	2.54e-08
TRIATDRAFT_275868	1.7561	3.6061	1.06918	11.939	0.000549706	0.00135055
TRIATDRAFT_214437	162.619	3.59395	0.278014	150.467	1.37e-34	1.94e-33
TRIATDRAFT_290072	6.79888	3.5923	0.674807	42.0763	8.78e-11	4.3e-10
TRIATDRAFT_224976	225.584	3.581	0.233035	213.127	2.86e-48	5.84e-47
TRIATDRAFT_139870	240.33	3.57	0.163548	478.114	5.5e-106	3.27e-104
TRIATDRAFT_300988	3.39915	3.56285	0.899883	23.4472	1.28e-06	4.35e-06
TRIATDRAFT_88800	20.6739	3.55505	0.499589	54.0015	2e-13	1.18e-12
TRIATDRAFT_39934	4.56791	3.55271	0.799945	30.6394	3.11e-08	1.23e-07
TRIATDRAFT_40461	1.13978	3.54906	1.10826	11.061	0.000881616	0.00210066
TRIATDRAFT_94061	1.14304	3.54847	1.18933	9.66409	0.00187904	0.00425235
TRIATDRAFT_46929	1.6594	3.54191	1.13595	10.1713	0.00142641	0.0032928
TRIATDRAFT_84876	38.095	3.5397	0.278755	243.658	6.27e-55	1.52e-53
TRIATDRAFT_45759	199.562	3.53836	0.25977	165.43	7.37e-38	1.15e-36
TRIATDRAFT_36693	526.399	3.53828	0.0897078	1802.52	0	0
TRIATDRAFT_152123	578.456	3.53421	0.139145	587.332	9.53e-130	8.18e-128
TRIATDRAFT_170523	1.12515	3.53226	1.29116	8.2502	0.00407475	0.0086995
TRIATDRAFT_93396	3.32245	3.51759	0.909855	21.743	3.12e-06	1.02e-05
TRIATDRAFT_320247	953.561	3.51373	0.323739	97.7014	4.86e-23	4.62e-22
TRIATDRAFT_305507	1.09828	3.5112	1.20895	9.24027	0.0023675	0.00525731
TRIATDRAFT_285336	232.913	3.50671	0.470337	46.5835	8.78e-12	4.63e-11
TRIATDRAFT_169529	20.6535	3.50431	0.396864	104.646	1.46e-24	1.48e-23
TRIATDRAFT_319206	52.7962	3.50136	0.258351	232.985	1.33e-52	3.09e-51
TRIATDRAFT_258244	539.776	3.50109	0.339293	88.9712	4.01e-21	3.52e-20
TRIATDRAFT_256216	5.31027	3.49744	0.750447	31.1457	2.39e-08	9.59e-08
TRIATDRAFT_191959	6.53133	3.49533	0.658007	43.3031	4.69e-11	2.34e-10
TRIATDRAFT_228383	133.492	3.49325	0.198118	327.825	2.86e-73	1.01e-71
TRIATDRAFT_167309	1.59478	3.48333	1.03859	12.1587	0.000488602	0.00120976
TRIATDRAFT_42767	56.6889	3.47575	0.293963	150.01	1.72e-34	2.43e-33
TRIATDRAFT_210728	1.09412	3.4741	1.31684	7.71608	0.00547312	0.0114538
TRIATDRAFT_299222	1.08715	3.46649	1.24286	8.53781	0.00347845	0.00750759
TRIATDRAFT_83961	6.56654	3.46635	0.772754	23.4787	1.26e-06	4.29e-06
TRIATDRAFT_266095	2.24897	3.46425	1.09308	11.1097	0.000858768	0.00204952
TRIATDRAFT_317432	22.808	3.45152	0.375998	110.839	6.42e-26	6.76e-25
TRIATDRAFT_310884	1.06637	3.44757	1.27723	8.06445	0.00451422	0.00956707
TRIATDRAFT_85935	2.26752	3.44568	0.974166	15.1746	9.8e-05	0.000268915
TRIATDRAFT_280310	31.3921	3.43465	0.445776	59.498	1.22e-14	7.8e-14
TRIATDRAFT_87981	28.9592	3.43392	0.337253	133.39	7.43e-31	9.17e-30
TRIATDRAFT_92582	1.55816	3.42694	1.20823	8.2373	0.00410381	0.00875839
TRIATDRAFT_128193	77.4661	3.4184	0.267191	167.675	2.38e-38	3.77e-37
TRIATDRAFT_307438	1.03551	3.41332	1.46037	6.25973	0.0123513	0.0241941
TRIATDRAFT_319205	153.716	3.40941	0.189447	332.191	3.2e-74	1.17e-72
TRIATDRAFT_231375	556.406	3.40767	0.126179	683.157	1.38e-150	1.55e-148
TRIATDRAFT_17904	5.02325	3.40754	0.746755	29.8703	4.62e-08	1.8e-07
TRIATDRAFT_90695	140.852	3.39919	0.281705	132.451	1.19e-30	1.46e-29
TRIATDRAFT_45728	86.423	3.39472	0.180252	507.104	2.71e-112	1.73e-110
TRIATDRAFT_183525	8.04469	3.37473	0.58997	46.0993	1.12e-11	5.89e-11
TRIATDRAFT_49792	16.0003	3.37192	0.456291	67.6222	1.98e-16	1.39e-15
TRIATDRAFT_306707	1.02221	3.36966	1.11759	9.8448	0.00170313	0.00388018
TRIATDRAFT_45723	1.00625	3.3574	1.27307	7.74427	0.00538832	0.0112883
TRIATDRAFT_86044	183.901	3.34352	0.129909	849.673	8.56e-187	1.45e-184
TRIATDRAFT_52015	1.46154	3.34084	1.11012	9.53823	0.00201235	0.00452534
TRIATDRAFT_85934	6.90859	3.33342	0.628457	39.7876	2.83e-10	1.34e-09
TRIATDRAFT_301553	925.078	3.33079	0.197853	242.572	1.08e-54	2.61e-53
TRIATDRAFT_134514	73.5736	3.32792	0.287894	132.622	1.09e-30	1.34e-29
TRIATDRAFT_89904	34.0603	3.32137	0.302734	152.069	6.12e-35	8.76e-34
TRIATDRAFT_37150	10.5768	3.31485	0.505517	60.2643	8.29e-15	5.33e-14
TRIATDRAFT_319302	36.9917	3.31337	0.35545	92.1677	7.96e-22	7.16e-21
TRIATDRAFT_317938	588.177	3.2987	0.556673	29.521	5.53e-08	2.14e-07
TRIATDRAFT_167723	393.915	3.29725	0.192513	261.775	7.04e-59	1.87e-57
TRIATDRAFT_46228	3.88631	3.29429	0.822433	22.7199	1.87e-06	6.27e-06
ENSRNAG049953603	2.08846	3.29417	0.98148	13.3125	0.000263644	0.000681666
TRIATDRAFT_131598	385.868	3.29334	0.0981171	1288.09	4.37e-282	1.99e-279
TRIATDRAFT_134352	24.9852	3.28692	0.477843	47.5993	5.23e-12	2.81e-11
TRIATDRAFT_85458	11.3553	3.2849	0.468911	72.7722	1.46e-17	1.09e-16
TRIATDRAFT_225948	545.71	3.27849	0.128478	606.051	8.08e-134	7.26e-132
TRIATDRAFT_314322	80.225	3.26987	0.212104	273.699	1.77e-61	4.91e-60
TRIATDRAFT_299106	27.8523	3.26863	0.329483	124.057	8.19e-29	9.47e-28
TRIATDRAFT_138574	150.766	3.25149	0.22513	197.819	6.25e-45	1.17e-43
TRIATDRAFT_299025	1.95689	3.24707	1.10867	9.35588	0.00222271	0.00495717
TRIATDRAFT_179014	571.175	3.24102	0.367149	66.2551	3.96e-16	2.74e-15
TRIATDRAFT_87850	19.1572	3.23961	0.366321	109.349	1.36e-25	1.42e-24
TRIATDRAFT_300517	2684.24	3.2275	0.132255	510.48	4.99e-113	3.28e-111
TRIATDRAFT_158174	2985.01	3.22692	0.123719	583.39	6.86e-129	5.77e-127
TRIATDRAFT_318320	0.906243	3.21778	1.31941	6.78846	0.0091749	0.0184229
TRIATDRAFT_309958	6.25775	3.21662	0.647768	33.4623	7.27e-09	3.04e-08
TRIATDRAFT_28713	7.89522	3.21357	0.611725	34.5715	4.11e-09	1.76e-08
TRIATDRAFT_31613	1.36553	3.20921	1.10613	8.82533	0.00297078	0.00648036
TRIATDRAFT_152393	83.0824	3.18678	0.22156	222.935	2.07e-50	4.59e-49
TRIATDRAFT_171091	103.307	3.18292	0.202862	262.158	5.81e-59	1.55e-57
TRIATDRAFT_20726	71.8059	3.18065	0.379305	64.4305	1e-15	6.79e-15
TRIATDRAFT_319185	15.1232	3.17985	0.408346	83.1955	7.43e-20	6.2e-19
TRIATDRAFT_292285	49.2632	3.17763	0.320569	99.631	1.84e-23	1.77e-22
TRIATDRAFT_225118	27.3626	3.17726	0.305867	145.754	1.47e-33	2e-32
TRIATDRAFT_43953	9.62418	3.17442	0.554508	40.2198	2.27e-10	1.08e-09
TRIATDRAFT_185024	1.31336	3.17099	1.11625	8.45401	0.0036424	0.00784145
TRIATDRAFT_31341	55.033	3.16455	0.211006	312.69	5.66e-70	1.88e-68
TRIATDRAFT_87550	0.896858	3.15954	1.21255	7.55748	0.00597615	0.0124144
TRIATDRAFT_318123	195.042	3.14759	0.147856	478.735	4.03e-106	2.42e-104
TRIATDRAFT_29667	7.9188	3.14481	0.592084	35.396	2.69e-09	1.17e-08
TRIATDRAFT_53176	0.870561	3.14043	1.35117	6.23405	0.0125317	0.0244989
TRIATDRAFT_81154	18.2215	3.1389	0.435812	58.5149	2.02e-14	1.27e-13
TRIATDRAFT_161231	8.98623	3.13564	0.674425	23.3185	1.37e-06	4.65e-06
TRIATDRAFT_78914	4.26366	3.13432	0.832493	17.1541	3.45e-05	0.000100525
TRIATDRAFT_90991	0.870798	3.1338	1.16915	7.95438	0.00479712	0.010125
TRIATDRAFT_310850	4.284	3.12962	0.734263	25.9662	3.47e-07	1.24e-06
TRIATDRAFT_161068	237.832	3.12815	0.222223	179.754	5.49e-41	9.39e-40
TRIATDRAFT_128529	648.017	3.12654	0.126932	556.109	5.9e-123	4.6e-121
TRIATDRAFT_315268	13.5264	3.11864	0.422985	74.1658	7.18e-18	5.45e-17
TRIATDRAFT_54978	6.76684	3.11692	0.655083	27.4878	1.58e-07	5.85e-07
TRIATDRAFT_314449	0.84787	3.11335	1.16385	7.94857	0.00481253	0.0101539
TRIATDRAFT_77441	317.976	3.11146	0.116891	741.136	3.39e-163	4.68e-161
TRIATDRAFT_28723	39.1059	3.10996	0.250789	206.703	7.2e-47	1.41e-45
TRIATDRAFT_52304	104.78	3.10492	0.615987	21.996	2.73e-06	9e-06
TRIATDRAFT_41726	49.5315	3.10349	0.428216	48.7886	2.85e-12	1.56e-11
TRIATDRAFT_313545	0.837832	3.10333	1.19832	7.52761	0.00607604	0.0125998
TRIATDRAFT_220527	11.7221	3.10333	0.450104	65.3306	6.33e-16	4.33e-15
TRIATDRAFT_220898	5.89456	3.10299	0.66441	28.0377	1.19e-07	4.46e-07
TRIATDRAFT_265215	5.75411	3.09631	0.683136	25.8407	3.71e-07	1.32e-06
TRIATDRAFT_88322	15.8857	3.09528	0.382217	91.4334	1.15e-21	1.03e-20
TRIATDRAFT_313958	161.318	3.09089	0.241563	151.38	8.66e-35	1.23e-33
TRIATDRAFT_29913	694.474	3.08979	0.095545	1013.43	2.16e-222	5.02e-220
TRIATDRAFT_29040	1.81582	3.08912	0.98591	11.4055	0.000732279	0.00176795
TRIATDRAFT_314045	177.932	3.08803	0.146674	479.564	2.66e-106	1.61e-104
TRIATDRAFT_38854	4.1042	3.08317	0.871538	14.5584	0.000135882	0.000365946
TRIATDRAFT_284272	72.9926	3.08154	0.232035	188.884	5.57e-43	9.95e-42
TRIATDRAFT_10286	77.0946	3.0805	0.315909	89.8813	2.53e-21	2.24e-20
TRIATDRAFT_51959	1.7713	3.07911	1.02217	10.3446	0.00129855	0.0030141
TRIATDRAFT_86854	1.25787	3.07468	1.06445	8.6646	0.00324451	0.00704244
TRIATDRAFT_164628	45.5755	3.07302	0.358052	72.004	2.15e-17	1.6e-16
TRIATDRAFT_83223	0.813237	3.07227	1.33419	6.18359	0.012894	0.0251516
TRIATDRAFT_88381	288.49	3.07148	0.178924	273.215	2.26e-61	6.23e-60
TRIATDRAFT_37750	224.181	3.0672	0.248676	136.96	1.23e-31	1.57e-30
TRIATDRAFT_6177	2.45944	3.06524	1.01159	11.0962	0.000865027	0.00206363
TRIATDRAFT_246360	234.954	3.06481	0.200266	216.781	4.55e-49	9.71e-48
TRIATDRAFT_285581	141.086	3.06108	0.220218	185.317	3.35e-42	5.9e-41
TRIATDRAFT_87788	0.802996	3.05253	1.51874	4.91648	0.0266017	0.0482693
TRIATDRAFT_42334	9.96181	3.05127	0.492151	50.881	9.81e-13	5.53e-12
TRIATDRAFT_55061	0.80001	3.04953	1.48659	5.09271	0.0240266	0.0440828
TRIATDRAFT_276863	1.19238	3.04452	1.2524	6.21552	0.0126635	0.0247483
TRIATDRAFT_309153	21.2065	3.0417	0.339459	104.487	1.58e-24	1.6e-23
TRIATDRAFT_43596	22.8459	3.03887	0.34227	97.1201	6.52e-23	6.15e-22
TRIATDRAFT_142040	214.154	3.03687	0.161352	348.905	7.34e-78	2.84e-76
TRIATDRAFT_318608	213.504	3.03683	0.22826	161.797	4.58e-37	7.02e-36
TRIATDRAFT_305954	63.3389	3.02038	0.201858	279.404	1.01e-62	2.89e-61
TRIATDRAFT_179738	24.0411	3.01819	0.315934	119.238	9.29e-28	1.04e-26
TRIATDRAFT_164617	11.7177	3.00599	0.483731	46.5404	8.97e-12	4.73e-11
TRIATDRAFT_174021	0.801709	3.00557	1.20878	6.97254	0.00827701	0.016762
TRIATDRAFT_293668	1.19457	3.00333	1.14797	7.10117	0.00770335	0.015678
TRIATDRAFT_281431	141.393	3.0014	0.157452	396.416	3.32e-88	1.52e-86
TRIATDRAFT_300373	13.3829	2.99762	0.438224	58.0267	2.59e-14	1.61e-13
TRIATDRAFT_130781	37.2681	2.99235	0.251592	184.334	5.49e-42	9.61e-41
TRIATDRAFT_296832	342.533	2.98903	0.15942	327.877	2.79e-73	9.92e-72
TRIATDRAFT_198568	0.781089	2.98847	1.32407	5.94892	0.0147263	0.0283448
TRIATDRAFT_149070	469.622	2.98579	0.200503	197.746	6.48e-45	1.21e-43
TRIATDRAFT_14812	5.3861	2.98574	0.75718	17.7386	2.53e-05	7.53e-05
TRIATDRAFT_300746	244.373	2.98413	0.19971	206.272	8.94e-47	1.74e-45
TRIATDRAFT_271305	2.32661	2.98207	0.980421	11.6233	0.000651324	0.00158509
TRIATDRAFT_161189	1.18702	2.97908	1.07842	7.88223	0.00499229	0.0105144
TRIATDRAFT_84875	3.19897	2.97776	0.843007	16.4982	4.87e-05	0.000139082
TRIATDRAFT_24247	3.19943	2.97055	0.873887	14.5143	0.000139101	0.000373934
TRIATDRAFT_153453	71.7155	2.96178	0.199675	255.855	1.37e-57	3.52e-56
TRIATDRAFT_313732	0.758162	2.96128	1.31725	5.92913	0.0148926	0.028637
TRIATDRAFT_262365	9.77561	2.95764	0.585338	28.1636	1.11e-07	4.2e-07
TRIATDRAFT_316836	190.223	2.95733	0.148735	408.25	8.81e-91	4.24e-89
TRIATDRAFT_28512	0.755067	2.95547	1.33211	5.80241	0.0160042	0.030581
TRIATDRAFT_30057	108.664	2.95394	0.512497	29.2762	6.28e-08	2.41e-07
TRIATDRAFT_88066	426.262	2.95323	0.230278	146.085	1.24e-33	1.7e-32
TRIATDRAFT_40716	3.83234	2.9514	0.775119	18.8127	1.44e-05	4.4e-05
TRIATDRAFT_131307	321.12	2.95013	0.116259	660.757	1.02e-145	1.04e-143
TRIATDRAFT_295808	178.066	2.94743	0.150062	402.729	1.4e-89	6.59e-88
TRIATDRAFT_83927	57.5046	2.946	0.394137	51.9807	5.6e-13	3.2e-12
TRIATDRAFT_395	722.077	2.94536	0.10601	724.512	1.4e-159	1.8e-157
TRIATDRAFT_51824	63.8556	2.93449	0.544292	25.9331	3.53e-07	1.26e-06
TRIATDRAFT_220414	217.681	2.93136	0.115875	732.932	2.06e-161	2.75e-159
TRIATDRAFT_93084	8.30768	2.92041	0.555595	33.4102	7.46e-09	3.12e-08
TRIATDRAFT_19824	27.1729	2.91578	0.288851	131.366	2.06e-30	2.5e-29
TRIATDRAFT_300098	3.69267	2.91394	0.78852	17.4486	2.95e-05	8.69e-05
TRIATDRAFT_86295	22.0033	2.91099	0.466244	38.7531	4.81e-10	2.23e-09
TRIATDRAFT_291161	1.61075	2.90901	1.08989	7.54594	0.00601455	0.0124895
TRIATDRAFT_320809	407.272	2.90719	0.203947	182.558	1.34e-41	2.33e-40
TRIATDRAFT_180327	66.105	2.88773	0.227291	173.716	1.14e-39	1.88e-38
TRIATDRAFT_131853	11.9339	2.88288	0.450547	50.0803	1.48e-12	8.22e-12
TRIATDRAFT_89966	1.08914	2.88074	1.08694	7.39789	0.00653004	0.0134612
TRIATDRAFT_91579	3.03522	2.87647	0.920057	11.5641	0.000672374	0.00163263
TRIATDRAFT_28704	19.7533	2.87492	0.351119	81.6287	1.64e-19	1.35e-18
TRIATDRAFT_35463	496.754	2.87429	0.0871201	1141.25	3.57e-250	1.06e-247
TRIATDRAFT_215066	374.999	2.86747	0.154998	318.745	2.72e-71	9.25e-70
TRIATDRAFT_89458	10.8379	2.86383	0.469772	45.523	1.51e-11	7.84e-11
TRIATDRAFT_308677	2.89642	2.8601	0.872504	13.7492	0.000208911	0.000547801
TRIATDRAFT_223928	29.6083	2.85866	0.280032	129.348	5.69e-30	6.8e-29
TRIATDRAFT_318657	163.725	2.85651	0.133675	512.994	1.42e-113	9.37e-112
TRIATDRAFT_78235	16.631	2.85642	0.465051	39.9143	2.65e-10	1.26e-09
TRIATDRAFT_308857	4.06976	2.85411	0.967002	9.20989	0.00240712	0.00534228
TRIATDRAFT_292209	125.234	2.85266	0.148644	421.599	1.09e-93	5.52e-92
TRIATDRAFT_35755	8.75232	2.8493	0.492119	43.7438	3.74e-11	1.88e-10
TRIATDRAFT_271186	0.71452	2.84864	1.30783	5.59509	0.0180109	0.0340256
TRIATDRAFT_175754	1.54757	2.84289	1.03556	8.22867	0.00412337	0.00879539
TRIATDRAFT_90510	2.24131	2.84074	1.06341	7.9042	0.00493202	0.010393
TRIATDRAFT_305402	0.709381	2.83964	1.2187	6.24449	0.012458	0.024379
TRIATDRAFT_271080	0.70404	2.83572	1.33965	5.34869	0.0207379	0.0386535
TRIATDRAFT_299589	242.821	2.8356	0.223276	147.416	6.36e-34	8.77e-33
TRIATDRAFT_217277	13.7107	2.83417	0.52681	30.3839	3.54e-08	1.4e-07
TRIATDRAFT_90990	6.83752	2.83343	0.764369	14.2805	0.000157486	0.00042078
TRIATDRAFT_295443	44.7393	2.82228	0.267902	120.275	5.51e-28	6.17e-27
TRIATDRAFT_315557	310.459	2.82021	0.164651	274.77	1.04e-61	2.89e-60
TRIATDRAFT_239712	176.082	2.81306	0.158913	315.974	1.09e-70	3.65e-69
TRIATDRAFT_39549	106.358	2.81274	0.238295	134.563	4.11e-31	5.13e-30
TRIATDRAFT_92556	3.55319	2.80637	0.76157	17.6754	2.62e-05	7.77e-05
TRIATDRAFT_297812	3.64449	2.8037	0.89312	10.8746	0.000974919	0.00230766
TRIATDRAFT_87599	8.46568	2.79867	0.609996	22.8013	1.8e-06	6.02e-06
TRIATDRAFT_246657	672.109	2.79554	0.150049	314.706	2.06e-70	6.88e-69
TRIATDRAFT_263316	0.673052	2.794	1.36601	5.08383	0.0241499	0.0442748
TRIATDRAFT_80897	2.04889	2.79272	0.963563	10.6462	0.00110297	0.00258647
TRIATDRAFT_216470	75.0541	2.79052	0.178295	292.929	1.14e-65	3.47e-64
TRIATDRAFT_51561	32.8221	2.78927	0.256556	148.637	3.44e-34	4.8e-33
TRIATDRAFT_85224	1.07098	2.78649	1.11865	6.34337	0.0117821	0.0231711
TRIATDRAFT_297586	1.02889	2.7836	1.23194	5.39143	0.0202358	0.0378249
TRIATDRAFT_51909	52.6101	2.78324	0.19723	257.532	5.92e-58	1.54e-56
TRIATDRAFT_145875	332.119	2.78123	0.135405	406.353	2.28e-90	1.08e-88
TRIATDRAFT_31591	255.228	2.77895	0.0984892	933.866	4.27e-205	8.87e-203
TRIATDRAFT_4571	2.09426	2.77785	0.970905	10.0767	0.00150153	0.00345074
TRIATDRAFT_129079	245.085	2.77468	0.101217	875.234	2.38e-192	4.33e-190
TRIATDRAFT_85732	6.96955	2.77204	0.575862	27.8579	1.31e-07	4.87e-07
TRIATDRAFT_273248	1.05144	2.77104	1.15942	5.82397	0.0158092	0.0302376
TRIATDRAFT_90822	1.04197	2.76394	1.22156	5.20697	0.0224965	0.0415716
TRIATDRAFT_92411	13.7725	2.76329	0.395798	60.5851	7.05e-15	4.55e-14
TRIATDRAFT_78127	1.03614	2.75896	1.11137	6.32983	0.0118723	0.0233214
TRIATDRAFT_45499	339.362	2.75554	0.116791	555.075	9.91e-123	7.67e-121
TRIATDRAFT_313069	38.7678	2.75471	0.755097	11.9415	0.000548968	0.00134902
TRIATDRAFT_321783	39.2443	2.75438	0.319834	75.5875	3.5e-18	2.7e-17
TRIATDRAFT_271151	1.46162	2.75295	1.14357	5.99425	0.0143526	0.0277246
TRIATDRAFT_84950	3.42112	2.74676	0.75957	17.0441	3.65e-05	0.000106228
TRIATDRAFT_79017	63.5186	2.74608	0.179713	296.707	1.72e-66	5.33e-65
TRIATDRAFT_322924	432.571	2.74554	0.141492	351.827	1.7e-78	6.63e-77
TRIATDRAFT_214756	45.3889	2.74318	0.221552	186.299	2.04e-42	3.61e-41
TRIATDRAFT_284614	1525.46	2.73935	0.17398	220.125	8.49e-50	1.83e-48
TRIATDRAFT_140544	76.631	2.73806	0.172407	302.988	7.36e-68	2.32e-66
TRIATDRAFT_263150	96.7611	2.73477	0.154635	372.467	5.43e-83	2.26e-81
TRIATDRAFT_165504	10.6785	2.72436	0.451582	44.4643	2.59e-11	1.32e-10
TRIATDRAFT_37677	68.3918	2.72424	0.288777	86.4143	1.46e-20	1.25e-19
TRIATDRAFT_81251	58.6651	2.72231	0.189404	256.498	9.95e-58	2.57e-56
TRIATDRAFT_198933	0.965803	2.72065	1.23609	5.16143	0.0230939	0.0425694
TRIATDRAFT_42971	8.688	2.71905	0.477643	41.563	1.14e-10	5.53e-10
TRIATDRAFT_219964	348.456	2.71308	0.204672	160.179	1.03e-36	1.57e-35
TRIATDRAFT_257866	1358.69	2.70762	0.118971	467.915	9.11e-104	5.27e-102
TRIATDRAFT_48469	1.40818	2.69968	1.07792	6.78494	0.00919302	0.018453
TRIATDRAFT_79481	84.2524	2.69383	0.270906	94.9794	1.92e-22	1.78e-21
ENSRNAG049953767	7.11351	2.68539	0.534271	31.4842	2.01e-08	8.1e-08
TRIATDRAFT_132221	232.462	2.67812	0.210118	150.495	1.35e-34	1.91e-33
TRIATDRAFT_88571	0.975891	2.67749	1.16681	5.53706	0.0186179	0.0350531
TRIATDRAFT_275320	8.5106	2.67523	0.476446	40.1628	2.34e-10	1.11e-09
TRIATDRAFT_90240	12.3654	2.67491	0.400741	56	7.25e-14	4.38e-13
TRIATDRAFT_257846	45.6518	2.6672	0.226456	161.103	6.5e-37	9.89e-36
TRIATDRAFT_298444	99.3798	2.66285	0.167074	278.838	1.34e-62	3.82e-61
TRIATDRAFT_4931	3.11972	2.66056	0.797621	13.9073	0.00019205	0.000506842
TRIATDRAFT_32885	6.97987	2.66046	0.525013	32.6353	1.11e-08	4.59e-08
TRIATDRAFT_86167	168.229	2.65765	0.163993	261.225	9.28e-59	2.47e-57
TRIATDRAFT_306736	0.948612	2.65436	1.20531	5.13871	0.023398	0.0430161
TRIATDRAFT_90316	52.9672	2.65395	0.22266	158.081	2.97e-36	4.46e-35
TRIATDRAFT_92590	20.5698	2.6525	0.338196	71.1069	3.38e-17	2.49e-16
TRIATDRAFT_46252	5.86029	2.64659	0.597878	23.7244	1.11e-06	3.79e-06
TRIATDRAFT_211749	48.9362	2.64331	0.251369	117.762	1.95e-27	2.16e-26
TRIATDRAFT_317103	5.62078	2.64069	0.705514	15.3398	8.98e-05	0.00024731
TRIATDRAFT_39904	48.2888	2.64027	0.19917	222.033	3.26e-50	7.17e-49
TRIATDRAFT_51912	38.0643	2.63863	0.225479	172.01	2.69e-39	4.38e-38
TRIATDRAFT_48813	4.48132	2.63339	0.652896	20.5064	5.94e-06	1.89e-05
TRIATDRAFT_253314	122.045	2.62876	0.151125	329.697	1.12e-73	4.07e-72
TRIATDRAFT_160484	0.921504	2.62241	1.14192	5.54086	0.0185774	0.0349955
TRIATDRAFT_93477	3.12157	2.6224	0.779455	14.278	0.000157697	0.000421249
TRIATDRAFT_191857	25.5882	2.62124	0.486571	27.9567	1.24e-07	4.64e-07
ENSRNAG049953661	6.00643	2.61882	0.606385	22.0352	2.68e-06	8.82e-06
TRIATDRAFT_184052	64.8375	2.61739	0.297619	74.7388	5.37e-18	4.1e-17
TRIATDRAFT_163221	41.1595	2.61058	0.374592	46.9514	7.28e-12	3.87e-11
TRIATDRAFT_53035	65.4067	2.60463	0.246728	112.842	2.34e-26	2.49e-25
TRIATDRAFT_133538	80.4932	2.60389	0.176395	243.708	6.11e-55	1.48e-53
TRIATDRAFT_322187	0.890777	2.59964	1.20424	4.99865	0.0253672	0.046263
TRIATDRAFT_91734	1.34238	2.59954	1.03641	6.79337	0.00914968	0.0183816
TRIATDRAFT_46232	3.81638	2.59887	0.768975	13.171	0.000284309	0.000730948
TRIATDRAFT_44551	1.3028	2.59375	1.04738	6.73708	0.00944292	0.0189226
TRIATDRAFT_88579	5.06406	2.59221	0.630553	20.4032	6.27e-06	1.99e-05
TRIATDRAFT_216469	14.0259	2.58116	0.599976	18.137	2.06e-05	6.17e-05
TRIATDRAFT_84109	83.2592	2.57321	0.208897	155.419	1.13e-35	1.66e-34
TRIATDRAFT_164155	81.9079	2.56487	0.19138	190.569	2.39e-43	4.31e-42
TRIATDRAFT_168714	370.354	2.56267	0.0958507	737.884	1.73e-162	2.35e-160
TRIATDRAFT_93365	21.1588	2.56143	0.304237	86.1317	1.68e-20	1.44e-19
TRIATDRAFT_171988	19.6869	2.54936	0.470494	29.1062	6.85e-08	2.62e-07
TRIATDRAFT_297571	91.8952	2.54195	0.242777	106.359	6.15e-25	6.29e-24
TRIATDRAFT_321616	13.3131	2.54118	0.370072	58.8907	1.67e-14	1.05e-13
TRIATDRAFT_86960	3.54202	2.53597	0.72777	14.9289	0.000111637	0.000303688
TRIATDRAFT_285140	166.87	2.53413	0.145577	310.586	1.63e-69	5.31e-68
TRIATDRAFT_303872	7.89054	2.52863	0.49728	31.0085	2.57e-08	1.03e-07
TRIATDRAFT_318965	1288.66	2.52664	0.189267	160.622	8.27e-37	1.26e-35
TRIATDRAFT_48079	2.2908	2.51441	1.02278	6.7833	0.00920147	0.0184654
TRIATDRAFT_308832	1.31935	2.51228	1.08777	5.41995	0.0199079	0.0372648
TRIATDRAFT_184152	692.269	2.50786	0.0953972	662.062	5.32e-146	5.53e-144
TRIATDRAFT_43329	177.436	2.50729	0.242493	99.6674	1.8e-23	1.74e-22
TRIATDRAFT_48550	1.27608	2.50315	1.10382	5.33841	0.0208605	0.0388332
TRIATDRAFT_317057	564.788	2.50265	0.149261	259.963	1.75e-58	4.61e-57
TRIATDRAFT_296468	8.66271	2.49909	0.523866	25.3754	4.72e-07	1.66e-06
TRIATDRAFT_52415	125.116	2.49565	0.200787	150.873	1.12e-34	1.58e-33
TRIATDRAFT_160540	1.2635	2.49484	1.10382	5.30574	0.0212553	0.0394565
TRIATDRAFT_85586	18.7884	2.49087	0.48286	26.3676	2.82e-07	1.02e-06
TRIATDRAFT_260339	1.248	2.48854	1.05623	5.9015	0.015128	0.0290421
TRIATDRAFT_292296	138.968	2.4869	0.132324	389.5	1.06e-86	4.67e-85
TRIATDRAFT_41892	40.6033	2.48285	0.322982	58.8269	1.72e-14	1.09e-13
TRIATDRAFT_296441	155.984	2.4803	0.14208	317.31	5.58e-71	1.89e-69
TRIATDRAFT_159079	5.76604	2.47762	0.620309	18.0355	2.17e-05	6.49e-05
TRIATDRAFT_33974	7.5247	2.4745	0.555095	22.1358	2.54e-06	8.4e-06
TRIATDRAFT_310190	1.74003	2.4717	1.03546	6.50677	0.0107465	0.0212792
TRIATDRAFT_32386	66.7252	2.46834	0.292859	68.5899	1.21e-16	8.63e-16
TRIATDRAFT_300440	3.9328	2.46794	0.692392	15.2339	9.5e-05	0.000260961
TRIATDRAFT_178841	3.49102	2.46672	0.747605	12.8287	0.000341336	0.000864615
TRIATDRAFT_156160	31.5939	2.46226	0.274673	88.6737	4.66e-21	4.07e-20
TRIATDRAFT_298539	17.9476	2.4622	0.332539	64.0922	1.19e-15	8.01e-15
TRIATDRAFT_300847	220.936	2.46044	0.222797	113.513	1.67e-26	1.79e-25
TRIATDRAFT_33514	117.372	2.45989	0.266924	79.9448	3.85e-19	3.11e-18
TRIATDRAFT_320472	117.299	2.44823	0.168411	217.199	3.69e-49	7.88e-48
TRIATDRAFT_78088	1191.47	2.44432	0.051551	2328.73	0	0
TRIATDRAFT_306764	71.8303	2.44359	0.201135	155.547	1.06e-35	1.57e-34
TRIATDRAFT_262176	6.78466	2.44256	0.521179	26.3161	2.9e-07	1.05e-06
TRIATDRAFT_302452	790.904	2.43611	0.116733	406.12	2.56e-90	1.21e-88
TRIATDRAFT_29843	12.9331	2.43351	0.386268	46.6218	8.61e-12	4.54e-11
TRIATDRAFT_88849	49.2044	2.43313	0.207651	156.14	7.89e-36	1.17e-34
TRIATDRAFT_319921	1603.63	2.42913	0.0704704	1123.8	2.22e-246	6.12e-244
TRIATDRAFT_267549	167.576	2.42565	0.121869	429.859	1.74e-95	8.94e-94
TRIATDRAFT_130946	368.867	2.42064	0.0849785	866.594	1.79e-190	3.13e-188
ENSRNAG049953774	1.23709	2.41733	1.06825	5.31701	0.0211183	0.0392514
TRIATDRAFT_38398	275.135	2.41226	0.179618	169.737	8.45e-39	1.35e-37
TRIATDRAFT_217206	73.6218	2.40984	0.250354	91.185	1.31e-21	1.17e-20
TRIATDRAFT_301737	288.844	2.40708	0.107059	517.828	1.26e-114	8.46e-113
TRIATDRAFT_320431	539.635	2.40705	0.100637	554.231	1.51e-122	1.16e-120
TRIATDRAFT_41962	263.596	2.39925	0.132902	320.128	1.36e-71	4.65e-70
TRIATDRAFT_218763	5099.38	2.3983	0.137925	273.865	1.63e-61	4.53e-60
TRIATDRAFT_53493	358.629	2.39466	0.154074	228.005	1.62e-51	3.71e-50
TRIATDRAFT_131874	244.981	2.39301	0.157642	221.7	3.85e-50	8.43e-49
TRIATDRAFT_89381	81.0062	2.38878	0.230348	106.692	5.2e-25	5.33e-24
TRIATDRAFT_83144	3.92149	2.38681	0.723789	12.2927	0.000454741	0.00113179
TRIATDRAFT_264580	1.63545	2.38406	1.06249	5.64164	0.0175388	0.0332451
TRIATDRAFT_131190	16.9557	2.38271	0.351392	51.8948	5.86e-13	3.34e-12
TRIATDRAFT_80175	1.63311	2.3798	0.997368	6.66591	0.00982747	0.0196202
TRIATDRAFT_271115	5.39592	2.37609	0.579686	19.8952	8.18e-06	2.56e-05
TRIATDRAFT_302326	28.6291	2.37353	0.248352	109.192	1.47e-25	1.53e-24
TRIATDRAFT_161074	55.0323	2.37109	0.367718	39.4383	3.39e-10	1.59e-09
TRIATDRAFT_149789	147.945	2.36326	0.269842	71.669	2.54e-17	1.88e-16
TRIATDRAFT_81927	37.9825	2.35562	0.274373	77.1146	1.61e-18	1.27e-17
TRIATDRAFT_88220	98.94	2.35338	0.241933	91.3532	1.2e-21	1.07e-20
TRIATDRAFT_188198	7.02621	2.35197	0.50054	26.2206	3.05e-07	1.1e-06
TRIATDRAFT_130306	3.72037	2.34971	0.671623	14.8209	0.000118215	0.000320333
TRIATDRAFT_152289	85.8221	2.34832	0.176226	187.791	9.65e-43	1.71e-41
TRIATDRAFT_303649	1.64163	2.34642	1.03627	5.69952	0.0169696	0.032259
TRIATDRAFT_142240	255.157	2.33819	0.0904978	746.504	2.31e-164	3.22e-162
TRIATDRAFT_255394	453.963	2.32931	0.142395	251.911	9.95e-57	2.5e-55
ENSRNAG049953787	2.7231	2.3276	0.7907	10.3436	0.00129926	0.00301515
TRIATDRAFT_157989	41.8124	2.32657	0.230431	111.952	3.66e-26	3.89e-25
TRIATDRAFT_223486	90.6258	2.32111	0.183538	165.072	8.82e-38	1.37e-36
TRIATDRAFT_78852	28.4542	2.3124	0.250497	99.5453	1.92e-23	1.85e-22
TRIATDRAFT_31880	12.2143	2.31149	0.431217	31.2146	2.31e-08	9.27e-08
TRIATDRAFT_33137	1.57657	2.29893	0.989022	6.30106	0.0120666	0.0236677
TRIATDRAFT_211546	15.2803	2.2977	0.35521	47.4475	5.65e-12	3.03e-11
TRIATDRAFT_179156	33.1137	2.29645	0.251135	93.154	4.84e-22	4.39e-21
TRIATDRAFT_46832	4.10129	2.29153	0.726191	10.965	0.000928486	0.00220304
TRIATDRAFT_45423	4.6153	2.28612	0.592418	17.9412	2.28e-05	6.8e-05
TRIATDRAFT_288238	182.572	2.28373	0.149789	230.365	4.96e-52	1.14e-50
TRIATDRAFT_317584	1443.78	2.27931	0.108835	406.796	1.83e-90	8.69e-89
TRIATDRAFT_302472	346.509	2.27855	0.141576	247.506	9.08e-56	2.24e-54
TRIATDRAFT_89240	24.0149	2.2781	0.281562	74.3648	6.49e-18	4.94e-17
TRIATDRAFT_128708	158.507	2.27792	0.215307	106.677	5.24e-25	5.37e-24
TRIATDRAFT_278852	2.56254	2.27324	0.838574	8.47355	0.00360347	0.00776188
TRIATDRAFT_55004	51.5546	2.2705	0.245752	87.4652	8.58e-21	7.42e-20
TRIATDRAFT_222602	410.4	2.26267	0.075788	956.143	6.13e-210	1.37e-207
TRIATDRAFT_130788	68.4571	2.2621	0.230471	96.7778	7.76e-23	7.29e-22
TRIATDRAFT_9549	2.43079	2.26003	0.860305	8.00088	0.00467547	0.00988406
TRIATDRAFT_37832	15.9165	2.25912	0.3897	35.7807	2.21e-09	9.62e-09
TRIATDRAFT_45540	6.4896	2.25671	0.526671	21.1654	4.21e-06	1.36e-05
TRIATDRAFT_282267	26.0417	2.25499	0.298928	61.0706	5.51e-15	3.58e-14
TRIATDRAFT_322515	230.634	2.2547	0.168509	171.666	3.2e-39	5.2e-38
TRIATDRAFT_273285	3.61155	2.25386	0.683084	12.7815	0.000350069	0.000885034
TRIATDRAFT_228382	169.08	2.2502	0.159486	196.316	1.33e-44	2.45e-43
TRIATDRAFT_92306	3.50928	2.24323	0.69485	12.1913	0.00048012	0.0011907
TRIATDRAFT_211347	41.1802	2.23639	0.267847	71.9297	2.23e-17	1.66e-16
TRIATDRAFT_316868	5.08378	2.2352	0.567315	18.3188	1.87e-05	5.62e-05
TRIATDRAFT_318124	106.074	2.22956	0.283336	58.6769	1.86e-14	1.17e-13
TRIATDRAFT_52388	108.072	2.22435	0.323502	44.4288	2.64e-11	1.34e-10
TRIATDRAFT_297417	22.8135	2.22282	0.324981	49.5367	1.95e-12	1.08e-11
TRIATDRAFT_253690	406.511	2.22044	0.27716	59.248	1.39e-14	8.83e-14
TRIATDRAFT_164728	16.7999	2.22004	0.323694	54.0404	1.96e-13	1.16e-12
TRIATDRAFT_279746	328.663	2.21751	0.10353	460.742	3.31e-102	1.84e-100
TRIATDRAFT_154409	63.2804	2.21658	0.163641	213.136	2.84e-48	5.83e-47
TRIATDRAFT_292870	29.2371	2.21427	0.2412	97.6741	4.93e-23	4.68e-22
TRIATDRAFT_24248	24.1956	2.21408	0.266358	79.864	4.01e-19	3.23e-18
TRIATDRAFT_81253	263.569	2.2133	0.131658	277.395	2.77e-62	7.85e-61
TRIATDRAFT_183670	18.4281	2.21326	0.378874	35.8063	2.18e-09	9.5e-09
TRIATDRAFT_292286	51.2829	2.2125	0.348693	38.6271	5.13e-10	2.38e-09
TRIATDRAFT_319304	38.9886	2.21142	0.304902	52.8863	3.53e-13	2.05e-12
TRIATDRAFT_133200	1228.13	2.20727	0.126604	282.28	2.39e-63	6.88e-62
TRIATDRAFT_43499	8.6028	2.20431	0.536576	17.7082	2.58e-05	7.65e-05
TRIATDRAFT_311879	2.87298	2.20319	0.812208	8.28009	0.00400821	0.00856672
TRIATDRAFT_255899	76.213	2.19979	0.385721	30.5474	3.26e-08	1.29e-07
TRIATDRAFT_35745	22.5308	2.18974	0.395485	30.91	2.7e-08	1.08e-07
TRIATDRAFT_85368	17.7949	2.18855	0.339292	45.4199	1.59e-11	8.24e-11
TRIATDRAFT_145654	303.858	2.18601	0.139075	238.429	8.65e-54	2.05e-52
TRIATDRAFT_35017	99.3209	2.18514	0.571463	13.5116	0.000237095	0.000617332
TRIATDRAFT_281459	484.874	2.18343	0.0827293	704.07	3.9e-155	4.76e-153
TRIATDRAFT_133591	63.2686	2.18326	0.246824	77.892	1.09e-18	8.61e-18
TRIATDRAFT_40943	316.688	2.18307	0.0812966	784.525	1.25e-172	1.9e-170
TRIATDRAFT_86533	8.69416	2.18193	0.523494	18.2184	1.97e-05	5.93e-05
TRIATDRAFT_8455	1.91447	2.18154	1.01972	5.05472	0.024559	0.0448997
TRIATDRAFT_53756	263.119	2.17496	0.189355	124.761	5.74e-29	6.67e-28
TRIATDRAFT_93081	89.4262	2.17229	0.147257	240.731	2.72e-54	6.51e-53
TRIATDRAFT_83166	35.1701	2.1714	0.220108	111.618	4.33e-26	4.59e-25
TRIATDRAFT_10579	6.21444	2.17019	0.526692	19.4235	1.05e-05	3.24e-05
TRIATDRAFT_80219	5.90841	2.16527	0.559503	16.6913	4.4e-05	0.000126346
TRIATDRAFT_133271	258.054	2.16522	0.208688	101.332	7.78e-24	7.65e-23
TRIATDRAFT_133509	6.56003	2.16151	0.510243	20.5977	5.67e-06	1.81e-05
TRIATDRAFT_297587	12.1401	2.15684	0.377866	36.9577	1.21e-09	5.4e-09
TRIATDRAFT_92018	1.93985	2.14907	0.905911	6.55797	0.0104416	0.0207101
TRIATDRAFT_77728	132.991	2.14235	0.460063	20.1249	7.25e-06	2.28e-05
TRIATDRAFT_283096	825.013	2.13788	0.154544	178.488	1.04e-40	1.77e-39
TRIATDRAFT_321203	20.3799	2.13678	0.32854	45.0401	1.93e-11	9.93e-11
TRIATDRAFT_214438	277.295	2.13598	0.110779	373.68	2.96e-83	1.24e-81
TRIATDRAFT_83884	7.60058	2.13434	0.464259	24.2903	8.29e-07	2.86e-06
TRIATDRAFT_86874	7.59771	2.12785	0.52967	17.3338	3.14e-05	9.19e-05
TRIATDRAFT_157286	8.39212	2.1237	0.458828	24.0946	9.17e-07	3.15e-06
TRIATDRAFT_167710	71.3934	2.11551	0.183984	139.149	4.09e-32	5.32e-31
TRIATDRAFT_316685	51.1452	2.11469	0.229569	87.5659	8.15e-21	7.06e-20
TRIATDRAFT_282750	1.90741	2.11197	0.926474	5.9304	0.0148819	0.028621
TRIATDRAFT_87269	95.1222	2.10925	0.154898	196.495	1.22e-44	2.25e-43
TRIATDRAFT_90929	7.77985	2.10824	0.441948	26.7151	2.36e-07	8.55e-07
TRIATDRAFT_82825	7.02403	2.10774	0.56916	14.5241	0.000138375	0.000372153
TRIATDRAFT_297727	3.8875	2.1068	0.702404	9.78187	0.00176241	0.00400753
TRIATDRAFT_36738	12.46	2.09991	0.394937	30.9187	2.69e-08	1.07e-07
TRIATDRAFT_138933	53.0315	2.09507	0.187898	136.712	1.39e-31	1.78e-30
TRIATDRAFT_298803	5.41934	2.09276	0.548233	16.699	4.38e-05	0.000125895
TRIATDRAFT_33117	362.581	2.0872	0.0947154	489.513	1.82e-108	1.12e-106
TRIATDRAFT_319201	1021.44	2.08163	0.100128	409.335	5.11e-91	2.48e-89
TRIATDRAFT_187897	4.63344	2.07886	0.687964	9.69282	0.00184989	0.00419198
TRIATDRAFT_80521	24.8598	2.07805	0.281882	59.1341	1.47e-14	9.34e-14
TRIATDRAFT_26918	3.11128	2.07683	0.790216	7.57329	0.00592396	0.0123147
TRIATDRAFT_302368	6.45831	2.07555	0.555049	15.1201	0.000100882	0.000276143
TRIATDRAFT_41876	24.7256	2.07143	0.338469	38.1732	6.47e-10	2.97e-09
TRIATDRAFT_301679	125.053	2.06673	0.123892	303.333	6.19e-68	1.97e-66
TRIATDRAFT_300070	8.57433	2.06513	0.532858	15.7118	7.38e-05	0.000205524
TRIATDRAFT_300902	6.45667	2.06365	0.511756	18.2081	1.98e-05	5.95e-05
TRIATDRAFT_84171	27.9253	2.06129	0.273202	61.0676	5.51e-15	3.59e-14
TRIATDRAFT_227390	2.2192	2.06082	0.864118	6.44361	0.0111352	0.0220074
TRIATDRAFT_268254	4.1234	2.05833	0.645397	11.3365	0.000759981	0.00183147
TRIATDRAFT_211948	66.3292	2.05265	0.267157	57.6927	3.06e-14	1.9e-13
TRIATDRAFT_298670	50.072	2.05245	0.294313	47.582	5.28e-12	2.84e-11
TRIATDRAFT_93333	5.02533	2.05167	0.611655	12.2579	0.000463283	0.00115087
TRIATDRAFT_296908	364.687	2.05011	0.0737769	833.3	3.11e-183	5.11e-181
TRIATDRAFT_257400	8.50082	2.04963	0.533739	15.4165	8.62e-05	0.00023802
TRIATDRAFT_47989	2.7797	2.04784	0.764369	8.09583	0.00443673	0.00942138
TRIATDRAFT_82569	19.8694	2.04314	0.326323	41.7403	1.04e-10	5.07e-10
TRIATDRAFT_280713	136.196	2.04181	0.194948	106.744	5.06e-25	5.2e-24
TRIATDRAFT_79361	565.695	2.04117	0.104211	369.972	1.9e-82	7.81e-81
TRIATDRAFT_36076	122.497	2.03696	0.12464	290.162	4.59e-65	1.36e-63
TRIATDRAFT_291272	1107.72	2.03319	0.148824	174.638	7.18e-40	1.19e-38
TRIATDRAFT_36230	9.93565	2.02975	0.387656	31.627	1.87e-08	7.56e-08
TRIATDRAFT_311919	2.99492	2.02779	0.730846	8.773	0.00305723	0.0066579
TRIATDRAFT_182378	180.942	2.02484	0.146975	187.755	9.83e-43	1.74e-41
TRIATDRAFT_90413	6.2563	2.02446	0.551124	14.6305	0.000130778	0.000353083
TRIATDRAFT_295574	16.5366	2.02148	0.379606	29.7287	4.97e-08	1.93e-07
TRIATDRAFT_224255	2.22052	2.01485	0.937338	4.98129	0.0256229	0.0466504
TRIATDRAFT_50230	4.43069	2.01178	0.576987	14.0244	0.000180449	0.000477716
TRIATDRAFT_50865	2.70442	2.00619	0.748312	8.18735	0.00421836	0.00898344
TRIATDRAFT_185689	5.77315	2.00541	0.549264	14.6713	0.000127982	0.000345848
TRIATDRAFT_315190	45.2264	2.00393	0.268636	55.8472	7.83e-14	4.72e-13
ENSRNAG049953776	2.22897	2.00356	0.844232	6.33471	0.0118398	0.0232729
TRIATDRAFT_320225	10.6562	2.00115	0.459281	20.0811	7.42e-06	2.34e-05
TRIATDRAFT_82756	9.78526	1.99483	0.452527	20.9224	4.78e-06	1.53e-05
TRIATDRAFT_284547	10.9814	1.99292	0.38584	29.769	4.87e-08	1.89e-07
TRIATDRAFT_162993	26.0392	1.99194	0.395407	24.9524	5.88e-07	2.06e-06
TRIATDRAFT_38322	43.479	1.9874	0.222247	84.3101	4.23e-20	3.56e-19
TRIATDRAFT_181593	63.0789	1.98694	0.253544	60.694	6.67e-15	4.31e-14
TRIATDRAFT_44367	11.9648	1.98607	0.40279	26.2485	3e-07	1.08e-06
TRIATDRAFT_308039	2.64176	1.98465	0.776687	7.31542	0.00683653	0.014049
TRIATDRAFT_214892	147.563	1.9843	0.238613	66.1366	4.21e-16	2.91e-15
TRIATDRAFT_137391	171.54	1.97712	0.160409	149.092	2.74e-34	3.83e-33
TRIATDRAFT_322621	646.861	1.97577	0.158301	146.858	8.43e-34	1.16e-32
TRIATDRAFT_90169	21.0696	1.9728	0.388011	26.0607	3.31e-07	1.19e-06
TRIATDRAFT_315453	62.4441	1.97147	0.158859	172.786	1.82e-39	2.98e-38
TRIATDRAFT_33785	69.6187	1.96951	0.349715	30.3228	3.66e-08	1.44e-07
TRIATDRAFT_322502	24.1591	1.96338	0.26938	58.0462	2.56e-14	1.6e-13
TRIATDRAFT_283351	2.53716	1.96108	0.818704	6.33228	0.011856	0.0233009
TRIATDRAFT_94114	22.7207	1.96053	0.326261	37.4416	9.42e-10	4.25e-09
TRIATDRAFT_41385	231.2	1.95596	0.212313	80.7908	2.51e-19	2.04e-18
TRIATDRAFT_38412	5.86729	1.95574	0.516264	16.1592	5.82e-05	0.000164857
TRIATDRAFT_286665	9.26245	1.95198	0.399774	27.1661	1.87e-07	6.86e-07
TRIATDRAFT_315275	26.1178	1.95143	0.33088	35.455	2.61e-09	1.13e-08
TRIATDRAFT_263452	20.8861	1.95047	0.286605	50.7833	1.03e-12	5.8e-12
TRIATDRAFT_301128	801.834	1.94702	0.074606	668.331	2.3e-147	2.48e-145
TRIATDRAFT_299986	311.281	1.94465	0.128783	221.928	3.43e-50	7.55e-49
TRIATDRAFT_50358	19.2437	1.94261	0.286535	51.2211	8.25e-13	4.66e-12
TRIATDRAFT_314379	11.2113	1.93953	0.438763	20.454	6.11e-06	1.94e-05
TRIATDRAFT_294302	804.94	1.93772	0.0747171	659.75	1.69e-145	1.71e-143
TRIATDRAFT_318140	145.367	1.93664	0.25383	55.5505	9.11e-14	5.47e-13
TRIATDRAFT_256835	887.829	1.93185	0.121934	237.944	1.1e-53	2.6e-52
TRIATDRAFT_288240	2.47839	1.93011	0.828826	5.96438	0.0145977	0.0281358
TRIATDRAFT_312299	9.71482	1.9242	0.47293	17.3438	3.12e-05	9.15e-05
TRIATDRAFT_296893	2494.05	1.92239	0.101395	338.344	1.46e-75	5.51e-74
TRIATDRAFT_45882	2.10553	1.9221	0.857192	5.61879	0.0177689	0.0336265
TRIATDRAFT_262278	4.15623	1.92171	0.624038	10.5039	0.00119121	0.00278184
TRIATDRAFT_303814	2.8371	1.9203	0.762677	7.02947	0.00801793	0.0162819
TRIATDRAFT_84076	87.9636	1.91863	0.151615	169.439	9.81e-39	1.56e-37
TRIATDRAFT_47933	3.84692	1.91847	0.629368	10.3815	0.00127287	0.00295681
TRIATDRAFT_139674	48.1711	1.91461	0.188022	112.797	2.39e-26	2.55e-25
TRIATDRAFT_319836	11.7623	1.90952	0.351283	33.4382	7.36e-09	3.08e-08
TRIATDRAFT_317668	99.3958	1.90341	0.134309	216.524	5.18e-49	1.1e-47
TRIATDRAFT_321694	107.661	1.89604	0.187598	101.221	8.23e-24	8.09e-23
TRIATDRAFT_53179	12.4495	1.89547	0.364756	29.5526	5.44e-08	2.1e-07
TRIATDRAFT_36032	2.39243	1.89352	0.768175	6.95373	0.00836449	0.0169135
TRIATDRAFT_315855	226.518	1.88875	0.119887	248.668	5.07e-56	1.26e-54
TRIATDRAFT_300903	3.15556	1.88322	0.687065	8.47858	0.00359353	0.00774187
TRIATDRAFT_35890	23.8054	1.88052	0.30517	39.7105	2.95e-10	1.39e-09
TRIATDRAFT_297025	1740.55	1.88044	0.091908	397.188	2.25e-88	1.04e-86
TRIATDRAFT_86118	3.60188	1.86955	0.712669	7.40032	0.00652124	0.0134454
TRIATDRAFT_224038	24.3964	1.86769	0.260248	56.2104	6.51e-14	3.95e-13
TRIATDRAFT_193353	2.05923	1.86716	0.853851	5.31664	0.0211227	0.0392535
TRIATDRAFT_144791	640.593	1.86647	0.109396	279.839	8.14e-63	2.33e-61
TRIATDRAFT_318147	77.3785	1.86438	0.175377	116.692	3.35e-27	3.68e-26
TRIATDRAFT_298293	3.95225	1.86352	0.624247	9.92026	0.0016347	0.00373938
TRIATDRAFT_297563	7630.05	1.86344	0.163361	122.082	2.22e-28	2.52e-27
TRIATDRAFT_217130	6.5374	1.85995	0.47381	17.2128	3.34e-05	9.77e-05
TRIATDRAFT_291314	4.02922	1.85935	0.615835	10.1165	0.00146945	0.0033836
TRIATDRAFT_36679	2.05541	1.8589	0.849663	5.32514	0.02102	0.0390993
TRIATDRAFT_213708	588.855	1.85815	0.111874	265.603	1.03e-59	2.79e-58
TRIATDRAFT_211836	6086.36	1.85431	0.162998	121.521	2.94e-28	3.32e-27
TRIATDRAFT_38063	224.67	1.85312	0.25368	50.7505	1.05e-12	5.9e-12
TRIATDRAFT_131910	460.874	1.84738	0.0619822	953.163	2.72e-209	5.98e-207
TRIATDRAFT_145861	210.18	1.84693	0.127723	208.388	3.09e-47	6.13e-46
TRIATDRAFT_94094	6.68353	1.84687	0.511744	13.9115	0.000191627	0.000505951
TRIATDRAFT_92525	6.81638	1.84633	0.526838	13.0696	0.000300132	0.00076763
TRIATDRAFT_223602	12.1664	1.84421	0.351645	30.4462	3.43e-08	1.36e-07
TRIATDRAFT_229667	81.9547	1.84179	0.14353	177.845	1.43e-40	2.43e-39
TRIATDRAFT_54918	128.122	1.84156	0.28757	39.189	3.85e-10	1.8e-09
ENSRNAG049953766	20.1526	1.8408	0.558678	10.497	0.0011957	0.00279178
TRIATDRAFT_242518	433.186	1.83917	0.0672909	787.992	2.2e-173	3.39e-171
TRIATDRAFT_92025	31.6086	1.83702	0.333256	30.3361	3.63e-08	1.43e-07
TRIATDRAFT_217905	2.38423	1.83403	0.808213	5.66258	0.0173306	0.0328849
TRIATDRAFT_93094	4.47045	1.83291	0.613958	9.60925	0.001936	0.00437122
TRIATDRAFT_128752	199.729	1.83261	0.176449	104.512	1.56e-24	1.58e-23
TRIATDRAFT_287719	237.591	1.83244	0.164391	120.221	5.66e-28	6.34e-27
ENSRNAG049953648	12.6234	1.82968	0.358163	28.3062	1.04e-07	3.92e-07
TRIATDRAFT_255312	19.1165	1.82689	0.318428	34.79	3.67e-09	1.58e-08
TRIATDRAFT_42532	89.4361	1.82127	0.158734	136.239	1.77e-31	2.24e-30
TRIATDRAFT_45224	58.4279	1.82084	0.190329	95.2969	1.64e-22	1.52e-21
TRIATDRAFT_308270	3.08816	1.81746	0.685395	7.86826	0.00503101	0.0105922
TRIATDRAFT_81372	48.5595	1.81527	0.174592	119.565	7.88e-28	8.8e-27
TRIATDRAFT_174938	87.2004	1.81513	0.183868	97.9363	4.32e-23	4.11e-22
ENSRNAG049953651	2.38438	1.81233	0.769521	6.20034	0.0127726	0.024945
TRIATDRAFT_92576	31.1618	1.81208	0.238762	61.6086	4.19e-15	2.74e-14
TRIATDRAFT_246378	865.4	1.81079	0.108312	267.624	3.74e-60	1.02e-58
TRIATDRAFT_53079	263.836	1.80948	0.116358	240.527	3.02e-54	7.2e-53
TRIATDRAFT_306311	2.38911	1.80343	0.776056	5.99217	0.0143695	0.0277483
TRIATDRAFT_44417	5.12596	1.80317	0.545613	11.9855	0.000536171	0.00131976
TRIATDRAFT_299100	696.221	1.80228	0.0856403	432.185	5.44e-96	2.83e-94
TRIATDRAFT_229413	536.426	1.80069	0.0731707	610.66	8.04e-135	7.27e-133
TRIATDRAFT_300664	1796.48	1.7976	0.136784	163.397	2.05e-37	3.16e-36
TRIATDRAFT_87484	6.83036	1.79602	0.459776	16.8591	4.03e-05	0.000116445
TRIATDRAFT_90691	1784.55	1.79165	0.0800759	478.672	4.16e-106	2.49e-104
TRIATDRAFT_92550	1.97699	1.79089	0.835937	5.12884	0.0235314	0.0432481
TRIATDRAFT_289951	201.16	1.78895	0.135314	173.359	1.37e-39	2.25e-38
TRIATDRAFT_132043	2372.07	1.78892	0.0679967	662.354	4.6e-146	4.82e-144
TRIATDRAFT_130066	50.8268	1.78705	0.186406	98.1545	3.87e-23	3.69e-22
TRIATDRAFT_29967	5.82321	1.78649	0.498785	14.2091	0.000163579	0.000435978
TRIATDRAFT_163153	1106.42	1.78634	0.116988	222.152	3.07e-50	6.77e-49
TRIATDRAFT_301254	35.6609	1.78613	0.242574	56.5148	5.58e-14	3.42e-13
TRIATDRAFT_90168	2.6861	1.78466	0.755996	6.10993	0.0134425	0.026107
TRIATDRAFT_301151	7.84108	1.78183	0.608289	8.5508	0.0034537	0.00746186
TRIATDRAFT_37736	502.208	1.78036	0.101118	302.569	9.08e-68	2.85e-66
TRIATDRAFT_242899	335.061	1.77908	0.138055	160.813	7.52e-37	1.14e-35
TRIATDRAFT_81365	2.31082	1.77885	0.814687	5.22394	0.0222781	0.0411873
TRIATDRAFT_318976	11.7008	1.77832	0.406612	20.0998	7.35e-06	2.31e-05
TRIATDRAFT_302964	76.762	1.77748	0.235866	55.8608	7.78e-14	4.69e-13
TRIATDRAFT_88135	221.81	1.76837	0.385186	19.9741	7.85e-06	2.46e-05
TRIATDRAFT_41305	72.8648	1.76818	0.158772	130.951	2.54e-30	3.06e-29
TRIATDRAFT_301329	41.0418	1.76598	0.377667	21.1917	4.16e-06	1.34e-05
TRIATDRAFT_245835	86.2162	1.76394	0.153498	137.588	8.97e-32	1.15e-30
TRIATDRAFT_206394	4.92912	1.76373	0.545522	11.5328	0.000683793	0.00165696
TRIATDRAFT_315480	24.3929	1.76242	0.251108	53.5833	2.48e-13	1.46e-12
TRIATDRAFT_44481	208.37	1.75858	0.111726	251.387	1.29e-56	3.24e-55
TRIATDRAFT_28558	37.4411	1.75815	0.229143	61.7492	3.9e-15	2.56e-14
TRIATDRAFT_168762	132.315	1.75792	0.160198	120.097	6.03e-28	6.74e-27
TRIATDRAFT_37302	2.35024	1.75763	0.77804	5.62384	0.0177178	0.0335508
TRIATDRAFT_81402	242.12	1.75576	0.153129	127.826	1.23e-29	1.45e-28
TRIATDRAFT_44659	57.0976	1.75277	0.215795	66.8521	2.93e-16	2.04e-15
TRIATDRAFT_279848	418.635	1.75166	0.0663906	734.227	1.08e-161	1.45e-159
TRIATDRAFT_228911	16.7345	1.74878	0.309923	34.3751	4.54e-09	1.94e-08
TRIATDRAFT_90183	3.01217	1.74744	0.719757	6.41482	0.0113172	0.0223271
TRIATDRAFT_45489	10.763	1.747	0.439357	16.393	5.15e-05	0.000146594
TRIATDRAFT_38831	7.33354	1.74614	0.462658	15.3861	8.76e-05	0.000241606
TRIATDRAFT_217448	26.1893	1.74478	0.379455	20.9761	4.65e-06	1.49e-05
TRIATDRAFT_41076	20.3703	1.74306	0.287771	39.127	3.97e-10	1.86e-09
TRIATDRAFT_293326	977.911	1.74091	0.0725925	561.389	4.19e-124	3.31e-122
TRIATDRAFT_90566	176.305	1.73988	0.188881	82.4745	1.07e-19	8.87e-19
TRIATDRAFT_38453	30.9193	1.73711	0.287849	37.2014	1.07e-09	4.79e-09
TRIATDRAFT_261202	7.24378	1.73147	0.561324	9.76145	0.0017821	0.00404764
TRIATDRAFT_28929	3.77096	1.73111	0.612928	8.79578	0.00301927	0.00657887
TRIATDRAFT_317478	19.7647	1.72946	0.459707	13.947	0.000188033	0.000497016
TRIATDRAFT_40549	11.0128	1.72709	0.363821	24.6392	6.91e-07	2.4e-06
TRIATDRAFT_301434	9.81333	1.72704	0.564933	9.2991	0.00229266	0.00509972
TRIATDRAFT_160158	1734.42	1.72014	0.0714829	557.807	2.52e-123	1.98e-121
TRIATDRAFT_34403	6.82439	1.7201	0.442888	16.7664	4.23e-05	0.000121918
TRIATDRAFT_230117	234.06	1.71892	0.0895908	386.056	5.98e-86	2.58e-84
TRIATDRAFT_155669	411.232	1.7187	0.105828	258.753	3.21e-58	8.41e-57
TRIATDRAFT_300866	154.565	1.71771	0.137887	155.833	9.21e-36	1.36e-34
TRIATDRAFT_314613	40.564	1.7169	0.186248	93.5245	4.01e-22	3.66e-21
TRIATDRAFT_302289	31.3516	1.71554	0.235315	56.4927	5.64e-14	3.45e-13
TRIATDRAFT_220064	546.868	1.71426	0.0671957	662.725	3.82e-146	4.04e-144
TRIATDRAFT_278694	5.61618	1.71289	0.489035	13.6273	0.000222922	0.000583122
TRIATDRAFT_284122	27.0455	1.71274	0.257263	46.9093	7.43e-12	3.95e-11
TRIATDRAFT_292273	89.9742	1.71049	0.183523	86.9585	1.11e-20	9.54e-20
TRIATDRAFT_236441	26.7577	1.70864	0.255084	47.4789	5.56e-12	2.99e-11
TRIATDRAFT_16680	34.0227	1.70532	0.32138	27.9765	1.23e-07	4.6e-07
TRIATDRAFT_38692	2.66225	1.70466	0.711649	6.33732	0.0118223	0.0232464
TRIATDRAFT_288974	87.4532	1.70398	0.146624	141.217	1.44e-32	1.91e-31
TRIATDRAFT_88957	147.598	1.70056	0.191509	77.0053	1.7e-18	1.33e-17
TRIATDRAFT_38060	150.714	1.69805	0.156712	116.233	4.23e-27	4.6e-26
TRIATDRAFT_295125	218.202	1.69679	0.22729	53.5567	2.51e-13	1.48e-12
TRIATDRAFT_38628	43.5101	1.69659	0.319225	27.7787	1.36e-07	5.07e-07
TRIATDRAFT_220698	271.073	1.69651	0.0846181	419.203	3.64e-93	1.83e-91
TRIATDRAFT_35778	13.3254	1.69612	0.346602	25.7032	3.98e-07	1.42e-06
TRIATDRAFT_43816	52.796	1.69335	0.180344	93.2672	4.57e-22	4.15e-21
TRIATDRAFT_78555	224.847	1.69332	0.0986853	302.492	9.44e-68	2.96e-66
TRIATDRAFT_310562	5.24314	1.69306	0.519394	11.6143	0.000654463	0.00159175
TRIATDRAFT_54281	79.6176	1.69235	0.218818	59.3336	1.33e-14	8.47e-14
TRIATDRAFT_85646	163.432	1.69139	0.116697	215.587	8.3e-49	1.74e-47
TRIATDRAFT_303711	20.6126	1.69078	0.374729	20.5206	5.9e-06	1.88e-05
TRIATDRAFT_84238	123.416	1.6907	0.135762	159.054	1.82e-36	2.75e-35
TRIATDRAFT_185735	26.2507	1.69039	0.227401	61.0068	5.69e-15	3.69e-14
TRIATDRAFT_160157	39.0172	1.68993	0.210867	67.9286	1.7e-16	1.2e-15
TRIATDRAFT_319817	2.62647	1.68786	0.721849	6.00629	0.014255	0.027563
TRIATDRAFT_282145	40.0502	1.684	0.283319	35.2784	2.86e-09	1.24e-08
TRIATDRAFT_319933	4110.74	1.68378	0.112332	213.595	2.26e-48	4.65e-47
TRIATDRAFT_53809	138.49	1.68284	0.114903	224.849	7.92e-51	1.78e-49
TRIATDRAFT_295896	96.2724	1.68232	0.136483	159.912	1.18e-36	1.79e-35
TRIATDRAFT_131340	666.237	1.68191	0.0744815	505.186	7.07e-112	4.51e-110
TRIATDRAFT_40362	55.952	1.67529	0.173032	99.3265	2.14e-23	2.05e-22
TRIATDRAFT_46620	35.957	1.6712	0.219678	61.266	4.99e-15	3.25e-14
TRIATDRAFT_315959	109.502	1.67081	0.211456	61.1082	5.4e-15	3.52e-14
TRIATDRAFT_316705	43.9416	1.66987	0.198858	74.3206	6.64e-18	5.05e-17
TRIATDRAFT_224933	1418.06	1.66819	0.124824	170.565	5.57e-39	8.96e-38
TRIATDRAFT_315477	18.2184	1.668	0.370732	20.5209	5.9e-06	1.88e-05
TRIATDRAFT_304287	2.51992	1.66673	0.742342	5.53543	0.0186352	0.0350597
TRIATDRAFT_39831	14.1414	1.66536	0.306422	32.6595	1.1e-08	4.53e-08
TRIATDRAFT_300444	740.369	1.66408	0.0922038	316.702	7.57e-71	2.55e-69
TRIATDRAFT_252691	36.1588	1.66314	0.333541	24.491	7.47e-07	2.59e-06
TRIATDRAFT_269904	24.1867	1.66059	0.237905	53.3604	2.78e-13	1.63e-12
TRIATDRAFT_313220	3.22928	1.65988	0.682271	6.40189	0.0113999	0.0224791
TRIATDRAFT_298850	4.99813	1.65921	0.589421	8.40227	0.00374753	0.00804876
TRIATDRAFT_210223	79.2354	1.65815	0.152322	124.264	7.38e-29	8.54e-28
TRIATDRAFT_39146	31.7922	1.6578	0.216704	63.0869	1.98e-15	1.32e-14
TRIATDRAFT_90407	4.33047	1.65769	0.56706	9.35151	0.00222802	0.0049662
TRIATDRAFT_263631	27.1212	1.65309	0.227575	57.5411	3.31e-14	2.05e-13
TRIATDRAFT_152707	179.885	1.65291	0.287146	31.7676	1.74e-08	7.04e-08
TRIATDRAFT_45260	60.3166	1.65199	0.203771	66.9081	2.84e-16	1.99e-15
TRIATDRAFT_80072	80.2344	1.65001	0.132488	168.656	1.45e-38	2.31e-37
TRIATDRAFT_53974	5.46559	1.64955	0.664923	6.26804	0.0122935	0.0240928
TRIATDRAFT_316652	8.94363	1.64694	0.415834	16.855	4.03e-05	0.000116641
TRIATDRAFT_94131	49.4351	1.6466	0.663225	5.89264	0.0152043	0.0291606
TRIATDRAFT_38807	42.1338	1.64652	0.252334	42.9357	5.66e-11	2.8e-10
TRIATDRAFT_154438	228.882	1.64427	0.131662	153.927	2.4e-35	3.5e-34
TRIATDRAFT_317866	4.01621	1.64331	0.574125	8.99927	0.00270088	0.00593752
TRIATDRAFT_53291	841.522	1.64276	0.106416	229.825	6.51e-52	1.49e-50
TRIATDRAFT_181383	147.027	1.63928	0.153288	113.858	1.4e-26	1.5e-25
TRIATDRAFT_260298	5265.88	1.63812	0.0489306	1077.32	2.8e-236	7.38e-234
TRIATDRAFT_302386	1119.43	1.63763	0.121916	172.95	1.68e-39	2.75e-38
TRIATDRAFT_45771	60.5774	1.63603	0.231948	49.3278	2.17e-12	1.19e-11
TRIATDRAFT_287602	20.5906	1.63565	0.346595	22.7036	1.89e-06	6.33e-06
TRIATDRAFT_294582	41.8979	1.63119	0.303107	28.6838	8.52e-08	3.24e-07
TRIATDRAFT_322484	2.81106	1.63087	0.697388	5.99914	0.0143128	0.0276569
TRIATDRAFT_130929	4.04038	1.62761	0.60766	7.67017	0.00561411	0.0117178
TRIATDRAFT_91753	40.9104	1.62756	0.351586	21.0223	4.54e-06	1.46e-05
TRIATDRAFT_181083	2.8236	1.62738	0.755213	4.9523	0.026056	0.0473952
TRIATDRAFT_316977	2552.91	1.627	0.114231	193.772	4.77e-44	8.7e-43
TRIATDRAFT_80032	94.5644	1.62664	0.146299	128.021	1.11e-29	1.31e-28
TRIATDRAFT_286297	60.8591	1.62594	0.249666	42.0121	9.07e-11	4.43e-10
TRIATDRAFT_288129	59.2906	1.62369	0.182617	82.15	1.26e-19	1.04e-18
TRIATDRAFT_306768	27.9516	1.62032	0.426254	14.1799	0.000166139	0.000442105
TRIATDRAFT_280261	147.201	1.61975	0.126312	167.447	2.67e-38	4.21e-37
TRIATDRAFT_45536	80.9772	1.61947	0.201771	64.3898	1.02e-15	6.92e-15
TRIATDRAFT_271789	3.61605	1.61635	0.639472	6.84418	0.00889304	0.0178842
TRIATDRAFT_254902	38.111	1.61518	0.188479	80.1046	3.55e-19	2.87e-18
TRIATDRAFT_89596	120.186	1.61427	0.195936	66.5514	3.41e-16	2.37e-15
TRIATDRAFT_156625	260.959	1.61386	0.115473	194.076	4.1e-44	7.48e-43
TRIATDRAFT_86912	15.18	1.61378	0.298407	31.8092	1.7e-08	6.9e-08
TRIATDRAFT_54847	3.08728	1.61369	0.6713	6.33003	0.011871	0.0233214
TRIATDRAFT_318674	155.951	1.6136	0.181327	77.5439	1.3e-18	1.02e-17
TRIATDRAFT_317313	23.29	1.61332	0.288413	32.403	1.25e-08	5.14e-08
TRIATDRAFT_214873	340.07	1.61223	0.130294	149.403	2.34e-34	3.28e-33
TRIATDRAFT_246499	147.519	1.60958	0.222598	50.6729	1.09e-12	6.13e-12
TRIATDRAFT_280465	68.4937	1.60956	0.238973	44.8111	2.17e-11	1.11e-10
TRIATDRAFT_301054	144.465	1.60857	0.184851	74.1998	7.06e-18	5.36e-17
TRIATDRAFT_50849	34.5438	1.60262	0.218865	56.3888	5.95e-14	3.62e-13
TRIATDRAFT_310935	21.9014	1.60191	0.353133	20.7445	5.25e-06	1.68e-05
TRIATDRAFT_210945	26.5699	1.59759	0.293405	30.3367	3.63e-08	1.43e-07
TRIATDRAFT_298127	21.8359	1.59561	0.261687	39.7825	2.84e-10	1.34e-09
TRIATDRAFT_258063	223.106	1.59346	0.111548	205.025	1.67e-46	3.24e-45
TRIATDRAFT_33257	46.8705	1.5934	0.293285	29.1376	6.74e-08	2.59e-07
TRIATDRAFT_172559	589.592	1.59309	0.186495	69.9612	6.05e-17	4.38e-16
TRIATDRAFT_300285	1762.21	1.59282	0.0979531	253.935	3.6e-57	9.16e-56
TRIATDRAFT_89322	65.7901	1.59197	0.226912	48.9912	2.57e-12	1.41e-11
TRIATDRAFT_9805	2.45301	1.59016	0.719369	5.37783	0.0203943	0.0380653
TRIATDRAFT_166172	5.57286	1.58971	0.513938	10.2818	0.00134346	0.00311223
TRIATDRAFT_229881	111.105	1.5888	0.119026	188.891	5.55e-43	9.93e-42
TRIATDRAFT_303113	5.54197	1.58388	0.672341	5.64527	0.0175026	0.0331817
TRIATDRAFT_302624	496.287	1.5828	0.10237	234.057	7.77e-53	1.81e-51
TRIATDRAFT_32274	232.441	1.57728	0.100598	249.899	2.73e-56	6.8e-55
TRIATDRAFT_322764	148.689	1.57684	0.109481	216.702	4.74e-49	1.01e-47
TRIATDRAFT_48876	60.0239	1.57589	0.160363	102.324	4.71e-24	4.68e-23
TRIATDRAFT_217234	45.7798	1.57457	0.257504	37.4503	9.38e-10	4.24e-09
TRIATDRAFT_140503	40.4725	1.57047	0.21221	56.9764	4.41e-14	2.71e-13
TRIATDRAFT_297454	1470.74	1.56832	0.0733912	443.202	2.18e-98	1.15e-96
TRIATDRAFT_35057	13.4155	1.56753	0.311111	27.7611	1.37e-07	5.11e-07
TRIATDRAFT_212161	122.247	1.55882	0.281603	29.6183	5.26e-08	2.04e-07
TRIATDRAFT_90842	4.61093	1.55617	0.572669	7.80602	0.00520724	0.0109341
TRIATDRAFT_94152	42.569	1.55595	0.184981	75.583	3.5e-18	2.7e-17
TRIATDRAFT_85750	15.0403	1.55591	0.324933	24.2902	8.29e-07	2.86e-06
TRIATDRAFT_19544	82.211	1.55452	0.167548	87.6434	7.84e-21	6.8e-20
TRIATDRAFT_86176	10.3537	1.55377	0.440912	12.7971	0.000347154	0.00087804
TRIATDRAFT_200252	8.21564	1.55376	0.43876	13.2911	0.000266675	0.000688752
TRIATDRAFT_314900	8.85465	1.55286	0.400902	16.1473	5.86e-05	0.000165814
ENSRNAG049953718	4.51546	1.55042	0.525308	9.53525	0.00201563	0.00453115
TRIATDRAFT_130638	596.837	1.5503	0.0962934	253.492	4.5e-57	1.14e-55
TRIATDRAFT_282450	129.097	1.54657	0.114222	191.981	1.17e-43	2.13e-42
TRIATDRAFT_91311	142.516	1.54356	0.124865	155.98	8.55e-36	1.26e-34
TRIATDRAFT_314027	28.8307	1.54232	0.22893	48.205	3.84e-12	2.09e-11
TRIATDRAFT_129592	105.396	1.5421	0.155479	99.0939	2.41e-23	2.31e-22
TRIATDRAFT_42455	63.3641	1.5421	0.17351	81.5752	1.69e-19	1.39e-18
TRIATDRAFT_41194	37.5778	1.54195	0.346324	19.484	1.01e-05	3.14e-05
TRIATDRAFT_239450	216.945	1.54138	0.280217	29.1414	6.73e-08	2.58e-07
TRIATDRAFT_301255	96.3471	1.54081	0.151856	104.744	1.39e-24	1.41e-23
TRIATDRAFT_311644	6.52592	1.53905	0.474387	11.2106	0.000813317	0.00194964
TRIATDRAFT_302707	1339.99	1.53816	0.123397	149.43	2.31e-34	3.24e-33
TRIATDRAFT_146895	905.128	1.53671	0.128327	138.176	6.67e-32	8.65e-31
TRIATDRAFT_37966	6.17597	1.53543	0.490267	10.4285	0.00124085	0.00288637
TRIATDRAFT_197352	33.9226	1.53217	0.201986	61.7561	3.89e-15	2.55e-14
TRIATDRAFT_295566	240.701	1.53205	0.196503	58.8926	1.67e-14	1.05e-13
TRIATDRAFT_292308	33.0075	1.53008	0.279082	30.3163	3.67e-08	1.44e-07
TRIATDRAFT_227644	73.0986	1.52941	0.152619	104.795	1.35e-24	1.37e-23
TRIATDRAFT_91076	141.172	1.52859	0.293591	26.1961	3.08e-07	1.11e-06
TRIATDRAFT_162830	416.452	1.52844	0.0820967	348.118	1.09e-77	4.2e-76
TRIATDRAFT_321380	27.6093	1.52496	0.238749	42.9764	5.54e-11	2.75e-10
TRIATDRAFT_93380	71.9774	1.52495	0.195674	60.9731	5.79e-15	3.76e-14
TRIATDRAFT_297077	14.5419	1.51946	0.381202	16.2882	5.44e-05	0.000154622
TRIATDRAFT_298596	167.386	1.51929	0.154206	95.9983	1.15e-22	1.07e-21
TRIATDRAFT_89096	13.4509	1.51904	0.336254	21.654	3.27e-06	1.07e-05
TRIATDRAFT_253341	175.034	1.51804	0.178879	70.4216	4.79e-17	3.49e-16
TRIATDRAFT_297125	8.76192	1.51757	0.424825	13.4713	0.000242241	0.000629901
TRIATDRAFT_244777	119.537	1.51682	0.154814	96.2239	1.03e-22	9.6e-22
TRIATDRAFT_28947	7.47098	1.51625	0.432718	13.1212	0.000291971	0.000748536
TRIATDRAFT_146811	178.582	1.51581	0.107607	203.153	4.28e-46	8.23e-45
TRIATDRAFT_311678	7.38837	1.51581	0.454889	11.6402	0.000645434	0.0015714
TRIATDRAFT_268230	7.36719	1.51485	0.495612	9.72226	0.0018205	0.00412852
TRIATDRAFT_318290	935.331	1.51452	0.182986	65.809	4.97e-16	3.41e-15
TRIATDRAFT_311969	4.41778	1.51399	0.648996	5.62759	0.0176799	0.0334859
TRIATDRAFT_314964	643.313	1.51029	0.0732542	422.446	7.16e-94	3.63e-92
TRIATDRAFT_286641	34.9464	1.50971	0.252231	36.5399	1.5e-09	6.63e-09
TRIATDRAFT_254536	4.10376	1.50477	0.638687	5.77748	0.0162328	0.0309627
TRIATDRAFT_34507	41.84	1.50427	0.204281	56.4899	5.65e-14	3.46e-13
TRIATDRAFT_224344	36.4133	1.50254	0.211885	52.741	3.81e-13	2.2e-12
TRIATDRAFT_251276	775.188	1.5017	0.173722	71.9331	2.23e-17	1.65e-16
TRIATDRAFT_283732	2.64794	1.50129	0.681416	5.3187	0.0210977	0.0392255
TRIATDRAFT_84281	8.5435	1.50061	0.446068	11.7586	0.000605613	0.00148054
TRIATDRAFT_19947	12.4505	1.50039	0.328658	22.3724	2.25e-06	7.47e-06
TRIATDRAFT_87785	4.37714	1.49973	0.561755	7.62242	0.0057647	0.0120068
TRIATDRAFT_142583	157.223	1.49883	0.108627	196.858	1.01e-44	1.88e-43
TRIATDRAFT_85208	246.692	1.49743	0.0933121	262.621	4.6e-59	1.23e-57
TRIATDRAFT_314256	1608.48	1.49607	0.0804299	335.253	6.9e-75	2.55e-73
TRIATDRAFT_88654	3.72729	1.49594	0.608061	6.45699	0.0110517	0.021858
TRIATDRAFT_300972	22.5825	1.49354	0.483337	9.35789	0.00222027	0.00495359
TRIATDRAFT_319958	82.3649	1.49324	0.20358	53.4667	2.63e-13	1.54e-12
TRIATDRAFT_295603	24.2222	1.49271	0.246473	38.6973	4.95e-10	2.3e-09
TRIATDRAFT_33651	1072.62	1.49266	0.397229	13.5399	0.000233539	0.000608475
TRIATDRAFT_305516	7.96675	1.49265	0.472247	10.4001	0.00126011	0.00292888
TRIATDRAFT_194150	20.3629	1.49136	0.314327	23.211	1.45e-06	4.9e-06
TRIATDRAFT_224396	417.835	1.49097	0.129453	129.343	5.71e-30	6.81e-29
TRIATDRAFT_29275	3.27338	1.48913	0.644776	5.74667	0.0165199	0.0314851
TRIATDRAFT_316370	29.6522	1.48829	0.247295	37.4896	9.19e-10	4.16e-09
TRIATDRAFT_83457	102.708	1.48727	0.204981	51.8027	6.14e-13	3.5e-12
TRIATDRAFT_289389	95.3955	1.48339	0.140573	114.697	9.17e-27	9.89e-26
TRIATDRAFT_306555	127.174	1.48181	0.139881	113.501	1.68e-26	1.8e-25
TRIATDRAFT_218810	15.365	1.47928	0.340167	19.6927	9.09e-06	2.83e-05
TRIATDRAFT_297479	414.946	1.47915	0.2195	43.7855	3.66e-11	1.84e-10
TRIATDRAFT_42811	376.41	1.47809	0.117812	154.464	1.83e-35	2.68e-34
TRIATDRAFT_302710	24.0147	1.47732	0.279815	28.7749	8.13e-08	3.1e-07
TRIATDRAFT_132598	236.893	1.47355	0.0987976	225.472	5.79e-51	1.31e-49
TRIATDRAFT_201457	255.707	1.47276	0.127483	131.718	1.72e-30	2.1e-29
TRIATDRAFT_222224	209.121	1.47097	0.0863553	304.444	3.55e-68	1.13e-66
TRIATDRAFT_155802	189.963	1.47017	0.0885668	290.58	3.72e-65	1.11e-63
TRIATDRAFT_318581	18.3574	1.46611	0.323447	20.9939	4.61e-06	1.48e-05
TRIATDRAFT_173359	85.3356	1.46598	0.143277	108.732	1.86e-25	1.93e-24
TRIATDRAFT_317681	51.5642	1.46371	0.230102	40.506	1.96e-10	9.37e-10
TRIATDRAFT_282999	78.8712	1.46143	0.135681	122.575	1.73e-28	1.97e-27
TRIATDRAFT_289148	778.636	1.46017	0.122847	136.839	1.31e-31	1.67e-30
TRIATDRAFT_34379	93.3986	1.45914	0.163903	80.0874	3.58e-19	2.89e-18
TRIATDRAFT_131266	490.834	1.45841	0.067791	470.183	2.92e-104	1.7e-102
TRIATDRAFT_258064	494.124	1.4577	0.0704593	432.182	5.44e-96	2.83e-94
TRIATDRAFT_153516	125.082	1.4563	0.139286	110.503	7.6e-26	8e-25
TRIATDRAFT_35737	929.446	1.45596	0.065958	481.047	1.26e-106	7.72e-105
TRIATDRAFT_258765	16.9982	1.45463	0.367271	15.9538	6.49e-05	0.000182083
TRIATDRAFT_32632	125.212	1.45409	0.163751	78.4931	8.03e-19	6.39e-18
TRIATDRAFT_127924	199.101	1.45371	0.166209	74.9631	4.8e-18	3.67e-17
TRIATDRAFT_275641	4.36597	1.45357	0.561276	7.10589	0.00768312	0.0156426
TRIATDRAFT_211738	83.9196	1.45185	0.12482	145.045	2.1e-33	2.83e-32
TRIATDRAFT_292581	201.882	1.44913	0.141424	103.785	2.25e-24	2.26e-23
TRIATDRAFT_178778	103.319	1.44718	0.181739	63.139	1.93e-15	1.29e-14
TRIATDRAFT_45281	182.549	1.44672	0.109485	177.3	1.88e-40	3.18e-39
TRIATDRAFT_221207	367.559	1.44576	0.0762364	366.524	1.07e-81	4.35e-80
TRIATDRAFT_50984	83.9743	1.44439	0.183259	62.2098	3.09e-15	2.03e-14
TRIATDRAFT_317199	55.5975	1.44366	0.196446	54.9117	1.26e-13	7.52e-13
TRIATDRAFT_298359	14.7227	1.44273	0.424977	11.5983	0.000660116	0.00160517
TRIATDRAFT_51201	33.0067	1.44215	0.201669	54.538	1.52e-13	9.06e-13
TRIATDRAFT_31399	4.03279	1.44056	0.5949	6.16492	0.0130308	0.0253741
TRIATDRAFT_319488	219.199	1.44032	0.128446	124.696	5.93e-29	6.88e-28
TRIATDRAFT_39646	41.4717	1.43807	0.18208	66.1316	4.22e-16	2.91e-15
TRIATDRAFT_35332	73.6411	1.43794	0.15302	91.2103	1.29e-21	1.15e-20
TRIATDRAFT_52551	15.2232	1.43649	0.352112	17.1315	3.49e-05	0.000101674
TRIATDRAFT_231657	31.2044	1.43578	0.228926	40.9986	1.52e-10	7.32e-10
TRIATDRAFT_82044	479.754	1.4352	0.095245	224.011	1.21e-50	2.69e-49
TRIATDRAFT_255878	21.4556	1.4348	0.258458	32.5808	1.14e-08	4.71e-08
TRIATDRAFT_289850	35.2414	1.43335	0.217687	45.1127	1.86e-11	9.59e-11
TRIATDRAFT_314678	18.2861	1.43312	0.264654	31.4257	2.07e-08	8.34e-08
TRIATDRAFT_161130	483.65	1.43001	0.116547	147.018	7.77e-34	1.07e-32
TRIATDRAFT_287830	49.9743	1.42708	0.194827	55.0042	1.2e-13	7.19e-13
TRIATDRAFT_200177	381.878	1.42607	0.0862555	273.544	1.92e-61	5.29e-60
TRIATDRAFT_245960	13.3301	1.42605	0.327383	20.0085	7.71e-06	2.42e-05
TRIATDRAFT_318671	3523.07	1.42416	0.0324012	1914.43	0	0
TRIATDRAFT_28970	67.7495	1.4231	0.140065	109.952	1e-25	1.05e-24
TRIATDRAFT_49766	54.0776	1.42184	0.203206	49.7426	1.75e-12	9.71e-12
TRIATDRAFT_153853	4.99035	1.42118	0.521724	7.83394	0.00512742	0.010778
TRIATDRAFT_36504	29.7739	1.42053	0.229652	39.9427	2.62e-10	1.24e-09
TRIATDRAFT_313957	210.65	1.41856	0.128097	121.784	2.57e-28	2.92e-27
TRIATDRAFT_54991	4.28805	1.41617	0.534043	7.54566	0.00601548	0.0124895
TRIATDRAFT_151377	19.7381	1.41465	0.258707	31.9611	1.57e-08	6.4e-08
TRIATDRAFT_298294	15.1138	1.41378	0.33837	18.0708	2.13e-05	6.38e-05
TRIATDRAFT_294283	119.301	1.40978	0.212113	43.3419	4.6e-11	2.29e-10
TRIATDRAFT_154787	1055.8	1.40633	0.0822153	285.571	4.59e-64	1.35e-62
TRIATDRAFT_128710	138.478	1.40618	0.229544	36.68	1.39e-09	6.19e-09
TRIATDRAFT_167244	17.631	1.40454	0.287896	25.0178	5.68e-07	1.99e-06
TRIATDRAFT_299945	130.584	1.39994	0.116962	147.568	5.9e-34	8.13e-33
TRIATDRAFT_281214	36.9623	1.39985	0.189543	57.9102	2.74e-14	1.71e-13
TRIATDRAFT_171630	100.515	1.39799	0.118716	146.112	1.23e-33	1.68e-32
TRIATDRAFT_81849	8.19659	1.39782	0.410462	12.3105	0.00045042	0.00112245
TRIATDRAFT_137486	20.7511	1.39742	0.290472	23.7863	1.08e-06	3.68e-06
TRIATDRAFT_301435	17.4887	1.39707	0.369877	14.4448	0.000144326	0.000387452
TRIATDRAFT_274363	41.4182	1.3961	0.213229	44.0831	3.15e-11	1.59e-10
TRIATDRAFT_214479	46.4148	1.39587	0.195322	52.804	3.69e-13	2.13e-12
TRIATDRAFT_35650	17.9601	1.39546	0.326153	18.6552	1.57e-05	4.75e-05
TRIATDRAFT_195069	107.785	1.39489	0.140631	100.138	1.42e-23	1.38e-22
TRIATDRAFT_299830	18.0664	1.39482	0.271031	28.1903	1.1e-07	4.14e-07
TRIATDRAFT_36008	13.1007	1.3943	0.335136	18.1644	2.03e-05	6.08e-05
TRIATDRAFT_161811	556.798	1.39084	0.12913	112.988	2.17e-26	2.32e-25
TRIATDRAFT_298923	221.565	1.38738	0.106067	172.337	2.28e-39	3.73e-38
TRIATDRAFT_303252	3.80066	1.38622	0.59644	5.7275	0.0167013	0.0318001
TRIATDRAFT_49782	93.8847	1.38552	0.15603	79.6668	4.43e-19	3.57e-18
TRIATDRAFT_300255	173.663	1.38462	0.0977738	207.638	4.5e-47	8.83e-46
TRIATDRAFT_258206	15971	1.38428	0.151025	80.9952	2.26e-19	1.85e-18
TRIATDRAFT_33615	23.8426	1.38277	0.284201	24.3178	8.17e-07	2.82e-06
TRIATDRAFT_36309	394.62	1.38066	0.407695	11.0708	0.000876968	0.00209001
TRIATDRAFT_91093	6.38602	1.37889	0.505698	7.7076	0.00549887	0.0115057
TRIATDRAFT_131548	12.8584	1.37813	0.360989	15.0241	0.000106146	0.000289616
TRIATDRAFT_228302	128.183	1.37766	0.197152	48.1375	3.97e-12	2.16e-11
TRIATDRAFT_319877	77.5633	1.37297	0.169249	66.7499	3.08e-16	2.15e-15
TRIATDRAFT_293640	6.84675	1.37052	0.437215	10.4712	0.00121249	0.00282652
TRIATDRAFT_48578	5.17173	1.37012	0.612302	5.08349	0.0241548	0.0442769
TRIATDRAFT_50435	11.818	1.36735	0.377688	13.5637	0.000230608	0.000601765
TRIATDRAFT_159036	3.38407	1.36648	0.613361	5.31474	0.0211457	0.03929
TRIATDRAFT_299021	9548.93	1.36493	0.120759	123.342	1.17e-28	1.35e-27
TRIATDRAFT_157172	296.998	1.36078	0.0804992	292.189	1.66e-65	5.01e-64
TRIATDRAFT_285335	191	1.36013	0.138337	95.876	1.22e-22	1.14e-21
TRIATDRAFT_320704	17.7002	1.3578	0.283381	24.0418	9.43e-07	3.24e-06
TRIATDRAFT_28583	3.64776	1.35653	0.61384	5.19509	0.0226508	0.0418178
TRIATDRAFT_2481	49.6966	1.35582	0.191409	51.3692	7.65e-13	4.33e-12
TRIATDRAFT_315483	495.344	1.3539	0.0787732	295.007	4.03e-66	1.24e-64
TRIATDRAFT_77468	4.94416	1.34761	0.564184	5.94575	0.0147528	0.0283867
TRIATDRAFT_147902	314.176	1.34737	0.0757464	324.345	1.64e-72	5.71e-71
TRIATDRAFT_297126	232.989	1.34548	0.209163	40.3003	2.18e-10	1.04e-09
TRIATDRAFT_282536	62.3595	1.34418	0.149399	84.8107	3.28e-20	2.78e-19
TRIATDRAFT_292969	1791.88	1.34306	0.143871	84.363	4.12e-20	3.47e-19
TRIATDRAFT_45374	66.7692	1.34258	0.152503	80.4697	2.95e-19	2.39e-18
TRIATDRAFT_23762	679.872	1.3401	0.0999627	175.94	3.73e-40	6.26e-39
TRIATDRAFT_286704	57.4335	1.33943	0.197642	46.6248	8.6e-12	4.53e-11
TRIATDRAFT_86301	21.3832	1.33786	0.283915	22.9457	1.67e-06	5.6e-06
TRIATDRAFT_141071	559.407	1.33699	0.0778232	293.35	9.26e-66	2.82e-64
TRIATDRAFT_263887	16.7522	1.3347	0.276291	24.7382	6.57e-07	2.29e-06
TRIATDRAFT_128399	468.467	1.33228	0.0907564	213.386	2.51e-48	5.15e-47
TRIATDRAFT_299812	39.636	1.33038	0.29387	20.3971	6.29e-06	1.99e-05
TRIATDRAFT_255059	4.02577	1.32933	0.566592	5.81812	0.0158619	0.0303286
TRIATDRAFT_348132	6.66739	1.3273	0.467599	8.35842	0.00383904	0.00823336
TRIATDRAFT_38632	311.478	1.32448	0.123201	113.845	1.41e-26	1.51e-25
TRIATDRAFT_301508	8.95661	1.32391	0.433849	9.50757	0.00204626	0.00459304
TRIATDRAFT_90126	58.5201	1.32282	0.166688	64.9633	7.63e-16	5.2e-15
TRIATDRAFT_314149	29.711	1.32136	0.277782	22.8448	1.76e-06	5.89e-06
TRIATDRAFT_185341	13.6264	1.31969	0.301252	20.3652	6.4e-06	2.02e-05
TRIATDRAFT_289117	172.414	1.31876	0.105938	157.99	3.11e-36	4.65e-35
TRIATDRAFT_82663	332.255	1.31815	0.100504	171.211	4.02e-39	6.49e-38
TRIATDRAFT_4297	9.47755	1.31801	0.427372	9.81097	0.00173474	0.00394841
TRIATDRAFT_212102	7.38681	1.31715	0.435738	9.57252	0.00197512	0.00445191
TRIATDRAFT_243280	7.85152	1.31627	0.498388	7.14471	0.00751854	0.015344
TRIATDRAFT_295401	128.31	1.31613	0.153714	73.1871	1.18e-17	8.85e-17
TRIATDRAFT_133633	1644.2	1.31554	0.112966	131.697	1.74e-30	2.12e-29
TRIATDRAFT_298439	24.1767	1.31549	0.275679	23.3277	1.37e-06	4.63e-06
TRIATDRAFT_302204	1349.9	1.31434	0.074489	304.745	3.05e-68	9.74e-67
TRIATDRAFT_29516	61.547	1.31372	0.151668	78.6267	7.5e-19	5.98e-18
TRIATDRAFT_129231	517.628	1.31313	0.108252	144.363	2.96e-33	3.98e-32
TRIATDRAFT_300913	3095.78	1.31289	0.0774335	279.35	1.04e-62	2.96e-61
TRIATDRAFT_291354	534.176	1.31165	0.0591562	502.476	2.75e-111	1.74e-109
TRIATDRAFT_226144	125.276	1.31066	0.113397	138.067	7.05e-32	9.12e-31
TRIATDRAFT_297376	1712.17	1.31015	0.0743567	303.088	7e-68	2.21e-66
TRIATDRAFT_296436	15.2536	1.30974	0.351509	14.1946	0.000164846	0.000439058
TRIATDRAFT_92601	270.001	1.30918	0.155658	69.3046	8.44e-17	6.05e-16
TRIATDRAFT_178509	3.66945	1.30791	0.571487	5.58322	0.0181334	0.0342297
TRIATDRAFT_258114	173.614	1.30596	0.103297	163.669	1.79e-37	2.76e-36
TRIATDRAFT_319912	107.793	1.30566	0.173704	56.2014	6.54e-14	3.97e-13
TRIATDRAFT_290327	1593.83	1.30411	0.159969	64.4371	9.97e-16	6.77e-15
TRIATDRAFT_271264	9.01785	1.3035	0.424135	9.8018	0.00174341	0.00396587
TRIATDRAFT_87055	101.491	1.30303	0.158484	67.8445	1.77e-16	1.25e-15
TRIATDRAFT_308869	24.3735	1.30127	0.259172	25.9259	3.55e-07	1.27e-06
TRIATDRAFT_285608	1595.93	1.30021	0.0904665	201.252	1.11e-45	2.11e-44
TRIATDRAFT_152359	418.056	1.3001	0.101626	161.763	4.66e-37	7.14e-36
TRIATDRAFT_292899	116.293	1.2992	0.13593	92.6548	6.23e-22	5.62e-21
TRIATDRAFT_50047	6.1658	1.29794	0.55455	5.62364	0.0177199	0.0335508
TRIATDRAFT_318314	26.7942	1.29748	0.228382	33.7591	6.24e-09	2.63e-08
TRIATDRAFT_317209	73.2522	1.29656	0.19339	45.0171	1.95e-11	1e-10
TRIATDRAFT_298551	43.3097	1.29565	0.20514	40.8667	1.63e-10	7.82e-10
TRIATDRAFT_289170	233.641	1.29268	0.156166	67.3455	2.28e-16	1.6e-15
TRIATDRAFT_90581	48.4067	1.29096	0.197266	43.7696	3.69e-11	1.86e-10
TRIATDRAFT_321864	65.1039	1.29043	0.18613	48.6939	2.99e-12	1.64e-11
TRIATDRAFT_26697	650.466	1.28999	0.104879	148.189	4.31e-34	5.98e-33
TRIATDRAFT_217812	19.978	1.2899	0.322645	16.2407	5.58e-05	0.000158286
TRIATDRAFT_322230	72.6697	1.2886	0.162962	63.8424	1.35e-15	9.07e-15
TRIATDRAFT_259330	48.7265	1.287	0.200985	41.7415	1.04e-10	5.07e-10
TRIATDRAFT_319835	14.0215	1.28522	0.303683	18.9345	1.35e-05	4.14e-05
TRIATDRAFT_313009	110.453	1.2832	0.126419	105.459	9.69e-25	9.86e-24
TRIATDRAFT_158569	65.8971	1.28316	0.210053	37.3173	1e-09	4.52e-09
TRIATDRAFT_250316	40.8417	1.28186	0.241734	28.4003	9.87e-08	3.74e-07
TRIATDRAFT_152839	42.9058	1.28175	0.32752	15.127	0.000100515	0.000275204
TRIATDRAFT_80644	179.229	1.28056	0.0939186	191.804	1.28e-43	2.33e-42
TRIATDRAFT_86269	928.059	1.27942	0.0813213	243.019	8.64e-55	2.09e-53
TRIATDRAFT_320890	34.4095	1.27725	0.189918	47.7712	4.79e-12	2.59e-11
TRIATDRAFT_189969	1059.89	1.27611	0.0520635	600.662	1.2e-132	1.05e-130
TRIATDRAFT_175301	146.683	1.27601	0.167609	57.3204	3.7e-14	2.29e-13
TRIATDRAFT_86311	30.2147	1.27598	0.293645	18.9898	1.31e-05	4.02e-05
TRIATDRAFT_51065	49.1079	1.27378	0.169027	59.3104	1.35e-14	8.56e-14
TRIATDRAFT_41046	21.8785	1.27358	0.264072	24.0161	9.55e-07	3.28e-06
TRIATDRAFT_163941	63.0645	1.27197	0.147176	78.135	9.62e-19	7.64e-18
TRIATDRAFT_288159	135.779	1.27125	0.156263	65.8398	4.89e-16	3.36e-15
TRIATDRAFT_297813	211.567	1.26956	0.132103	91.6677	1.03e-21	9.17e-21
TRIATDRAFT_203737	151.377	1.26786	0.109582	137.025	1.19e-31	1.53e-30
TRIATDRAFT_45973	93.1717	1.2663	0.32187	15.139	9.99e-05	0.00027372
TRIATDRAFT_296153	227.133	1.26588	0.095555	177.789	1.47e-40	2.5e-39
TRIATDRAFT_31551	4.97073	1.26456	0.54573	5.52483	0.0187484	0.0352616
TRIATDRAFT_80347	265.402	1.26454	0.269301	21.4538	3.62e-06	1.18e-05
TRIATDRAFT_39829	65.7197	1.26283	0.150344	72.9936	1.3e-17	9.75e-17
TRIATDRAFT_35096	116.017	1.26227	0.110108	136.821	1.32e-31	1.68e-30
TRIATDRAFT_132869	59.9411	1.2614	0.180273	49.7273	1.77e-12	9.78e-12
TRIATDRAFT_79360	10.3748	1.25788	0.35643	13.0765	0.000299021	0.000765286
TRIATDRAFT_296634	220.332	1.2575	0.133345	88.0667	6.33e-21	5.51e-20
TRIATDRAFT_281647	7.12335	1.25744	0.420955	9.40541	0.00216346	0.00483502
ENSRNAG049953658	11.7364	1.25701	0.340834	14.1717	0.000166863	0.000443633
TRIATDRAFT_297699	164.293	1.25684	0.141129	78.904	6.52e-19	5.2e-18
TRIATDRAFT_257165	49.7517	1.25682	0.191334	44.0652	3.18e-11	1.6e-10
TRIATDRAFT_318023	7.11327	1.25636	0.496548	6.6436	0.00995124	0.0198505
TRIATDRAFT_83093	268.174	1.25607	0.112418	124.267	7.36e-29	8.54e-28
TRIATDRAFT_161219	28.6939	1.25593	0.2914	18.7529	1.49e-05	4.53e-05
TRIATDRAFT_279786	55.9889	1.25461	0.210502	35.7561	2.24e-09	9.74e-09
TRIATDRAFT_297374	17.8953	1.25439	0.316674	16.0534	6.16e-05	0.000173706
TRIATDRAFT_297191	1461.03	1.25417	0.0866661	204.549	2.12e-46	4.11e-45
TRIATDRAFT_309446	5.86873	1.25407	0.454835	8.06949	0.00450167	0.00954219
TRIATDRAFT_223854	16.1859	1.25257	0.308579	17.1753	3.41e-05	9.94e-05
TRIATDRAFT_295938	25.2546	1.25159	0.469818	6.97833	0.00825026	0.0167193
TRIATDRAFT_42665	296.721	1.24988	0.0755252	280.714	5.25e-63	1.51e-61
TRIATDRAFT_32888	27.8155	1.24909	0.225505	31.9519	1.58e-08	6.43e-08
TRIATDRAFT_268959	4.43452	1.24884	0.530555	5.85096	0.0155685	0.0298013
TRIATDRAFT_301774	5.31883	1.24549	0.559615	5.02738	0.0249496	0.0455576
TRIATDRAFT_214847	104.528	1.24481	0.203055	37.1567	1.09e-09	4.89e-09
TRIATDRAFT_134170	266.348	1.24309	0.102918	145.838	1.41e-33	1.92e-32
TRIATDRAFT_300370	238.984	1.24083	0.0978347	162.013	4.11e-37	6.31e-36
TRIATDRAFT_136849	39.6907	1.24042	0.268507	21.2519	4.03e-06	1.3e-05
TRIATDRAFT_229318	410.893	1.24039	0.0687918	330.683	6.82e-74	2.49e-72
TRIATDRAFT_210433	63.5529	1.23904	0.158299	62.937	2.13e-15	1.42e-14
TRIATDRAFT_16953	6.5571	1.23833	0.463598	7.40066	0.00651999	0.0134451
TRIATDRAFT_86527	21.5653	1.23815	0.246096	26.5114	2.62e-07	9.48e-07
TRIATDRAFT_258366	820.216	1.23722	0.0686264	322.105	5.04e-72	1.75e-70
TRIATDRAFT_210609	52.4598	1.23371	0.310969	15.5377	8.09e-05	0.000224284
TRIATDRAFT_90918	50.6714	1.23192	0.237889	26.8031	2.25e-07	8.19e-07
TRIATDRAFT_305919	4.08043	1.22966	0.55004	5.27122	0.0216808	0.0402085
TRIATDRAFT_31624	444.488	1.22732	0.105783	132.765	1.02e-30	1.25e-29
TRIATDRAFT_239802	27.2288	1.22673	0.205007	38.0492	6.9e-10	3.16e-09
TRIATDRAFT_32328	41.8858	1.2263	0.189606	43.3581	4.56e-11	2.27e-10
TRIATDRAFT_84221	31.9866	1.22621	0.234272	27.9505	1.24e-07	4.65e-07
TRIATDRAFT_322616	77.1274	1.22606	0.179186	46.9035	7.46e-12	3.96e-11
TRIATDRAFT_233832	1672.44	1.2252	0.0913934	175.478	4.71e-40	7.87e-39
TRIATDRAFT_318499	22.9333	1.22483	0.230172	29.8259	4.73e-08	1.84e-07
TRIATDRAFT_212567	2225.29	1.22372	0.083066	211.793	5.58e-48	1.13e-46
TRIATDRAFT_212071	159.629	1.22364	0.120875	103.016	3.33e-24	3.32e-23
TRIATDRAFT_84070	18.0233	1.22289	0.257671	23.8275	1.05e-06	3.61e-06
TRIATDRAFT_299710	1095.75	1.22211	0.0836461	209.376	1.88e-47	3.75e-46
TRIATDRAFT_128734	2782.89	1.22141	0.0572417	445.903	5.62e-99	3e-97
TRIATDRAFT_297871	352.94	1.2213	0.0875476	194.877	2.74e-44	5.02e-43
TRIATDRAFT_88870	474.862	1.22102	0.0895876	184.27	5.66e-42	9.91e-41
TRIATDRAFT_224036	9.71464	1.21847	0.515706	5.60071	0.0179532	0.0339275
TRIATDRAFT_284275	228.717	1.21817	0.101538	144.858	2.31e-33	3.1e-32
TRIATDRAFT_223428	520.75	1.21783	0.14895	65.3353	6.32e-16	4.32e-15
TRIATDRAFT_53480	178.922	1.21721	0.0991799	153.928	2.4e-35	3.5e-34
TRIATDRAFT_85570	395.853	1.21645	0.0766579	253.531	4.41e-57	1.12e-55
TRIATDRAFT_210377	40.9753	1.21376	0.197261	38.8205	4.65e-10	2.16e-09
TRIATDRAFT_136517	364.771	1.21205	0.0834387	211.798	5.57e-48	1.13e-46
TRIATDRAFT_141294	607.346	1.2116	0.111216	116.377	3.93e-27	4.29e-26
TRIATDRAFT_90642	11.4331	1.21129	0.374319	10.7638	0.00103505	0.0024388
TRIATDRAFT_320092	201.187	1.20581	0.0835386	216.187	6.14e-49	1.29e-47
TRIATDRAFT_45936	71.9622	1.2058	0.13516	82.97	8.33e-20	6.93e-19
TRIATDRAFT_257532	2280.41	1.20493	0.127494	87.0056	1.08e-20	9.32e-20
ENSRNAG049953601	24.6386	1.20285	0.445596	7.16696	0.00742586	0.015168
TRIATDRAFT_89524	72.5798	1.20206	0.169128	50.9777	9.34e-13	5.27e-12
TRIATDRAFT_86518	4.20791	1.20043	0.552518	4.9926	0.025456	0.0463965
TRIATDRAFT_282547	11.1709	1.20018	0.377789	10.4088	0.0012542	0.00291628
TRIATDRAFT_48732	257.465	1.19905	0.117162	104.136	1.89e-24	1.9e-23
TRIATDRAFT_319558	134.473	1.1985	0.209502	32.2207	1.38e-08	5.64e-08
TRIATDRAFT_147835	310.211	1.19686	0.0750122	260.017	1.7e-58	4.5e-57
TRIATDRAFT_152157	130.196	1.19592	0.144557	68.5522	1.24e-16	8.79e-16
TRIATDRAFT_207541	246.976	1.19422	0.0810768	222.729	2.3e-50	5.09e-49
TRIATDRAFT_216948	34.0879	1.19225	0.229295	27.5917	1.5e-07	5.55e-07
TRIATDRAFT_302605	159.657	1.19223	0.127749	87.1861	9.88e-21	8.53e-20
TRIATDRAFT_90562	16.1493	1.18924	0.290825	17.3685	3.08e-05	9.04e-05
TRIATDRAFT_322494	21.5564	1.18902	0.378635	9.82242	0.00172398	0.00392466
TRIATDRAFT_85135	13.5653	1.18838	0.331679	13.2381	0.00027431	0.000707084
TRIATDRAFT_189580	16.278	1.18725	0.363077	10.796	0.00101719	0.00239862
TRIATDRAFT_50119	70.5162	1.18617	0.143689	70.3931	4.86e-17	3.54e-16
TRIATDRAFT_18509	194.761	1.18504	0.133517	78.3134	8.79e-19	6.99e-18
TRIATDRAFT_252611	166.292	1.1824	0.102565	135.439	2.65e-31	3.33e-30
TRIATDRAFT_93713	113.905	1.18039	0.14556	66.1208	4.24e-16	2.93e-15
TRIATDRAFT_86389	19.3232	1.18001	0.29585	16.2617	5.52e-05	0.000156657
TRIATDRAFT_88580	8.65258	1.17974	0.383239	9.8946	0.00165765	0.00378384
TRIATDRAFT_146809	196.533	1.17936	0.100614	139.148	4.09e-32	5.32e-31
TRIATDRAFT_154165	1258.28	1.17875	0.116788	99.5517	1.91e-23	1.84e-22
TRIATDRAFT_298932	25.6529	1.17568	0.268854	19.543	9.84e-06	3.05e-05
TRIATDRAFT_161969	1212.08	1.17538	0.0957366	147.619	5.75e-34	7.94e-33
TRIATDRAFT_165854	643.092	1.17426	0.0596889	389.593	1.02e-86	4.49e-85
TRIATDRAFT_296936	293.437	1.1731	0.0744463	254.263	3.06e-57	7.8e-56
TRIATDRAFT_315964	102.738	1.17077	0.113257	111.14	5.51e-26	5.82e-25
TRIATDRAFT_158152	143.89	1.17049	0.10186	135.964	2.03e-31	2.57e-30
TRIATDRAFT_135025	2177.13	1.16938	0.0885555	170.461	5.87e-39	9.43e-38
TRIATDRAFT_316450	131.312	1.16921	0.11198	111.873	3.81e-26	4.04e-25
ENSRNAG049953785	11.7053	1.16906	0.328812	13.2027	0.000279548	0.000719801
TRIATDRAFT_163575	122.011	1.16767	0.130245	81.4147	1.83e-19	1.5e-18
TRIATDRAFT_287033	43.5778	1.16709	0.245521	22.6185	1.98e-06	6.6e-06
TRIATDRAFT_32088	111.386	1.16629	0.150643	60.203	8.56e-15	5.49e-14
TRIATDRAFT_54766	16.2178	1.16595	0.383589	9.2607	0.00234124	0.00520094
TRIATDRAFT_94401	1992.54	1.16586	0.118556	94.4081	2.57e-22	2.35e-21
TRIATDRAFT_79179	106.005	1.16526	0.113303	109.866	1.05e-25	1.1e-24
TRIATDRAFT_227962	45.2506	1.16341	0.305372	14.4042	0.000147473	0.000395186
TRIATDRAFT_314873	12.1982	1.16334	0.351596	11.2981	0.000775858	0.00186593
TRIATDRAFT_86566	211.221	1.16221	0.185341	38.6557	5.06e-10	2.34e-09
TRIATDRAFT_47141	221.393	1.16221	0.0831826	200.737	1.44e-45	2.72e-44
TRIATDRAFT_30477	684.306	1.16146	0.0786728	215.906	7.07e-49	1.49e-47
TRIATDRAFT_300786	297.08	1.15967	0.171501	44.8798	2.1e-11	1.07e-10
TRIATDRAFT_282426	353.665	1.15924	0.0638685	339.9	6.71e-76	2.53e-74
TRIATDRAFT_300187	166.875	1.15826	0.0963638	148.439	3.8e-34	5.29e-33
TRIATDRAFT_83981	17.7045	1.15626	0.30667	14.5893	0.000133671	0.000360237
TRIATDRAFT_44956	101.671	1.15547	0.1181	98.7404	2.88e-23	2.75e-22
TRIATDRAFT_132193	339.084	1.15496	0.0792423	214.595	1.37e-48	2.82e-47
TRIATDRAFT_84093	49.7363	1.15472	0.160838	53.5616	2.51e-13	1.47e-12
TRIATDRAFT_156569	232.524	1.154	0.226871	25.3313	4.83e-07	1.7e-06
TRIATDRAFT_263429	4.79718	1.1537	0.485109	5.97329	0.0145242	0.0280104
TRIATDRAFT_204500	425.561	1.15249	0.0912722	158.332	2.62e-36	3.94e-35
TRIATDRAFT_174866	43.8437	1.15098	0.215854	28.7392	8.28e-08	3.15e-07
TRIATDRAFT_258365	972.462	1.14859	0.0921031	152.819	4.2e-35	6.04e-34
TRIATDRAFT_300898	321.675	1.14764	0.0660352	311.941	8.25e-70	2.73e-68
TRIATDRAFT_29129	8.05767	1.14708	0.433309	7.17036	0.00741179	0.0151445
TRIATDRAFT_279760	306.355	1.14526	0.0991633	133.205	8.15e-31	1e-29
TRIATDRAFT_140096	562.698	1.14522	0.157554	51.732	6.36e-13	3.62e-12
ENSRNAG049953610	5.27797	1.14453	0.527494	4.87848	0.0271936	0.0492603
TRIATDRAFT_44758	49.7824	1.14354	0.184882	39.0506	4.13e-10	1.93e-09
TRIATDRAFT_291946	107.856	1.14118	0.12279	88.4302	5.27e-21	4.6e-20
TRIATDRAFT_44213	57.3946	1.14108	0.149638	60.5564	7.15e-15	4.61e-14
TRIATDRAFT_302908	815.853	1.1401	0.142317	62.8101	2.28e-15	1.51e-14
TRIATDRAFT_45585	94.6924	1.13886	0.151897	56.6861	5.11e-14	3.13e-13
TRIATDRAFT_44850	135.608	1.13869	0.127212	80.6712	2.67e-19	2.17e-18
TRIATDRAFT_297513	2079.71	1.13762	0.138712	65.6784	5.31e-16	3.64e-15
TRIATDRAFT_181960	592.934	1.13739	0.19749	32.4347	1.23e-08	5.06e-08
TRIATDRAFT_213002	88.1419	1.13728	0.192005	35.035	3.24e-09	1.39e-08
TRIATDRAFT_297930	1593.08	1.13721	0.206851	29.5	5.59e-08	2.16e-07
TRIATDRAFT_30535	4.54406	1.13605	0.497741	5.47081	0.0193367	0.0362758
TRIATDRAFT_147919	142.963	1.13503	0.148453	58.2651	2.29e-14	1.43e-13
TRIATDRAFT_298193	31.8962	1.13387	0.220692	27.004	2.03e-07	7.43e-07
TRIATDRAFT_299520	3048.49	1.13379	0.126487	78.4536	8.19e-19	6.52e-18
TRIATDRAFT_94382	195.566	1.13344	0.0997093	130.975	2.51e-30	3.03e-29
TRIATDRAFT_47897	12.451	1.13263	0.363393	9.89799	0.00165459	0.00377832
TRIATDRAFT_34572	83.8479	1.13174	0.154154	54.6151	1.47e-13	8.73e-13
TRIATDRAFT_300514	944.491	1.1317	0.0616456	334.77	8.79e-75	3.23e-73
TRIATDRAFT_177185	140.091	1.13113	0.127389	79.4395	4.97e-19	3.99e-18
TRIATDRAFT_300007	5.81644	1.13025	0.450799	6.60602	0.0101635	0.020216
TRIATDRAFT_159622	11.63	1.12923	0.334116	11.9037	0.000560234	0.00137385
TRIATDRAFT_160088	20.4916	1.12886	0.325811	12.0307	0.00052332	0.00129054
TRIATDRAFT_298640	4.76041	1.12818	0.520278	4.89612	0.0269172	0.0488044
TRIATDRAFT_302623	99.968	1.12401	0.143544	61.9595	3.51e-15	2.31e-14
TRIATDRAFT_27825	47.8021	1.12286	0.165286	47.7401	4.87e-12	2.63e-11
TRIATDRAFT_44568	227.794	1.12208	0.258521	18.4532	1.74e-05	5.26e-05
TRIATDRAFT_230198	226.855	1.12181	0.133339	70.2119	5.33e-17	3.87e-16
TRIATDRAFT_148632	312.344	1.12161	0.1223	83.2729	7.15e-20	5.97e-19
TRIATDRAFT_29756	13.4592	1.12105	0.289406	15.7554	7.21e-05	0.000200978
TRIATDRAFT_304841	7.0728	1.12017	0.427443	7.11269	0.00765401	0.0155945
TRIATDRAFT_321810	135.147	1.11929	0.133004	71.0751	3.44e-17	2.53e-16
TRIATDRAFT_80771	372.03	1.11863	0.0788471	202.433	6.15e-46	1.18e-44
TRIATDRAFT_318713	419.392	1.11858	0.0883919	159.396	1.53e-36	2.32e-35
TRIATDRAFT_322029	109.185	1.11825	0.130298	74.8708	5.03e-18	3.84e-17
TRIATDRAFT_87968	667.807	1.11683	0.122876	81.0778	2.17e-19	1.77e-18
TRIATDRAFT_316886	129.708	1.11588	0.167023	44.4224	2.65e-11	1.34e-10
TRIATDRAFT_298684	154.43	1.11467	0.110709	102.867	3.58e-24	3.57e-23
TRIATDRAFT_300992	3095.46	1.11397	0.0585331	355.551	2.62e-79	1.04e-77
TRIATDRAFT_162247	991.13	1.11289	0.0952493	134.162	5.03e-31	6.26e-30
TRIATDRAFT_287437	116.865	1.11219	0.12989	74.0016	7.81e-18	5.92e-17
TRIATDRAFT_302927	1097.41	1.112	0.0955571	133.005	9.02e-31	1.11e-29
TRIATDRAFT_41568	959.719	1.11199	0.100087	121.343	3.22e-28	3.62e-27
TRIATDRAFT_285308	1664.34	1.11115	0.0827866	176.843	2.37e-40	3.99e-39
TRIATDRAFT_128410	1343.93	1.10887	0.0588564	351.226	2.29e-78	8.9e-77
TRIATDRAFT_283989	54.7129	1.10872	0.147885	58.665	1.87e-14	1.18e-13
TRIATDRAFT_131743	149.498	1.10643	0.0958176	137.621	8.82e-32	1.14e-30
TRIATDRAFT_300375	497.07	1.1048	0.0761408	210.199	1.24e-47	2.5e-46
TRIATDRAFT_296657	343.195	1.10349	0.127212	74.281	6.78e-18	5.15e-17
TRIATDRAFT_177507	10.643	1.10339	0.38066	8.5934	0.00337384	0.00730044
TRIATDRAFT_136870	1630.67	1.10234	0.105661	106.625	5.38e-25	5.51e-24
TRIATDRAFT_77637	77.9206	1.1011	0.223138	24.1817	8.77e-07	3.02e-06
TRIATDRAFT_203507	11.1484	1.09901	0.321615	12.2748	0.00045912	0.00114173
TRIATDRAFT_297928	512.18	1.09836	0.114317	91.0114	1.43e-21	1.27e-20
TRIATDRAFT_167080	73.5314	1.09632	0.135069	67.9955	1.64e-16	1.16e-15
TRIATDRAFT_36437	219.701	1.09593	0.142024	58.9105	1.65e-14	1.04e-13
ENSRNAG049953700	6.14915	1.09498	0.454611	6.00071	0.0143002	0.0276369
TRIATDRAFT_288155	29.1778	1.09454	0.244853	20.3984	6.29e-06	1.99e-05
TRIATDRAFT_285624	164.173	1.09296	0.220963	24.1018	9.14e-07	3.14e-06
TRIATDRAFT_282448	290.653	1.09276	0.0758102	211.588	6.19e-48	1.25e-46
TRIATDRAFT_19039	156.53	1.09151	0.138922	61.5438	4.33e-15	2.83e-14
TRIATDRAFT_289929	110.807	1.09058	0.143982	57.7415	2.99e-14	1.86e-13
TRIATDRAFT_77684	83.5508	1.09005	0.178903	37.0943	1.13e-09	5.05e-09
TRIATDRAFT_310207	5.53232	1.09001	0.45986	5.86533	0.015442	0.0295781
TRIATDRAFT_49168	14.2086	1.08908	0.419964	6.76666	0.00928763	0.018624
TRIATDRAFT_250221	371.09	1.08861	0.107879	100.882	9.76e-24	9.57e-23
TRIATDRAFT_44928	436.488	1.08823	0.065065	283.47	1.32e-63	3.8e-62
TRIATDRAFT_293293	412.059	1.08748	0.104339	107.67	3.17e-25	3.28e-24
TRIATDRAFT_247684	351.558	1.08577	0.0871117	155.539	1.07e-35	1.57e-34
TRIATDRAFT_161417	276.613	1.08575	0.141044	58.5353	2e-14	1.25e-13
TRIATDRAFT_315987	687.546	1.08483	0.20118	28.4719	9.51e-08	3.61e-07
TRIATDRAFT_142513	28.5107	1.0846	0.218832	25.4218	4.61e-07	1.63e-06
TRIATDRAFT_86036	12.1525	1.08331	0.344765	10.1916	0.00141084	0.00325813
TRIATDRAFT_315186	117.705	1.08188	0.141145	58.8523	1.7e-14	1.07e-13
TRIATDRAFT_50338	53.0051	1.08176	0.177294	37.871	7.56e-10	3.45e-09
TRIATDRAFT_36771	33.5119	1.08162	0.210834	26.9743	2.06e-07	7.54e-07
TRIATDRAFT_131913	145.263	1.08151	0.113229	92.5654	6.51e-22	5.87e-21
TRIATDRAFT_185737	11.517	1.08071	0.32932	11.1715	0.000830642	0.0019868
TRIATDRAFT_310098	226.141	1.08025	0.0961612	127.436	1.49e-29	1.76e-28
TRIATDRAFT_161185	177.578	1.07894	0.156244	47.2608	6.21e-12	3.32e-11
TRIATDRAFT_39887	89.1587	1.07612	0.2699	15.655	7.6e-05	0.000211491
TRIATDRAFT_45617	54.7188	1.07526	0.149857	53.5459	2.53e-13	1.48e-12
TRIATDRAFT_42766	11.0834	1.07515	0.47762	5.11074	0.0237782	0.0436676
TRIATDRAFT_43597	22.8573	1.07484	0.248072	19.3308	1.1e-05	3.39e-05
TRIATDRAFT_224623	72.7683	1.07477	0.184045	34.2426	4.87e-09	2.07e-08
TRIATDRAFT_296419	3367.98	1.07425	0.0446549	570.495	4.38e-126	3.51e-124
TRIATDRAFT_84172	61.2018	1.07416	0.196675	29.9785	4.37e-08	1.7e-07
TRIATDRAFT_216269	61.838	1.07401	0.24145	19.6726	9.19e-06	2.86e-05
TRIATDRAFT_305825	6.91051	1.07191	0.443223	6.08713	0.013617	0.0264201
TRIATDRAFT_294266	24.1664	1.07024	0.249689	18.7609	1.48e-05	4.51e-05
TRIATDRAFT_301619	3398.38	1.07024	0.0770257	189.321	4.47e-43	8.02e-42
TRIATDRAFT_13008	11.7463	1.07004	0.309447	12.5039	0.000406094	0.00101971
TRIATDRAFT_291004	216.385	1.06963	0.100805	113.467	1.71e-26	1.83e-25
TRIATDRAFT_217415	99.0775	1.06855	0.187703	32.2067	1.39e-08	5.68e-08
TRIATDRAFT_210863	21.6442	1.06815	0.242658	20.1215	7.27e-06	2.29e-05
TRIATDRAFT_195239	719.909	1.067	0.158197	44.6213	2.39e-11	1.22e-10
TRIATDRAFT_284539	169.7	1.06484	0.261543	16.2965	5.42e-05	0.000154029
TRIATDRAFT_85009	116.372	1.0645	0.133134	64.5438	9.44e-16	6.41e-15
TRIATDRAFT_252945	787.087	1.06424	0.0542836	386.109	5.82e-86	2.53e-84
TRIATDRAFT_89276	61.2722	1.06421	0.212394	25.1914	5.19e-07	1.83e-06
TRIATDRAFT_90869	242.093	1.06389	0.088426	146.673	9.25e-34	1.27e-32
TRIATDRAFT_288093	5.98001	1.06346	0.472039	5.23223	0.022172	0.0410361
TRIATDRAFT_300334	12.1528	1.06208	0.390944	7.53081	0.00606525	0.0125797
TRIATDRAFT_80005	142.924	1.06204	0.115157	86.0078	1.79e-20	1.53e-19
TRIATDRAFT_259643	122.743	1.06002	0.122013	76.6899	2e-18	1.56e-17
TRIATDRAFT_32968	38.1905	1.05998	0.217517	24.0375	9.45e-07	3.24e-06
TRIATDRAFT_48180	17.6759	1.05771	0.338605	9.85618	0.00169262	0.00385774
TRIATDRAFT_151203	131.213	1.05759	0.119501	79.3537	5.19e-19	4.17e-18
TRIATDRAFT_156075	766.947	1.05744	0.0537369	389.504	1.06e-86	4.67e-85
TRIATDRAFT_150078	4858.1	1.05641	0.072582	207.678	4.41e-47	8.67e-46
TRIATDRAFT_223880	45.0572	1.0557	0.176278	36.9135	1.23e-09	5.52e-09
TRIATDRAFT_285447	37.7947	1.05564	0.181435	35.1794	3.01e-09	1.3e-08
TRIATDRAFT_224237	17.9091	1.05176	0.258716	17.1402	3.47e-05	0.000101238
TRIATDRAFT_298185	65.1366	1.05162	0.150401	50.1255	1.44e-12	8.04e-12
TRIATDRAFT_80460	76.9692	1.0515	0.155652	46.2335	1.05e-11	5.51e-11
TRIATDRAFT_54132	13.421	1.05039	0.33433	10.1117	0.00147332	0.00339185
TRIATDRAFT_288609	9.0894	1.04968	0.442327	5.73885	0.0165937	0.0316105
TRIATDRAFT_168905	329.266	1.04953	0.0721898	214.907	1.17e-48	2.42e-47
TRIATDRAFT_80140	46.3415	1.04863	0.201487	27.4398	1.62e-07	5.98e-07
TRIATDRAFT_266104	28.3348	1.04859	0.349832	8.9384	0.00279237	0.00612274
TRIATDRAFT_159436	2645.57	1.04854	0.108268	91.9565	8.86e-22	7.95e-21
TRIATDRAFT_302804	500.126	1.04821	0.0919909	128.755	7.67e-30	9.11e-29
TRIATDRAFT_171588	140.386	1.04742	0.113973	85.7255	2.07e-20	1.76e-19
TRIATDRAFT_317997	97.067	1.04589	0.138024	58.2274	2.33e-14	1.46e-13
TRIATDRAFT_257013	14.5577	1.04571	0.417797	6.26695	0.0123011	0.0240997
TRIATDRAFT_299686	14.5577	1.04571	0.417797	6.26695	0.0123011	0.0240997
TRIATDRAFT_253068	1841.74	1.04466	0.0588688	310.711	1.53e-69	5.02e-68
TRIATDRAFT_302951	6.96297	1.04339	0.404938	6.93298	0.00846204	0.0170812
TRIATDRAFT_38992	104.483	1.04333	0.18859	30.4244	3.47e-08	1.37e-07
TRIATDRAFT_315798	86.7392	1.04161	0.17064	37.3485	9.88e-10	4.45e-09
TRIATDRAFT_315146	99.7855	1.04142	0.130425	64.9072	7.85e-16	5.35e-15
TRIATDRAFT_153078	467.884	1.0403	0.0590334	316.001	1.08e-70	3.61e-69
TRIATDRAFT_86677	8.45867	1.04018	0.446391	5.55222	0.0184573	0.0348079
TRIATDRAFT_315684	15.5125	1.04008	0.302529	12.1616	0.000487835	0.00120832
TRIATDRAFT_84116	336.899	1.03878	0.0935514	123.034	1.37e-28	1.57e-27
TRIATDRAFT_77531	34.1811	1.03877	0.297174	12.1893	0.000480647	0.00119176
TRIATDRAFT_302910	423.337	1.03868	0.0774659	180.067	4.68e-41	8.04e-40
TRIATDRAFT_37969	116.847	1.03861	0.112059	88.125	6.14e-21	5.36e-20
TRIATDRAFT_157600	118.76	1.03672	0.127969	66.334	3.81e-16	2.64e-15
TRIATDRAFT_37780	19.0826	1.03448	0.281066	13.8484	0.000198163	0.000521581
TRIATDRAFT_32402	11.9588	1.03355	0.320113	10.7502	0.00104269	0.00245436
TRIATDRAFT_294626	250.793	1.03278	0.0774644	181.733	2.03e-41	3.51e-40
TRIATDRAFT_79977	199.603	1.03101	0.109298	89.3201	3.36e-21	2.96e-20
TRIATDRAFT_300901	560.912	1.0297	0.0607782	289.182	7.5e-65	2.23e-63
TRIATDRAFT_266277	365.508	1.02745	0.13932	53.6673	2.37e-13	1.4e-12
TRIATDRAFT_293815	21.1008	1.02722	0.269758	14.9174	0.000112321	0.000305479
TRIATDRAFT_299326	396.089	1.02717	0.086752	139.959	2.72e-32	3.57e-31
TRIATDRAFT_322636	560.654	1.02705	0.0727242	198.887	3.65e-45	6.88e-44
TRIATDRAFT_220536	49.7678	1.02654	0.160707	42.1148	8.61e-11	4.22e-10
TRIATDRAFT_291370	123.683	1.02626	0.106014	96.1797	1.05e-22	9.81e-22
TRIATDRAFT_298771	11.4108	1.02599	0.34961	8.94328	0.00278493	0.00610756
TRIATDRAFT_88587	8.07424	1.02014	0.456975	5.09563	0.0239863	0.0440225
TRIATDRAFT_281337	418.511	1.01953	0.0645201	253.307	4.94e-57	1.24e-55
TRIATDRAFT_321537	75.6261	1.01577	0.166434	37.6333	8.54e-10	3.87e-09
TRIATDRAFT_127861	176.744	1.01521	0.0939748	118.94	1.08e-27	1.2e-26
TRIATDRAFT_92438	36.8199	1.01399	0.18774	30.0485	4.21e-08	1.65e-07
TRIATDRAFT_78790	23.1916	1.0135	0.300003	11.5379	0.000681903	0.00165374
TRIATDRAFT_49023	93.4873	1.01307	0.130059	61.7987	3.8e-15	2.5e-14
TRIATDRAFT_319360	586.15	1.01207	0.0729825	191.62	1.41e-43	2.55e-42
TRIATDRAFT_42155	217.7	1.00991	0.0856701	141.699	1.13e-32	1.5e-31
ENSRNAG049953619	24.1054	1.00946	0.242634	17.7469	2.52e-05	7.5e-05
TRIATDRAFT_173849	44.8845	1.00936	0.16269	39.9815	2.56e-10	1.22e-09
TRIATDRAFT_145314	38.6089	1.00876	0.185182	30.46	3.41e-08	1.35e-07
TRIATDRAFT_157505	373.923	1.00697	0.1031	94.7414	2.17e-22	1.99e-21
TRIATDRAFT_31409	6.01539	1.00605	0.455605	4.9958	0.0254089	0.0463178
TRIATDRAFT_35736	85.9191	1.00596	0.127784	63.4298	1.66e-15	1.11e-14
TRIATDRAFT_293742	12.1557	1.00513	0.315585	10.4948	0.00119713	0.00279457
TRIATDRAFT_316151	253.409	1.0051	0.156548	40.7445	1.73e-10	8.31e-10
TRIATDRAFT_39457	14.7618	1.0049	0.310433	10.7535	0.00104081	0.00245042
TRIATDRAFT_302016	26.6713	1.0021	0.238565	18.0588	2.14e-05	6.41e-05
TRIATDRAFT_34249	23.3521	1.00142	0.242807	17.4308	2.98e-05	8.77e-05
TRIATDRAFT_89952	8.20309	1.00048	0.366877	7.74268	0.00539306	0.0112963
TRIATDRAFT_293592	50.7445	1.00042	0.173225	34.1383	5.13e-09	2.18e-08
TRIATDRAFT_54346	18.2704	1.00005	0.295277	11.7043	0.000623552	0.0015222

## Sheet: Ta_Dnregulated
Gene ID	baseMean	log2FoldChange	lfcSE	stat	pvalue	padj
TRIATDRAFT_88456	720.397	-7.35199	0.260729	811.002	2.19e-178	3.55e-176
TRIATDRAFT_295844	32.6861	-7.11955	0.828588	359.206	4.19e-80	1.68e-78
TRIATDRAFT_214420	197.127	-6.87462	0.620384	90.7729	1.61e-21	1.43e-20
TRIATDRAFT_229608	11.6533	-6.58758	0.861461	137.983	7.35e-32	9.51e-31
TRIATDRAFT_212010	726.229	-5.71162	0.161541	1237.45	4.43e-271	1.64e-268
TRIATDRAFT_289607	4.2651	-5.66455	0.948457	44.3069	2.81e-11	1.42e-10
TRIATDRAFT_32449	7.47536	-5.4605	0.876344	80.2301	3.33e-19	2.69e-18
TRIATDRAFT_49607	5.3114	-5.45535	0.949006	43.7886	3.66e-11	1.84e-10
TRIATDRAFT_86646	52.0831	-5.37056	0.436104	212.629	3.67e-48	7.43e-47
TRIATDRAFT_133343	1656.72	-5.30288	0.235928	366.465	1.1e-81	4.47e-80
TRIATDRAFT_32458	48.8973	-5.27021	0.380988	450.061	7e-100	3.79e-98
TRIATDRAFT_302587	343.314	-5.15522	0.169343	1130.84	6.54e-248	1.85e-245
TRIATDRAFT_250440	897.919	-5.138	0.210567	462.213	1.59e-102	8.9e-101
TRIATDRAFT_31567	7.7403	-5.02335	0.870643	69.9676	6.03e-17	4.37e-16
TRIATDRAFT_53663	243.824	-4.99233	0.21806	538.785	3.47e-119	2.53e-117
TRIATDRAFT_45850	5.17373	-4.90909	0.895709	51.5614	6.94e-13	3.94e-12
TRIATDRAFT_152180	30.1457	-4.8674	0.426943	275.297	7.95e-62	2.22e-60
TRIATDRAFT_40796	4.63526	-4.74881	0.903076	45.1946	1.78e-11	9.21e-11
TRIATDRAFT_54921	34.3073	-4.73832	0.412409	210.147	1.28e-47	2.56e-46
TRIATDRAFT_283182	29.9677	-4.731	0.416487	252.322	8.1e-57	2.04e-55
TRIATDRAFT_319887	4.54996	-4.7205	0.918972	40.618	1.85e-10	8.86e-10
TRIATDRAFT_79501	12.4816	-4.69407	0.638457	103.326	2.84e-24	2.85e-23
TRIATDRAFT_50900	293.504	-4.66005	0.182013	669.463	1.31e-147	1.42e-145
TRIATDRAFT_156014	1258.21	-4.62089	0.16063	661.747	6.23e-146	6.42e-144
TRIATDRAFT_77540	44.6802	-4.58588	0.342402	286.069	3.57e-64	1.05e-62
TRIATDRAFT_30776	17.0577	-4.54659	0.527693	133.397	7.4e-31	9.15e-30
TRIATDRAFT_77850	122.1	-4.5242	0.230344	472.582	8.79e-105	5.16e-103
TRIATDRAFT_314331	24.1662	-4.5169	0.440023	187.758	9.81e-43	1.74e-41
TRIATDRAFT_301399	687.731	-4.42567	0.107267	1794.99	0	0
TRIATDRAFT_85568	151.436	-4.40592	0.197599	614.797	1.01e-135	9.3e-134
TRIATDRAFT_34718	343.163	-4.36483	0.386441	100.513	1.18e-23	1.15e-22
TRIATDRAFT_46546	76.3205	-4.32721	0.354164	144.246	3.14e-33	4.21e-32
TRIATDRAFT_40863	348.635	-4.31819	0.382876	100.491	1.19e-23	1.16e-22
TRIATDRAFT_272613	3.38518	-4.29568	0.971901	25.5234	4.37e-07	1.55e-06
TRIATDRAFT_305231	1.53725	-4.18086	1.09438	15.4421	8.51e-05	0.000235023
TRIATDRAFT_88476	4.40978	-4.17157	0.949621	28.257	1.06e-07	4.01e-07
TRIATDRAFT_298116	208.925	-4.0891	0.488813	56.2172	6.49e-14	3.94e-13
TRIATDRAFT_290086	4.1396	-4.08476	0.909093	32.6167	1.12e-08	4.63e-08
TRIATDRAFT_298910	79.7323	-3.99178	0.210744	549.581	1.55e-121	1.18e-119
TRIATDRAFT_288589	203.44	-3.9002	0.190776	409.52	4.66e-91	2.28e-89
TRIATDRAFT_84128	30.4318	-3.89183	0.333727	201.293	1.09e-45	2.07e-44
TRIATDRAFT_54785	3.57309	-3.85252	0.937354	24.8559	6.18e-07	2.16e-06
TRIATDRAFT_40284	152.564	-3.82975	0.200389	373.531	3.19e-83	1.33e-81
TRIATDRAFT_322056	142.506	-3.81627	0.176499	543.242	3.72e-120	2.75e-118
TRIATDRAFT_92299	1.77045	-3.79173	1.12172	11.8304	0.000582722	0.00142693
TRIATDRAFT_54776	109.488	-3.78972	0.20249	402.067	1.95e-89	9.11e-88
TRIATDRAFT_152183	1114.44	-3.75704	0.175891	378.873	2.19e-84	9.23e-83
TRIATDRAFT_132655	1596.85	-3.70356	0.144349	549.26	1.82e-121	1.37e-119
TRIATDRAFT_54856	1.11836	-3.67911	1.25949	9.20193	0.00241761	0.00536456
TRIATDRAFT_184804	101.267	-3.66771	0.278456	164.23	1.35e-37	2.08e-36
TRIATDRAFT_321317	32.6429	-3.66439	0.302465	208.865	2.43e-47	4.84e-46
TRIATDRAFT_46050	82.6605	-3.66057	0.219439	324.97	1.2e-72	4.19e-71
TRIATDRAFT_256937	2941.83	-3.62991	0.122718	727.474	3.17e-160	4.13e-158
TRIATDRAFT_314008	2.23466	-3.61124	0.983206	16.166	5.8e-05	0.000164341
TRIATDRAFT_78238	22.4998	-3.6088	0.364452	135.267	2.89e-31	3.63e-30
TRIATDRAFT_53845	18.328	-3.60463	0.392138	122.286	2e-28	2.28e-27
TRIATDRAFT_131177	1044.93	-3.60017	0.251297	169.657	8.79e-39	1.4e-37
TRIATDRAFT_83645	5.05327	-3.59654	0.723558	38.034	6.95e-10	3.18e-09
TRIATDRAFT_318392	203.79	-3.58419	0.211893	263.3	3.27e-59	8.8e-58
TRIATDRAFT_224197	19.0996	-3.56875	0.412969	94.367	2.62e-22	2.4e-21
TRIATDRAFT_86201	283.467	-3.54079	0.201097	277.841	2.22e-62	6.29e-61
TRIATDRAFT_32244	42.0971	-3.53996	0.273784	212.738	3.47e-48	7.05e-47
TRIATDRAFT_256580	68.7474	-3.49273	0.206932	372.183	6.27e-83	2.6e-81
TRIATDRAFT_317515	613.124	-3.47302	0.15001	473.463	5.65e-105	3.33e-103
TRIATDRAFT_48025	21.233	-3.47196	0.472218	56.5996	5.34e-14	3.27e-13
TRIATDRAFT_90002	11.7517	-3.42142	0.462155	78.1011	9.79e-19	7.77e-18
TRIATDRAFT_45615	35.8579	-3.41543	0.338649	109.992	9.84e-26	1.03e-24
TRIATDRAFT_54775	4.55622	-3.41467	0.756488	28.2391	1.07e-07	4.05e-07
TRIATDRAFT_44803	0.892572	-3.41142	1.45566	6.30608	0.0120325	0.0236086
TRIATDRAFT_89388	18.7399	-3.41043	0.433418	70.9373	3.69e-17	2.71e-16
TRIATDRAFT_295847	2.60139	-3.40056	0.977396	16.0423	6.19e-05	0.000174601
TRIATDRAFT_31104	22.2958	-3.38886	0.346188	127.274	1.62e-29	1.91e-28
TRIATDRAFT_280963	580.928	-3.3278	0.59324	26.3688	2.82e-07	1.02e-06
TRIATDRAFT_83818	1177.36	-3.30154	0.117901	689.208	6.64e-152	7.57e-150
TRIATDRAFT_322665	222.176	-3.29578	0.164049	391.797	3.36e-87	1.5e-85
TRIATDRAFT_167279	38.2624	-3.28657	0.277493	167.984	2.04e-38	3.23e-37
TRIATDRAFT_289606	7.44458	-3.2798	0.582771	41.6504	1.09e-10	5.29e-10
TRIATDRAFT_35699	76.4283	-3.27486	0.214179	259.442	2.27e-58	5.98e-57
TRIATDRAFT_88236	209.623	-3.27106	0.202228	241.55	1.81e-54	4.34e-53
TRIATDRAFT_319062	4.71544	-3.20706	0.712702	26.4022	2.77e-07	1e-06
TRIATDRAFT_316701	119.247	-3.18269	0.219527	204.095	2.67e-46	5.15e-45
TRIATDRAFT_131179	657.498	-3.1433	0.165591	317.601	4.83e-71	1.64e-69
TRIATDRAFT_193230	1.111	-3.1276	1.17645	7.311	0.00685337	0.0140812
TRIATDRAFT_88691	2.27175	-3.11867	0.979895	12.9252	0.000324188	0.000824529
TRIATDRAFT_82388	0.75236	-3.10468	1.49404	5.14831	0.0232689	0.0428321
TRIATDRAFT_129980	17.8586	-3.09789	0.35206	101.587	6.84e-24	6.74e-23
TRIATDRAFT_219860	79.6478	-3.09544	0.187187	316.829	7.1e-71	2.4e-69
TRIATDRAFT_161158	47.8435	-3.08644	0.226631	226.905	2.82e-51	6.43e-50
TRIATDRAFT_302156	5813.3	-3.07634	0.153604	343.867	9.18e-77	3.5e-75
TRIATDRAFT_88508	118.598	-3.06527	0.152458	466.124	2.23e-103	1.28e-101
TRIATDRAFT_302304	79.1728	-3.03391	0.193478	274.407	1.24e-61	3.46e-60
TRIATDRAFT_44123	180.408	-3.02446	0.12984	597.964	4.64e-132	4.04e-130
TRIATDRAFT_299582	552.223	-3.01297	0.0753239	1742.27	0	0
TRIATDRAFT_49868	72.9729	-3.00332	0.190154	287.96	1.38e-64	4.1e-63
TRIATDRAFT_33991	688.896	-2.97104	0.0656577	2249.92	0	0
TRIATDRAFT_259379	2.07556	-2.94635	0.986842	11.1318	0.000848598	0.0020277
TRIATDRAFT_51158	44.2692	-2.94047	0.227038	202.268	6.68e-46	1.27e-44
TRIATDRAFT_321425	12.5976	-2.90351	0.397345	68.3134	1.39e-16	9.91e-16
TRIATDRAFT_292211	64.1075	-2.88715	0.247865	137.721	8.39e-32	1.08e-30
TRIATDRAFT_29679	5.74455	-2.87899	0.583303	30.9044	2.71e-08	1.08e-07
TRIATDRAFT_288579	309.945	-2.87595	0.119601	574.287	6.56e-127	5.32e-125
TRIATDRAFT_142072	2290.98	-2.86163	0.166641	258.372	3.88e-58	1.02e-56
TRIATDRAFT_88524	27.6426	-2.85904	0.34185	73.6328	9.41e-18	7.12e-17
TRIATDRAFT_32903	9.50712	-2.85865	0.519173	34.0683	5.32e-09	2.26e-08
TRIATDRAFT_38182	377.035	-2.85734	0.0806458	1435.01	5.17813253397285e-314	3.06726680649892e-311
TRIATDRAFT_189389	11.5842	-2.85626	0.465591	42.6646	6.5e-11	3.2e-10
TRIATDRAFT_48253	5.18048	-2.84203	0.670364	20.8561	4.95e-06	1.59e-05
TRIATDRAFT_291343	3.74905	-2.81422	0.726822	18.6761	1.55e-05	4.7e-05
TRIATDRAFT_287499	115.045	-2.81289	0.156111	352.215	1.4e-78	5.49e-77
TRIATDRAFT_302685	8390.66	-2.80839	0.0502551	2792.01	0	0
TRIATDRAFT_300080	913.112	-2.80273	0.259299	102.86	3.6e-24	3.58e-23
TRIATDRAFT_42984	35.5535	-2.79284	0.260539	129.952	4.2e-30	5.04e-29
TRIATDRAFT_189576	17.1329	-2.78463	0.390006	56.2735	6.31e-14	3.83e-13
TRIATDRAFT_321626	4.25883	-2.7829	0.697422	19.0757	1.26e-05	3.85e-05
TRIATDRAFT_297095	36.4159	-2.78213	0.230988	178.683	9.4e-41	1.6e-39
TRIATDRAFT_300945	400.178	-2.76518	0.209004	157.616	3.76e-36	5.61e-35
TRIATDRAFT_33350	2676.9	-2.74666	0.0965045	724.171	1.66e-159	2.11e-157
TRIATDRAFT_186979	567.893	-2.74524	0.212896	148.521	3.65e-34	5.09e-33
TRIATDRAFT_44430	15.9431	-2.74389	0.347814	75.6356	3.41e-18	2.63e-17
TRIATDRAFT_288311	11.8685	-2.74352	0.527013	28.0673	1.17e-07	4.4e-07
TRIATDRAFT_34603	119.934	-2.74231	0.244746	117.908	1.82e-27	2.01e-26
TRIATDRAFT_84120	0.880768	-2.74157	1.16015	5.79738	0.0160501	0.0306537
TRIATDRAFT_50190	12.4384	-2.73852	0.389425	60.8221	6.25e-15	4.05e-14
TRIATDRAFT_129459	822.652	-2.72652	0.0979243	724.06	1.75e-159	2.21e-157
TRIATDRAFT_88460	1.76449	-2.72236	1.042	7.98092	0.00472729	0.00998826
TRIATDRAFT_322916	213.408	-2.71359	0.119215	544.506	1.97e-120	1.47e-118
TRIATDRAFT_151876	394.499	-2.71159	0.0809047	1224.96	2.3e-268	8.02e-266
TRIATDRAFT_48461	15.7121	-2.71133	0.357755	68.1016	1.55e-16	1.1e-15
TRIATDRAFT_93963	36.2212	-2.6994	0.263376	114.999	7.87e-27	8.51e-26
TRIATDRAFT_33882	6.40828	-2.68754	0.537887	30.4812	3.37e-08	1.33e-07
TRIATDRAFT_256241	2422.81	-2.67974	0.077213	1095.97	2.49e-240	6.69e-238
TRIATDRAFT_315645	14.8925	-2.65968	0.358013	65.7521	5.11e-16	3.51e-15
TRIATDRAFT_301725	16091.7	-2.65798	0.110739	510.389	5.22e-113	3.4e-111
TRIATDRAFT_237819	1249.82	-2.65628	0.0548898	2353.21	0	0
TRIATDRAFT_86665	293.39	-2.65302	0.160072	257.537	5.91e-58	1.54e-56
TRIATDRAFT_31825	318.011	-2.65167	0.132927	381.174	6.91e-85	2.92e-83
TRIATDRAFT_145656	74.9118	-2.64748	0.186001	218.271	2.16e-49	4.63e-48
TRIATDRAFT_291590	2.26797	-2.64255	0.913825	10.0578	0.00151707	0.00348443
TRIATDRAFT_91546	165.734	-2.63429	0.112017	633.632	8.11e-140	7.68e-138
TRIATDRAFT_318516	584.431	-2.62661	0.0855105	930.104	2.8e-204	5.73e-202
TRIATDRAFT_18328	4.07929	-2.62661	0.774423	12.4329	0.000421836	0.00105633
TRIATDRAFT_91009	10.5419	-2.62464	0.400353	53.4627	2.64e-13	1.55e-12
TRIATDRAFT_92626	252.662	-2.61108	0.0939005	862.134	1.67e-189	2.87e-187
TRIATDRAFT_131281	893.307	-2.60661	0.0847295	898.811	1.78e-197	3.29e-195
TRIATDRAFT_285432	17.94	-2.60607	0.317813	80.6262	2.73e-19	2.22e-18
TRIATDRAFT_229660	94.2202	-2.5976	0.151517	329.629	1.16e-73	4.19e-72
TRIATDRAFT_296905	364.333	-2.59149	0.377516	42.2131	8.18e-11	4.02e-10
TRIATDRAFT_92009	193.726	-2.5795	0.168265	225.932	4.6e-51	1.04e-49
TRIATDRAFT_300982	2213.22	-2.57547	0.169929	205.644	1.23e-46	2.38e-45
TRIATDRAFT_92414	3.28805	-2.56936	0.779859	12.4185	0.000425104	0.00106384
TRIATDRAFT_82345	16.955	-2.56388	0.351313	60.0725	9.14e-15	5.87e-14
TRIATDRAFT_195163	7.55412	-2.55802	0.53593	25.3248	4.84e-07	1.71e-06
TRIATDRAFT_225013	404.091	-2.54734	0.111234	507.661	2.05e-112	1.32e-110
TRIATDRAFT_297279	2995.62	-2.5396	0.181476	175.432	4.82e-40	8.04e-39
TRIATDRAFT_42986	1538.8	-2.51782	0.348791	46.6736	8.39e-12	4.43e-11
TRIATDRAFT_319191	21.2826	-2.51527	0.313454	71.7249	2.47e-17	1.83e-16
TRIATDRAFT_318277	200.599	-2.51045	0.112516	528.744	5.3e-117	3.69e-115
TRIATDRAFT_54981	2.57778	-2.50478	0.804154	11.6419	0.000644824	0.00157024
TRIATDRAFT_295950	22.837	-2.49858	0.277856	94.7544	2.16e-22	1.98e-21
TRIATDRAFT_137475	2403.09	-2.48927	0.15751	225.097	6.99e-51	1.58e-49
TRIATDRAFT_260353	720.762	-2.48776	0.13666	305.059	2.6e-68	8.34e-67
TRIATDRAFT_130989	509.958	-2.47993	0.0715338	1264.84	4.93e-277	2.02e-274
TRIATDRAFT_156579	110.651	-2.46834	0.200423	148.483	3.72e-34	5.18e-33
TRIATDRAFT_299599	1403.36	-2.46651	0.053811	2072.66	0	0
TRIATDRAFT_261131	75.5842	-2.46156	0.208772	140.574	1.99e-32	2.63e-31
TRIATDRAFT_83873	3.50061	-2.44263	0.705055	13.9606	0.000186684	0.000493561
TRIATDRAFT_297472	68.5524	-2.44217	0.407809	33.3122	7.85e-09	3.27e-08
TRIATDRAFT_149861	2039.1	-2.43118	0.0934026	621.438	3.64e-137	3.37e-135
TRIATDRAFT_297471	362.177	-2.41826	0.184418	159.388	1.54e-36	2.32e-35
TRIATDRAFT_88934	22.8925	-2.4059	0.280433	83.9013	5.2e-20	4.36e-19
TRIATDRAFT_302814	2838.18	-2.40498	0.116095	390.312	7.08e-87	3.15e-85
TRIATDRAFT_296350	114.784	-2.40345	0.191964	153.338	3.23e-35	4.67e-34
TRIATDRAFT_289105	2.40487	-2.40089	0.845152	9.31487	0.00227301	0.00505982
TRIATDRAFT_43326	1.44718	-2.40031	1.05706	5.92245	0.0149491	0.0287317
TRIATDRAFT_299177	13.1099	-2.39473	0.425933	33.5342	7e-09	2.94e-08
TRIATDRAFT_85052	1.9664	-2.3807	0.935323	7.46295	0.00629816	0.013024
TRIATDRAFT_299189	2367.79	-2.38004	0.35298	41.1255	1.43e-10	6.88e-10
TRIATDRAFT_216613	3057.16	-2.37904	0.125709	325.779	7.98e-73	2.8e-71
TRIATDRAFT_288740	28.3336	-2.37276	0.271508	82.9514	8.41e-20	6.99e-19
TRIATDRAFT_20695	20.9653	-2.37251	0.329169	55.2258	1.07e-13	6.44e-13
TRIATDRAFT_86458	7.11684	-2.37176	0.494522	26.3016	2.92e-07	1.05e-06
TRIATDRAFT_295350	2.79175	-2.36375	0.749538	11.7121	0.000620942	0.00151614
TRIATDRAFT_287819	109.851	-2.36272	0.174002	185.21	3.53e-42	6.22e-41
TRIATDRAFT_283530	193.173	-2.35815	0.136549	296.311	2.1e-66	6.49e-65
TRIATDRAFT_94134	24.8296	-2.34076	0.342753	47.5984	5.23e-12	2.81e-11
TRIATDRAFT_54811	16.713	-2.33603	0.386302	38.273	6.15e-10	2.83e-09
TRIATDRAFT_36914	2.81047	-2.33355	0.763759	10.7962	0.00101708	0.00239862
TRIATDRAFT_299408	899.838	-2.33103	0.104862	462.56	1.33e-102	7.56e-101
TRIATDRAFT_50442	87.1771	-2.32952	0.310446	53.0634	3.23e-13	1.88e-12
TRIATDRAFT_48471	42.2361	-2.3127	0.269006	74.9083	4.93e-18	3.77e-17
TRIATDRAFT_322971	431.574	-2.30333	0.0672417	1281.03	1.5e-280	6.35e-278
TRIATDRAFT_291077	615.858	-2.30007	0.24518	80.6095	2.75e-19	2.23e-18
TRIATDRAFT_55055	72.773	-2.29579	0.17558	181.331	2.48e-41	4.29e-40
TRIATDRAFT_159580	509.452	-2.291	0.124364	320.396	1.19e-71	4.08e-70
TRIATDRAFT_289508	101.987	-2.29025	0.199632	129.193	6.15e-30	7.33e-29
TRIATDRAFT_299063	2617.63	-2.27723	0.241033	81.4334	1.81e-19	1.49e-18
TRIATDRAFT_49608	224.863	-2.27245	0.109215	444.818	9.68e-99	5.14e-97
TRIATDRAFT_314988	2.6801	-2.26986	0.771015	9.88587	0.00166552	0.0037989
TRIATDRAFT_48521	807.721	-2.25847	0.116448	351.974	1.58e-78	6.18e-77
TRIATDRAFT_322236	333.433	-2.25338	0.216568	100.386	1.25e-23	1.22e-22
TRIATDRAFT_303226	97.4733	-2.25263	0.175116	167.631	2.44e-38	3.85e-37
TRIATDRAFT_316752	486.4	-2.25057	0.185561	136.415	1.62e-31	2.06e-30
TRIATDRAFT_298095	161.666	-2.24812	0.125942	329.109	1.5e-73	5.43e-72
TRIATDRAFT_45176	39.7522	-2.24241	0.203266	137.197	1.09e-31	1.4e-30
TRIATDRAFT_154783	15.85	-2.23606	0.333044	49.8776	1.64e-12	9.08e-12
TRIATDRAFT_280757	11.0308	-2.23123	0.381372	38.8125	4.67e-10	2.17e-09
TRIATDRAFT_287903	155.803	-2.20993	0.213209	102.038	5.45e-24	5.39e-23
TRIATDRAFT_137467	1458.01	-2.20988	0.13834	235.663	3.47e-53	8.1e-52
TRIATDRAFT_288190	16.0444	-2.18413	0.323817	50.3423	1.29e-12	7.23e-12
TRIATDRAFT_172153	5.75609	-2.18052	0.833785	6.67846	0.00975851	0.0194989
TRIATDRAFT_153450	430.302	-2.1752	0.0800016	752.993	8.97e-166	1.28e-163
TRIATDRAFT_211525	1.68069	-2.16844	0.918998	6.41627	0.0113079	0.0223126
TRIATDRAFT_145242	3735.45	-2.16497	0.103802	401.8	2.23e-89	1.04e-87
TRIATDRAFT_44429	9.57347	-2.16332	0.418872	29.4671	5.69e-08	2.19e-07
TRIATDRAFT_257840	1039.85	-2.15449	0.0980012	455.379	4.87e-101	2.67e-99
TRIATDRAFT_321268	1800.82	-2.1497	0.104644	392.704	2.13e-87	9.62e-86
TRIATDRAFT_132578	193.834	-2.14316	0.144599	215.502	8.66e-49	1.81e-47
TRIATDRAFT_2232	127.586	-2.14269	0.125098	311.69	9.35e-70	3.08e-68
TRIATDRAFT_257872	1481.51	-2.13742	0.122016	285.319	5.21e-64	1.52e-62
TRIATDRAFT_300716	145.174	-2.12542	0.236098	76.9643	1.74e-18	1.36e-17
TRIATDRAFT_282317	92.6354	-2.11981	0.150145	209.99	1.38e-47	2.76e-46
TRIATDRAFT_297936	471.978	-2.11291	0.0672978	1032.67	1.43e-226	3.38e-224
TRIATDRAFT_299407	4040.08	-2.11187	0.120102	286.153	3.43e-64	1.01e-62
TRIATDRAFT_288638	198.343	-2.11009	0.176811	136.368	1.66e-31	2.1e-30
TRIATDRAFT_300895	4025.22	-2.10838	0.110468	337.382	2.37e-75	8.86e-74
TRIATDRAFT_231166	11.4547	-2.1058	0.403641	29.1223	6.79e-08	2.6e-07
TRIATDRAFT_93644	5.55223	-2.10553	0.571832	14.6605	0.000128717	0.000347756
TRIATDRAFT_130396	363.389	-2.10431	0.181913	125.849	3.32e-29	3.89e-28
TRIATDRAFT_50756	140.932	-2.10366	0.162792	164.772	1.03e-37	1.59e-36
TRIATDRAFT_147940	2890.83	-2.10201	0.0675477	909.217	9.73e-200	1.83e-197
TRIATDRAFT_91168	800.354	-2.09925	0.092719	489.626	1.72e-108	1.07e-106
TRIATDRAFT_298726	222.45	-2.09061	0.172947	139.725	3.06e-32	4e-31
TRIATDRAFT_295128	29.1482	-2.08871	0.23685	85.248	2.63e-20	2.23e-19
TRIATDRAFT_316211	5.95468	-2.08743	0.59611	12.8928	0.000329853	0.000838039
TRIATDRAFT_36697	2848.73	-2.08391	0.118863	285.398	5e-64	1.47e-62
TRIATDRAFT_305319	9.23564	-2.07031	0.400891	29.7478	4.92e-08	1.91e-07
TRIATDRAFT_54763	216.199	-2.05883	0.152714	176.092	3.46e-40	5.81e-39
TRIATDRAFT_129373	39.4795	-2.05381	0.200673	114.931	8.15e-27	8.8e-26
TRIATDRAFT_298187	275.359	-2.05333	0.659895	8.9786	0.0027316	0.00600062
TRIATDRAFT_224288	2.53357	-2.04762	0.846548	6.25138	0.0124097	0.0242963
TRIATDRAFT_189769	5.19921	-2.04558	0.556519	14.8016	0.000119436	0.000323419
TRIATDRAFT_212098	372.959	-2.04094	0.126206	251.295	1.36e-56	3.39e-55
TRIATDRAFT_54145	8.06142	-2.03667	0.501628	17.2109	3.35e-05	9.77e-05
TRIATDRAFT_173221	92.5678	-2.03342	0.177056	132.599	1.11e-30	1.35e-29
TRIATDRAFT_130836	1498.13	-2.03114	0.0922878	456.495	2.78e-101	1.53e-99
TRIATDRAFT_150123	1772.74	-2.02374	0.0815865	580.762	2.56e-128	2.14e-126
TRIATDRAFT_314657	58.3257	-2.00929	0.1734	143.516	4.53e-33	6.05e-32
TRIATDRAFT_297301	435.905	-2.00248	0.142761	187.342	1.21e-42	2.14e-41
TRIATDRAFT_229344	8.23874	-1.99264	0.433779	23.039	1.59e-06	5.34e-06
TRIATDRAFT_251581	181.21	-1.98904	0.115987	299.982	3.32e-67	1.04e-65
TRIATDRAFT_293951	303.383	-1.98588	0.103694	364.77	2.58e-81	1.04e-79
TRIATDRAFT_297166	252.062	-1.98464	0.133194	216.303	5.79e-49	1.22e-47
TRIATDRAFT_150889	1062.37	-1.9817	0.0759098	655.647	1.32e-144	1.32e-142
TRIATDRAFT_7567	80.8688	-1.97991	0.159226	161.344	5.75e-37	8.77e-36
TRIATDRAFT_42544	10.5963	-1.97864	0.424413	22.8978	1.71e-06	5.74e-06
TRIATDRAFT_214328	355.047	-1.97861	0.108113	328.161	2.42e-73	8.65e-72
TRIATDRAFT_256069	81.1081	-1.97715	0.156966	165.696	6.45e-38	1.01e-36
TRIATDRAFT_320002	1.89701	-1.97674	0.874855	5.65074	0.017448	0.0330837
TRIATDRAFT_51090	173.551	-1.97534	0.149622	171.351	3.75e-39	6.08e-38
TRIATDRAFT_28652	3.07223	-1.97329	0.714854	8.25408	0.00406605	0.00868407
TRIATDRAFT_160266	130.321	-1.96488	0.141369	195.77	1.75e-44	3.21e-43
TRIATDRAFT_184981	4414.61	-1.96161	0.0810346	549.393	1.71e-121	1.29e-119
TRIATDRAFT_279683	1025.9	-1.95922	0.0753159	652.28	7.13e-144	6.99e-142
TRIATDRAFT_216884	41.6634	-1.95283	0.197195	105.441	9.78e-25	9.94e-24
TRIATDRAFT_184293	15.7925	-1.95283	0.300214	46.6511	8.48e-12	4.48e-11
TRIATDRAFT_52592	1.92456	-1.95264	0.869368	5.54507	0.0185328	0.0349229
TRIATDRAFT_47707	69.3091	-1.94698	0.157331	162.991	2.51e-37	3.87e-36
TRIATDRAFT_298741	119.989	-1.94374	0.144473	183.688	7.59e-42	1.33e-40
TRIATDRAFT_81348	5.25256	-1.94267	0.521131	15.32	9.07e-05	0.000249792
TRIATDRAFT_126859	12.1285	-1.9421	0.459996	18.0203	2.19e-05	6.54e-05
TRIATDRAFT_285321	248.531	-1.93668	0.206225	83.8652	5.3e-20	4.44e-19
TRIATDRAFT_28910	727.848	-1.93522	0.140277	179.831	5.28e-41	9.05e-40
TRIATDRAFT_292303	48.2172	-1.93455	0.190574	109.222	1.45e-25	1.51e-24
TRIATDRAFT_46148	23.1042	-1.93245	0.256568	61.6441	4.11e-15	2.7e-14
TRIATDRAFT_301980	233.604	-1.92901	0.124083	238.278	9.34e-54	2.21e-52
TRIATDRAFT_292886	252.332	-1.92616	0.156901	145.126	2.02e-33	2.72e-32
TRIATDRAFT_310262	136.655	-1.92156	0.164285	134.85	3.56e-31	4.44e-30
TRIATDRAFT_13340	235.029	-1.91894	0.100563	371.256	9.97e-83	4.12e-81
TRIATDRAFT_150843	874.738	-1.9143	0.117733	250.734	1.8e-56	4.48e-55
TRIATDRAFT_301437	3409.84	-1.91122	0.105474	308.247	5.26e-69	1.71e-67
TRIATDRAFT_82978	8.48385	-1.90387	0.413111	23.1961	1.46e-06	4.94e-06
TRIATDRAFT_243895	269.564	-1.90239	0.138752	182.294	1.53e-41	2.65e-40
TRIATDRAFT_227276	93.4276	-1.90088	0.181922	108.507	2.08e-25	2.15e-24
TRIATDRAFT_298753	1128.91	-1.89808	0.198916	85.481	2.34e-20	1.99e-19
TRIATDRAFT_47858	6787.63	-1.89488	0.084611	470.858	2.09e-104	1.22e-102
TRIATDRAFT_232687	64.2595	-1.88824	0.243108	59.4666	1.24e-14	7.92e-14
TRIATDRAFT_302847	1486.1	-1.86469	0.0800106	518.596	8.55e-115	5.79e-113
TRIATDRAFT_41913	183.963	-1.86309	0.117498	254.24	3.09e-57	7.88e-56
TRIATDRAFT_296712	807.402	-1.86107	0.127058	203.886	2.96e-46	5.7e-45
TRIATDRAFT_312982	1.74	-1.85946	0.862398	5.14893	0.0232607	0.0428321
TRIATDRAFT_297834	1096.49	-1.85899	0.166582	117.412	2.33e-27	2.57e-26
TRIATDRAFT_34174	12.5136	-1.85755	0.387882	23.8968	1.02e-06	3.48e-06
TRIATDRAFT_316625	32.8366	-1.85639	0.299337	38.5024	5.47e-10	2.53e-09
TRIATDRAFT_134328	32.229	-1.85389	0.283749	43.118	5.15e-11	2.56e-10
TRIATDRAFT_229295	2195.47	-1.85235	0.0585094	962.471	2.58e-211	5.88e-209
TRIATDRAFT_188840	5.66529	-1.85112	0.569649	11.0465	0.000888567	0.00211553
TRIATDRAFT_150578	200.991	-1.84966	0.138425	175.48	4.7e-40	7.87e-39
TRIATDRAFT_256492	167.16	-1.84858	0.129928	202.758	5.22e-46	1e-44
TRIATDRAFT_297143	9350.02	-1.84628	0.0746309	576.091	2.66e-127	2.17e-125
TRIATDRAFT_299412	1374.5	-1.84562	0.0698982	671.452	4.83e-148	5.35e-146
TRIATDRAFT_228935	229.727	-1.8456	0.0953675	385.418	8.23e-86	3.53e-84
TRIATDRAFT_296351	171.29	-1.84065	0.155076	137.936	7.53e-32	9.72e-31
TRIATDRAFT_291943	17.8286	-1.84004	0.320141	34.4582	4.36e-09	1.86e-08
TRIATDRAFT_83849	3.61716	-1.83159	0.666151	8.02108	0.0046236	0.00978139
TRIATDRAFT_39552	1489.91	-1.82604	0.131828	181.377	2.43e-41	4.19e-40
TRIATDRAFT_93911	36.8384	-1.8252	0.19573	94.2584	2.77e-22	2.53e-21
TRIATDRAFT_211881	357.128	-1.82402	0.0873647	437.715	3.4e-97	1.78e-95
TRIATDRAFT_302080	806.867	-1.81154	0.0768303	542.153	6.41e-120	4.72e-118
TRIATDRAFT_44016	37.1827	-1.80741	0.303535	35.0726	3.18e-09	1.37e-08
TRIATDRAFT_193684	283.494	-1.80705	0.1585	125.018	5.04e-29	5.88e-28
TRIATDRAFT_39568	118.507	-1.8069	0.205878	75.0383	4.62e-18	3.54e-17
TRIATDRAFT_282362	39.6496	-1.80609	0.217608	71.5133	2.75e-17	2.03e-16
TRIATDRAFT_163392	2797.28	-1.8026	0.113024	240.399	3.22e-54	7.66e-53
TRIATDRAFT_291714	173.84	-1.80102	0.130963	188.57	6.52e-43	1.16e-41
TRIATDRAFT_216336	420.558	-1.79893	0.0702715	672.826	2.43e-148	2.71e-146
TRIATDRAFT_297304	1392.72	-1.7923	0.124079	197.911	5.97e-45	1.11e-43
TRIATDRAFT_297716	1508.8	-1.79128	0.0739985	562.473	2.44e-124	1.94e-122
TRIATDRAFT_140671	2736.65	-1.78696	0.131518	174.44	7.93e-40	1.31e-38
TRIATDRAFT_44219	113.088	-1.78146	0.272941	40.9282	1.58e-10	7.58e-10
TRIATDRAFT_302728	2786.44	-1.7805	0.105788	268.28	2.69e-60	7.34e-59
TRIATDRAFT_298845	370.145	-1.77639	0.195492	78.7355	7.1e-19	5.66e-18
TRIATDRAFT_240908	193.541	-1.77618	0.249119	48.4957	3.31e-12	1.81e-11
TRIATDRAFT_165061	180.288	-1.76482	0.144659	146.449	1.04e-33	1.42e-32
TRIATDRAFT_259281	312.555	-1.76475	0.256071	45.1566	1.82e-11	9.39e-11
TRIATDRAFT_153160	1044.73	-1.76293	0.115869	220.742	6.23e-50	1.35e-48
TRIATDRAFT_35193	9.81458	-1.76183	0.522433	11.4183	0.00072724	0.0017565
TRIATDRAFT_84159	3.40694	-1.76069	0.657236	7.67753	0.00559126	0.0116784
TRIATDRAFT_88627	256.914	-1.75811	0.127901	185.038	3.85e-42	6.77e-41
TRIATDRAFT_94297	26.4431	-1.75684	0.24097	56.3303	6.13e-14	3.73e-13
TRIATDRAFT_44225	77.2467	-1.75626	0.142136	161.605	5.05e-37	7.71e-36
TRIATDRAFT_268974	3934.58	-1.75115	0.085915	394.216	1e-87	4.52e-86
TRIATDRAFT_45696	92.6568	-1.74994	0.138258	166.508	4.28e-38	6.72e-37
TRIATDRAFT_139785	670.506	-1.74058	0.0657171	700.283	2.6e-154	3.11e-152
TRIATDRAFT_84409	121.945	-1.74031	0.125357	198.667	4.08e-45	7.65e-44
TRIATDRAFT_182617	29.7593	-1.72949	0.362954	22.3048	2.33e-06	7.73e-06
TRIATDRAFT_83118	11.0326	-1.72838	0.35396	25.5434	4.33e-07	1.53e-06
TRIATDRAFT_49834	139.187	-1.72689	0.239996	49.7984	1.7e-12	9.44e-12
TRIATDRAFT_300714	6.63803	-1.72426	0.449763	15.8316	6.92e-05	0.000193678
TRIATDRAFT_219230	134.303	-1.72268	0.172787	97.6143	5.08e-23	4.82e-22
TRIATDRAFT_127052	286.952	-1.72224	0.21904	59.1146	1.49e-14	9.42e-14
TRIATDRAFT_39133	2074.54	-1.72056	0.110146	232.174	2e-52	4.63e-51
TRIATDRAFT_51301	407.692	-1.71775	0.108615	244.107	5e-55	1.22e-53
TRIATDRAFT_83168	1378.73	-1.71701	0.097781	294.848	4.37e-66	1.34e-64
TRIATDRAFT_258766	346.591	-1.71575	0.173981	93.2161	4.69e-22	4.26e-21
TRIATDRAFT_84122	5.9951	-1.70997	0.482967	13.412	0.000250019	0.000648277
TRIATDRAFT_257924	512.442	-1.70732	0.0801345	450.056	7.01e-100	3.79e-98
TRIATDRAFT_134934	920.989	-1.70616	0.203965	66.4832	3.53e-16	2.45e-15
TRIATDRAFT_128510	7856.33	-1.70042	0.0670485	611.391	5.58e-135	5.08e-133
TRIATDRAFT_46082	584.103	-1.6979	0.0810843	431.316	8.4e-96	4.33e-94
TRIATDRAFT_185791	36.7267	-1.69629	0.200397	75.8398	3.08e-18	2.39e-17
TRIATDRAFT_42245	155.034	-1.69204	0.151045	123.862	9.03e-29	1.04e-27
TRIATDRAFT_33285	204.056	-1.6884	0.0903614	364.041	3.71e-81	1.5e-79
TRIATDRAFT_247300	12.6744	-1.68583	0.38318	19.9528	7.94e-06	2.49e-05
TRIATDRAFT_307656	285.067	-1.68567	0.177982	86.4105	1.46e-20	1.25e-19
TRIATDRAFT_34472	42.3972	-1.68275	0.193123	79.5656	4.66e-19	3.75e-18
TRIATDRAFT_93821	153.531	-1.67378	0.143374	135.164	3.04e-31	3.82e-30
TRIATDRAFT_89974	5.77193	-1.6644	0.614659	7.45186	0.00633709	0.0130976
TRIATDRAFT_255165	120.259	-1.66249	0.109367	244.632	3.84e-55	9.37e-54
TRIATDRAFT_30020	41.0384	-1.66123	0.177725	93.8031	3.49e-22	3.18e-21
TRIATDRAFT_84469	69.0773	-1.66115	0.271097	36.607	1.45e-09	6.4e-09
TRIATDRAFT_302297	1683.24	-1.65901	0.0453822	1321.08	2.97e-289	1.41e-286
TRIATDRAFT_161985	2169.57	-1.6582	0.067158	586.797	1.25e-129	1.05e-127
TRIATDRAFT_215159	23.3232	-1.65798	0.261378	42.073	8.79e-11	4.31e-10
TRIATDRAFT_79036	924.335	-1.65596	0.0684686	573.188	1.14e-126	9.17e-125
TRIATDRAFT_83919	6.091	-1.65003	0.469757	13.1441	0.000288429	0.000740256
TRIATDRAFT_154704	163.079	-1.64536	0.0984151	292.134	1.7e-65	5.14e-64
TRIATDRAFT_27001	2.83582	-1.64533	0.71573	5.58064	0.0181601	0.0342747
TRIATDRAFT_254423	11585.1	-1.64466	0.0454812	1249.17	1.26e-273	4.81e-271
TRIATDRAFT_302790	7532.1	-1.64144	0.0785886	415.675	2.13e-92	1.05e-90
TRIATDRAFT_127051	967.951	-1.64015	0.0485823	1152.29	1.42e-252	4.33e-250
TRIATDRAFT_85900	7.67629	-1.63751	0.617232	7.00028	0.0081497	0.0165325
TRIATDRAFT_33437	37.3765	-1.63533	0.219403	57.1805	3.98e-14	2.45e-13
TRIATDRAFT_36761	8.9575	-1.63464	0.386001	19.1146	1.23e-05	3.77e-05
TRIATDRAFT_257324	1620.11	-1.63362	0.0947492	285.147	5.68e-64	1.66e-62
TRIATDRAFT_218916	477.258	-1.63304	0.109812	215.012	1.11e-48	2.3e-47
TRIATDRAFT_300055	1003.91	-1.63082	0.0535893	922.953	1.01e-202	1.95e-200
TRIATDRAFT_146844	481.969	-1.63077	0.0854914	359.241	4.12e-80	1.65e-78
TRIATDRAFT_78906	6.28308	-1.627	0.498275	11.1594	0.000836048	0.00199933
TRIATDRAFT_137483	12.5039	-1.62557	0.440741	13.7148	0.000212772	0.00055768
TRIATDRAFT_50294	30.5803	-1.62147	0.252396	42.2741	7.93e-11	3.9e-10
TRIATDRAFT_81097	1219.6	-1.62088	0.168608	88.2267	5.84e-21	5.1e-20
TRIATDRAFT_301270	195.788	-1.61641	0.243277	42.448	7.26e-11	3.57e-10
TRIATDRAFT_31864	29.2585	-1.61535	0.248342	43.5281	4.18e-11	2.09e-10
TRIATDRAFT_127907	2410.4	-1.6123	0.0958791	270.718	7.91e-61	2.17e-59
TRIATDRAFT_185053	25.7389	-1.61131	0.266209	37.6359	8.53e-10	3.87e-09
TRIATDRAFT_220221	158.001	-1.60904	0.182359	75.7877	3.16e-18	2.45e-17
TRIATDRAFT_178789	196.09	-1.60873	0.172948	84.1195	4.66e-20	3.91e-19
TRIATDRAFT_78866	547.35	-1.60818	0.0984741	260.203	1.55e-58	4.11e-57
TRIATDRAFT_132795	670.879	-1.60767	0.128159	151.605	7.73e-35	1.1e-33
TRIATDRAFT_299584	314.986	-1.60753	0.0722415	513.489	1.1e-113	7.35e-112
TRIATDRAFT_92684	587.461	-1.60697	0.107259	217.766	2.78e-49	5.95e-48
TRIATDRAFT_243299	54.452	-1.6068	0.172177	90.547	1.81e-21	1.6e-20
TRIATDRAFT_300941	44.8804	-1.60301	0.212036	58.2454	2.31e-14	1.45e-13
TRIATDRAFT_149798	60.967	-1.59847	0.176483	83.8853	5.24e-20	4.4e-19
TRIATDRAFT_248697	1196.27	-1.59159	0.187704	68.7014	1.15e-16	8.17e-16
TRIATDRAFT_240732	1432.97	-1.58473	0.086173	326.13	6.69e-73	2.36e-71
TRIATDRAFT_283421	18.8521	-1.58112	0.289459	31.0821	2.47e-08	9.89e-08
TRIATDRAFT_300963	4058.4	-1.58014	0.0833032	344.642	6.22e-77	2.39e-75
TRIATDRAFT_294099	274.162	-1.57706	0.119774	170.356	6.19e-39	9.92e-38
TRIATDRAFT_216065	455.162	-1.57522	0.127851	147.132	7.34e-34	1.01e-32
TRIATDRAFT_292053	6816.54	-1.56698	0.137934	123.275	1.21e-28	1.39e-27
TRIATDRAFT_143469	307.742	-1.56527	0.0940119	277.007	3.37e-62	9.51e-61
TRIATDRAFT_318442	5.89143	-1.56387	0.498996	10.2893	0.00133804	0.00310028
TRIATDRAFT_300245	171.794	-1.56339	0.187812	67.537	2.07e-16	1.45e-15
TRIATDRAFT_309419	1043.06	-1.56337	0.0839901	335.981	4.79e-75	1.78e-73
TRIATDRAFT_263517	3.70808	-1.56098	0.706092	4.99923	0.0253586	0.0462546
TRIATDRAFT_40959	18.1799	-1.55975	0.281529	32.1184	1.45e-08	5.93e-08
TRIATDRAFT_152585	485.519	-1.55904	0.079842	378.586	2.53e-84	1.06e-82
TRIATDRAFT_81085	73.683	-1.55825	0.138107	133.792	6.07e-31	7.51e-30
TRIATDRAFT_322237	335.511	-1.55365	0.152281	100.805	1.01e-23	9.94e-23
TRIATDRAFT_297502	5013.45	-1.54174	0.0752975	402.267	1.77e-89	8.28e-88
TRIATDRAFT_282555	21.1504	-1.54169	0.306974	25.653	4.09e-07	1.45e-06
TRIATDRAFT_223153	4163.16	-1.53683	0.143717	109.452	1.29e-25	1.35e-24
TRIATDRAFT_212312	767.538	-1.53614	0.122187	152.612	4.66e-35	6.69e-34
TRIATDRAFT_297535	623.16	-1.52873	0.0824099	338.017	1.72e-75	6.47e-74
TRIATDRAFT_177340	427.188	-1.52153	0.0765679	395.774	4.58e-88	2.1e-86
TRIATDRAFT_298651	1504	-1.51821	0.108038	190.183	2.9e-43	5.23e-42
TRIATDRAFT_156823	881.699	-1.51501	0.201859	54.0889	1.92e-13	1.13e-12
TRIATDRAFT_298724	604.707	-1.51446	0.0854368	308.454	4.74e-69	1.54e-67
TRIATDRAFT_297537	424.602	-1.5127	0.137977	116.672	3.39e-27	3.71e-26
TRIATDRAFT_323077	40.7178	-1.50885	0.215531	49.8954	1.62e-12	9e-12
TRIATDRAFT_177455	116.478	-1.50414	0.136238	123.174	1.28e-28	1.47e-27
TRIATDRAFT_140136	605.465	-1.50368	0.0955402	241.922	1.5e-54	3.61e-53
TRIATDRAFT_94295	25.7429	-1.50084	0.227796	45.6292	1.43e-11	7.44e-11
TRIATDRAFT_40119	54.7516	-1.50008	0.172701	77.8011	1.14e-18	9.01e-18
TRIATDRAFT_288049	13.7369	-1.49791	0.363025	17.3757	3.07e-05	9.01e-05
TRIATDRAFT_301229	186.274	-1.49499	0.149186	98.7069	2.93e-23	2.8e-22
TRIATDRAFT_321282	113.579	-1.4918	0.114248	177.146	2.03e-40	3.43e-39
TRIATDRAFT_318832	11.9282	-1.48845	0.396549	14.3837	0.00014909	0.000398977
TRIATDRAFT_143303	525.547	-1.48672	0.0967698	231.156	3.34e-52	7.7e-51
TRIATDRAFT_297946	615.887	-1.48248	0.149654	94.8466	2.06e-22	1.9e-21
TRIATDRAFT_90319	23.6594	-1.47843	0.256361	34.3667	4.56e-09	1.95e-08
TRIATDRAFT_149340	637.66	-1.47129	0.060131	602.005	6.13e-133	5.42e-131
TRIATDRAFT_88880	27.9292	-1.46629	0.227433	43.2376	4.85e-11	2.41e-10
TRIATDRAFT_153706	130.578	-1.46029	0.135249	117.144	2.67e-27	2.93e-26
TRIATDRAFT_299186	1763.05	-1.45953	0.0896678	256.13	1.2e-57	3.08e-56
TRIATDRAFT_35373	9.16724	-1.45535	0.385562	14.8728	0.000115006	0.000312281
TRIATDRAFT_195817	10.85	-1.45474	0.448438	10.6368	0.00110856	0.0025979
TRIATDRAFT_232203	15.4592	-1.45265	0.371682	15.3925	8.73e-05	0.000240901
TRIATDRAFT_16265	944.666	-1.45121	0.234318	36.9031	1.24e-09	5.54e-09
TRIATDRAFT_86574	258.969	-1.44554	0.28981	24.0171	9.55e-07	3.28e-06
TRIATDRAFT_46463	75.2781	-1.44516	0.154414	89.4386	3.16e-21	2.79e-20
TRIATDRAFT_127784	816.507	-1.44443	0.0908853	246.309	1.66e-55	4.05e-54
TRIATDRAFT_302640	464.466	-1.44363	0.0936243	233.96	8.16e-53	1.9e-51
TRIATDRAFT_46094	6.09693	-1.44065	0.487279	9.05294	0.00262273	0.0057786
TRIATDRAFT_294933	8.00362	-1.43591	0.435314	11.239	0.000800975	0.00192244
TRIATDRAFT_147452	47.4488	-1.43535	0.186498	60.6967	6.66e-15	4.31e-14
TRIATDRAFT_299249	237.082	-1.43427	0.190381	55.1179	1.14e-13	6.8e-13
TRIATDRAFT_77873	2256.78	-1.43404	0.0911323	239.197	5.89e-54	1.4e-52
TRIATDRAFT_130287	805.611	-1.43282	0.0544992	693.619	7.3e-153	8.48e-151
TRIATDRAFT_52098	76.9302	-1.43033	0.132039	122.378	1.91e-28	2.18e-27
TRIATDRAFT_44378	5.98238	-1.42863	0.52417	7.6229	0.00576319	0.012006
TRIATDRAFT_41723	5.79139	-1.42628	0.460679	10.0885	0.00149194	0.00343071
TRIATDRAFT_300495	403.707	-1.42613	0.122248	132.943	9.3e-31	1.14e-29
TRIATDRAFT_298113	1361.26	-1.42349	0.13839	102.144	5.16e-24	5.12e-23
TRIATDRAFT_82669	35.3053	-1.42069	0.264751	28.7998	8.03e-08	3.06e-07
TRIATDRAFT_299540	1234.94	-1.42059	0.07952	310.608	1.61e-69	5.27e-68
TRIATDRAFT_32176	265.997	-1.418	0.141913	97.7556	4.73e-23	4.5e-22
TRIATDRAFT_299566	1298.93	-1.40793	0.0835232	276.358	4.67e-62	1.31e-60
TRIATDRAFT_33775	5.40898	-1.40571	0.572422	6.13672	0.0132403	0.0257523
TRIATDRAFT_315995	145.344	-1.39964	0.103099	189.481	4.13e-43	7.41e-42
TRIATDRAFT_286021	142.872	-1.3931	0.119512	137.064	1.17e-31	1.5e-30
TRIATDRAFT_34308	72.7036	-1.38985	0.224048	38.0339	6.95e-10	3.18e-09
TRIATDRAFT_144062	2220.77	-1.38554	0.0645124	448.917	1.24e-99	6.65e-98
TRIATDRAFT_128831	652.175	-1.38535	0.220285	38.2099	6.35e-10	2.91e-09
TRIATDRAFT_54658	40.786	-1.38496	0.233535	35.334	2.78e-09	1.2e-08
TRIATDRAFT_134257	25.1359	-1.38182	0.285912	23.5774	1.2e-06	4.09e-06
TRIATDRAFT_276001	6.115	-1.38153	0.449272	9.90564	0.00164773	0.00376411
TRIATDRAFT_157274	412.452	-1.38051	0.112497	147.704	5.51e-34	7.61e-33
TRIATDRAFT_183874	685.03	-1.37988	0.0611327	509.446	8.37e-113	5.42e-111
TRIATDRAFT_299659	2705.69	-1.37926	0.100359	182.684	1.26e-41	2.19e-40
TRIATDRAFT_129432	38.8395	-1.37451	0.428522	10.0622	0.00151343	0.00347675
TRIATDRAFT_33331	64.7791	-1.36646	0.203108	45.2326	1.75e-11	9.04e-11
TRIATDRAFT_198407	305.287	-1.36447	0.125512	116.115	4.48e-27	4.87e-26
TRIATDRAFT_224924	17.9527	-1.36251	0.25951	28.8424	7.85e-08	2.99e-07
TRIATDRAFT_91075	91.5125	-1.36245	0.202266	44.7944	2.19e-11	1.12e-10
TRIATDRAFT_297864	3808.45	-1.36204	0.23282	33.0395	9.03e-09	3.76e-08
TRIATDRAFT_256950	122.46	-1.35892	0.223171	36.3247	1.67e-09	7.36e-09
TRIATDRAFT_315898	54.6351	-1.35885	0.337734	15.8458	6.87e-05	0.000192321
TRIATDRAFT_83147	9.87468	-1.35816	0.392621	12.3036	0.000452085	0.00112636
TRIATDRAFT_299048	1362.53	-1.35643	0.132091	102.122	5.22e-24	5.17e-23
TRIATDRAFT_262823	160.818	-1.35467	0.138533	94.964	1.94e-22	1.79e-21
TRIATDRAFT_80187	27.2451	-1.35083	0.220332	39.0434	4.14e-10	1.93e-09
TRIATDRAFT_302422	72.1069	-1.3498	0.162867	69.4694	7.76e-17	5.58e-16
TRIATDRAFT_232249	235.968	-1.34972	0.162886	67.173	2.49e-16	1.74e-15
TRIATDRAFT_256948	171.886	-1.34545	0.21131	39.6062	3.11e-10	1.46e-09
TRIATDRAFT_322821	134.899	-1.34506	0.110908	150.056	1.69e-34	2.38e-33
TRIATDRAFT_299162	2342.31	-1.34299	0.108507	148.379	3.92e-34	5.45e-33
TRIATDRAFT_323107	54.5945	-1.34263	0.194155	48.2874	3.68e-12	2e-11
TRIATDRAFT_83699	91.8086	-1.3422	0.136745	98.2047	3.77e-23	3.6e-22
TRIATDRAFT_320365	164.657	-1.33803	0.187031	50.1437	1.43e-12	7.97e-12
TRIATDRAFT_140398	1374.95	-1.33696	0.0719956	337.088	2.75e-75	1.02e-73
TRIATDRAFT_34746	5.76825	-1.33326	0.46261	8.64711	0.00327581	0.00710908
TRIATDRAFT_85715	87.8039	-1.33282	0.168439	62.7057	2.4e-15	1.59e-14
TRIATDRAFT_297968	4.63026	-1.33163	0.593011	5.14673	0.0232902	0.0428579
TRIATDRAFT_37053	13.478	-1.33005	0.315335	18.4302	1.76e-05	5.32e-05
TRIATDRAFT_51777	1028.22	-1.32661	0.0561606	553.245	2.48e-122	1.89e-120
TRIATDRAFT_297703	2833.61	-1.32285	0.0926483	197.716	6.58e-45	1.22e-43
TRIATDRAFT_135603	2315.61	-1.3221	0.0662318	388.196	2.04e-86	8.94e-85
TRIATDRAFT_296847	306.07	-1.32141	0.193616	45.3324	1.66e-11	8.6e-11
TRIATDRAFT_45073	309.988	-1.32025	0.115067	129.883	4.35e-30	5.21e-29
TRIATDRAFT_298303	4577.27	-1.31625	0.114992	126.862	1.99e-29	2.34e-28
TRIATDRAFT_316306	65.4722	-1.31493	0.159229	69.5587	7.42e-17	5.35e-16
TRIATDRAFT_299700	938.017	-1.31091	0.0748933	300.965	2.03e-67	6.35e-66
TRIATDRAFT_140128	212.318	-1.31006	0.0905426	212.735	3.48e-48	7.05e-47
TRIATDRAFT_321480	696.598	-1.3098	0.231438	31.0524	2.51e-08	1e-07
TRIATDRAFT_301096	11.0524	-1.30747	0.369674	12.8191	0.000343102	0.000868531
TRIATDRAFT_147558	122.271	-1.30724	0.124457	111.598	4.38e-26	4.63e-25
TRIATDRAFT_88567	53.0657	-1.30306	0.162795	65.9905	4.53e-16	3.12e-15
TRIATDRAFT_84100	66.3027	-1.30289	0.167947	60.814	6.27e-15	4.06e-14
TRIATDRAFT_298832	180.699	-1.30145	0.21117	37.0964	1.12e-09	5.04e-09
TRIATDRAFT_300712	65.7517	-1.29939	0.187685	48.0355	4.19e-12	2.27e-11
TRIATDRAFT_318432	29.0226	-1.29887	0.220377	35.8134	2.17e-09	9.47e-09
TRIATDRAFT_28954	264.862	-1.29808	0.218963	34.2048	4.96e-09	2.11e-08
TRIATDRAFT_129379	10.9211	-1.29192	0.347774	14.2723	0.000158172	0.000422327
TRIATDRAFT_217038	1790.7	-1.29136	0.0744973	293.186	1.01e-65	3.05e-64
TRIATDRAFT_143500	10033.1	-1.29014	0.0824176	237.547	1.35e-53	3.17e-52
TRIATDRAFT_298410	2737.41	-1.28859	0.0499403	652.085	7.87e-144	7.64e-142
TRIATDRAFT_320271	30.738	-1.28587	0.258648	24.9423	5.91e-07	2.07e-06
TRIATDRAFT_299362	31.0232	-1.28278	0.255769	25.3524	4.78e-07	1.68e-06
TRIATDRAFT_301407	9.79098	-1.27848	0.343778	14.428	0.000145622	0.000390755
TRIATDRAFT_54080	410.843	-1.27831	0.189584	44.2559	2.88e-11	1.46e-10
TRIATDRAFT_302820	1233.46	-1.27657	0.111256	128.178	1.03e-29	1.22e-28
TRIATDRAFT_50989	4.24508	-1.27597	0.560627	5.35821	0.020625	0.0384563
TRIATDRAFT_94241	19.027	-1.27534	0.269405	23.0591	1.57e-06	5.29e-06
TRIATDRAFT_293380	226.554	-1.27218	0.131637	92.2415	7.67e-22	6.91e-21
TRIATDRAFT_224516	221.48	-1.27164	0.108995	135.628	2.41e-31	3.03e-30
TRIATDRAFT_300351	315.436	-1.27067	0.0880308	208.312	3.21e-47	6.34e-46
TRIATDRAFT_150770	719.251	-1.26973	0.0783498	258.983	2.86e-58	7.51e-57
TRIATDRAFT_256951	97.7756	-1.26717	0.257305	23.8028	1.07e-06	3.65e-06
TRIATDRAFT_311587	395.095	-1.26666	0.136075	84.7771	3.34e-20	2.82e-19
TRIATDRAFT_154302	1483.27	-1.26333	0.0521699	578.844	6.69e-128	5.51e-126
TRIATDRAFT_167674	382.757	-1.26293	0.0778889	263.56	2.87e-59	7.74e-58
TRIATDRAFT_300478	7267.34	-1.26252	0.120729	106.109	6.98e-25	7.11e-24
TRIATDRAFT_286905	15.947	-1.26068	0.329352	14.8787	0.000114649	0.000311381
TRIATDRAFT_300872	429.575	-1.26025	0.108855	131.829	1.63e-30	1.99e-29
TRIATDRAFT_90317	101.951	-1.25997	0.162915	59.614	1.15e-14	7.37e-14
TRIATDRAFT_300960	12517.8	-1.25937	0.0668878	344.238	7.62e-77	2.91e-75
TRIATDRAFT_292946	179.002	-1.2568	0.0959014	174.639	7.18e-40	1.19e-38
TRIATDRAFT_297841	245.697	-1.25624	0.0970058	168.265	1.77e-38	2.81e-37
TRIATDRAFT_146906	804.065	-1.25386	0.0547156	525.668	2.47e-116	1.71e-114
TRIATDRAFT_80985	459.306	-1.25247	0.0729871	294.532	5.12e-66	1.57e-64
TRIATDRAFT_50583	38.8468	-1.25118	0.182675	48.4251	3.43e-12	1.87e-11
TRIATDRAFT_256170	4902.99	-1.25007	0.103977	140.407	2.17e-32	2.86e-31
TRIATDRAFT_82700	43.5917	-1.24947	0.203497	38.1609	6.51e-10	2.98e-09
TRIATDRAFT_87489	66.5034	-1.24802	0.155396	65.6333	5.43e-16	3.72e-15
TRIATDRAFT_297979	22187.8	-1.2474	0.0696169	311.737	9.14e-70	3.01e-68
TRIATDRAFT_53983	406.989	-1.24601	0.271344	20.5053	5.95e-06	1.89e-05
TRIATDRAFT_317063	16.6237	-1.24485	0.305923	16.895	3.95e-05	0.000114345
TRIATDRAFT_172578	744.912	-1.24431	0.064629	368.517	3.94e-82	1.61e-80
TRIATDRAFT_300451	1841.32	-1.24276	0.100909	147.734	5.42e-34	7.5e-33
TRIATDRAFT_297397	777.724	-1.23983	0.0583949	449.721	8.3e-100	4.47e-98
TRIATDRAFT_298639	1552.29	-1.23909	0.148694	67.533	2.07e-16	1.46e-15
TRIATDRAFT_44894	13.2914	-1.23822	0.303525	17.2342	3.3e-05	9.67e-05
TRIATDRAFT_255918	228.114	-1.23655	0.13052	88.7981	4.37e-21	3.83e-20
TRIATDRAFT_299411	1939.61	-1.23432	0.110574	121.354	3.2e-28	3.61e-27
TRIATDRAFT_210656	74.8604	-1.23299	0.154655	64.254	1.09e-15	7.4e-15
TRIATDRAFT_139690	2722.09	-1.23262	0.0829273	215.268	9.74e-49	2.03e-47
TRIATDRAFT_41966	235.022	-1.23168	0.105939	134.896	3.48e-31	4.35e-30
TRIATDRAFT_297121	6670.49	-1.23163	0.120331	101.79	6.17e-24	6.09e-23
TRIATDRAFT_84644	193.433	-1.231	0.0982564	158.743	2.13e-36	3.21e-35
TRIATDRAFT_39972	122.901	-1.22964	0.133084	85.7209	2.07e-20	1.76e-19
TRIATDRAFT_272281	199.713	-1.2283	0.160112	57.9794	2.65e-14	1.65e-13
TRIATDRAFT_293457	691.136	-1.22823	0.083089	215.396	9.13e-49	1.91e-47
TRIATDRAFT_161270	530.171	-1.22784	0.108844	124.866	5.45e-29	6.34e-28
TRIATDRAFT_158542	768.008	-1.22427	0.123136	96.5676	8.62e-23	8.1e-22
TRIATDRAFT_91035	12.3397	-1.22412	0.340247	13.2564	0.000271654	0.000701
TRIATDRAFT_301384	1794.52	-1.22208	0.0784768	236.929	1.84e-53	4.3e-52
TRIATDRAFT_301765	3795.66	-1.22095	0.0638941	356.239	1.86e-79	7.38e-78
TRIATDRAFT_298382	4338.64	-1.21766	0.0592957	411.46	1.76e-91	8.67e-90
TRIATDRAFT_94069	4.62409	-1.21513	0.492176	6.33482	0.011839	0.0232729
TRIATDRAFT_174226	479.297	-1.21484	0.100595	143.721	4.09e-33	5.47e-32
TRIATDRAFT_213082	17.5633	-1.21291	0.269713	20.8201	5.04e-06	1.61e-05
TRIATDRAFT_302610	230.94	-1.21212	0.175561	46.7766	7.96e-12	4.22e-11
TRIATDRAFT_31943	24.6314	-1.20986	0.21509	32.8572	9.92e-09	4.11e-08
TRIATDRAFT_24056	58.8541	-1.20985	0.148211	68.6092	1.2e-16	8.55e-16
TRIATDRAFT_297870	10850	-1.20729	0.19722	36.4334	1.58e-09	6.98e-09
TRIATDRAFT_318424	36.1503	-1.20708	0.184318	44.3085	2.8e-11	1.42e-10
TRIATDRAFT_220470	459.018	-1.20477	0.0918439	170.078	7.11e-39	1.14e-37
TRIATDRAFT_297607	1574.13	-1.20348	0.110199	116.344	4e-27	4.36e-26
TRIATDRAFT_323311	481.749	-1.20272	0.0896073	178.2	1.2e-40	2.04e-39
TRIATDRAFT_322102	223.266	-1.20062	0.096241	156.619	6.2e-36	9.23e-35
TRIATDRAFT_317357	946.111	-1.20004	0.0757334	247.016	1.16e-55	2.85e-54
TRIATDRAFT_299171	17.5573	-1.1998	0.346533	12.0801	0.00050962	0.00125938
TRIATDRAFT_256500	17.5573	-1.1998	0.346533	12.0801	0.00050962	0.00125938
TRIATDRAFT_176535	114.346	-1.19821	0.134946	79.161	5.72e-19	4.59e-18
TRIATDRAFT_174364	297.37	-1.19717	0.112259	112.542	2.72e-26	2.89e-25
TRIATDRAFT_281438	1062.07	-1.19609	0.0518916	528.926	4.84e-117	3.39e-115
TRIATDRAFT_280284	70.999	-1.19593	0.148464	66.0469	4.4e-16	3.03e-15
TRIATDRAFT_298391	4801.67	-1.19573	0.128784	83.9067	5.19e-20	4.36e-19
TRIATDRAFT_30423	419.126	-1.19292	0.074549	256.327	1.08e-57	2.79e-56
TRIATDRAFT_301086	4064.91	-1.19152	0.0686888	293.699	7.77e-66	2.37e-64
TRIATDRAFT_150924	476.332	-1.18977	0.0953988	153.648	2.76e-35	4.01e-34
TRIATDRAFT_237298	4094.4	-1.18853	0.210177	31.1222	2.42e-08	9.7e-08
TRIATDRAFT_135389	810.757	-1.18515	0.0698082	284.982	6.16e-64	1.79e-62
TRIATDRAFT_302658	1997.17	-1.18452	0.0871399	180.524	3.72e-41	6.41e-40
TRIATDRAFT_193414	513.292	-1.18433	0.0675869	307.256	8.65e-69	2.78e-67
TRIATDRAFT_34334	19.0568	-1.18319	0.286395	17.3836	3.05e-05	8.97e-05
TRIATDRAFT_41041	24.7463	-1.18303	0.258164	21.2775	3.97e-06	1.29e-05
TRIATDRAFT_137094	717.158	-1.18105	0.0887638	174.229	8.82e-40	1.46e-38
TRIATDRAFT_185558	522.206	-1.17997	0.133612	76.4511	2.26e-18	1.76e-17
TRIATDRAFT_29089	938.883	-1.17754	0.0509271	534.908	2.42e-118	1.71e-116
TRIATDRAFT_32298	60.5811	-1.1773	0.152006	61.323	4.84e-15	3.17e-14
TRIATDRAFT_145999	79.2577	-1.17701	0.182313	41.6146	1.11e-10	5.39e-10
TRIATDRAFT_158690	5.09938	-1.17685	0.483722	6.12618	0.0133194	0.0258978
TRIATDRAFT_299263	76.6222	-1.17531	0.223411	27.3608	1.69e-07	6.22e-07
TRIATDRAFT_297464	1045.91	-1.17503	0.114602	102.836	3.64e-24	3.62e-23
TRIATDRAFT_232659	310.878	-1.17272	0.19011	37.2664	1.03e-09	4.64e-09
TRIATDRAFT_300770	4261.64	-1.17215	0.297779	15.0883	0.000102597	0.000280578
TRIATDRAFT_293784	363.507	-1.1693	0.0850486	188.738	6e-43	1.07e-41
TRIATDRAFT_146790	112.695	-1.16751	0.140145	69.5554	7.43e-17	5.35e-16
TRIATDRAFT_229523	791.655	-1.16567	0.0995656	134.589	4.06e-31	5.06e-30
TRIATDRAFT_151880	4591.56	-1.16558	0.0941468	149.493	2.24e-34	3.15e-33
TRIATDRAFT_225318	6.0599	-1.16312	0.490588	5.72389	0.0167356	0.0318552
TRIATDRAFT_134980	217.863	-1.16234	0.104129	124.702	5.92e-29	6.87e-28
TRIATDRAFT_299220	37.3777	-1.1595	0.253864	20.866	4.93e-06	1.58e-05
TRIATDRAFT_79307	434.953	-1.15745	0.0933539	152.245	5.6e-35	8.03e-34
TRIATDRAFT_81214	16.9175	-1.1573	0.291908	16.0417	6.2e-05	0.000174609
TRIATDRAFT_301560	3720.65	-1.15687	0.0921548	153.813	2.54e-35	3.7e-34
TRIATDRAFT_217178	13.9833	-1.15671	0.288306	16.6208	4.56e-05	0.00013094
TRIATDRAFT_154018	36716.6	-1.15642	0.0799425	203.93	2.9e-46	5.59e-45
TRIATDRAFT_51401	74.0484	-1.15564	0.138281	71.3008	3.07e-17	2.26e-16
TRIATDRAFT_285415	1125.76	-1.15515	0.0761193	226.406	3.62e-51	8.24e-50
TRIATDRAFT_299338	310.068	-1.15474	0.10117	129.394	5.56e-30	6.65e-29
TRIATDRAFT_146823	60.305	-1.15277	0.217298	28.0596	1.18e-07	4.41e-07
TRIATDRAFT_28867	461.19	-1.15276	0.0854373	180.686	3.43e-41	5.92e-40
TRIATDRAFT_298271	538.693	-1.15152	0.0697868	271.623	5.03e-61	1.38e-59
TRIATDRAFT_315637	135.296	-1.14948	0.182642	39.0936	4.04e-10	1.89e-09
TRIATDRAFT_91844	52.5502	-1.14784	0.174277	43.9994	3.28e-11	1.66e-10
TRIATDRAFT_298112	9.08593	-1.14774	0.376051	9.56846	0.00197949	0.00445921
TRIATDRAFT_239716	536.077	-1.14664	0.0640506	321.22	7.85e-72	2.72e-70
TRIATDRAFT_301797	1144.31	-1.14043	0.0753212	225.508	5.69e-51	1.29e-49
TRIATDRAFT_292429	165.878	-1.14009	0.100175	131.142	2.3e-30	2.79e-29
TRIATDRAFT_298835	346.017	-1.13442	0.093869	145.297	1.85e-33	2.5e-32
TRIATDRAFT_301030	4522.99	-1.13394	0.0840946	177.614	1.61e-40	2.72e-39
TRIATDRAFT_90766	6.47177	-1.13378	0.419731	7.53549	0.00604953	0.0125514
TRIATDRAFT_255974	5306.49	-1.13356	0.109138	105.302	1.05e-24	1.06e-23
TRIATDRAFT_301316	95.5531	-1.12822	0.174632	41.5351	1.16e-10	5.61e-10
TRIATDRAFT_284581	245.846	-1.12682	0.147845	57.2586	3.82e-14	2.36e-13
TRIATDRAFT_270940	10.5874	-1.12668	0.34699	10.801	0.00101445	0.00239312
TRIATDRAFT_265952	2560.83	-1.12532	0.152623	53.0864	3.19e-13	1.86e-12
TRIATDRAFT_211121	947.4	-1.12457	0.0736504	230.164	5.49e-52	1.26e-50
TRIATDRAFT_300744	492.352	-1.12348	0.0864956	167.304	2.87e-38	4.52e-37
TRIATDRAFT_321298	2515.33	-1.12106	0.0378713	868.601	6.57e-191	1.16e-188
TRIATDRAFT_146044	1543.68	-1.12015	0.0792575	195.999	1.56e-44	2.87e-43
TRIATDRAFT_302588	823.461	-1.11828	0.100497	121.614	2.8e-28	3.18e-27
TRIATDRAFT_314392	46.4256	-1.11631	0.218509	26.1811	3.11e-07	1.12e-06
TRIATDRAFT_256570	11.9335	-1.11598	0.412101	7.40093	0.00651901	0.0134451
TRIATDRAFT_323045	11.9571	-1.11575	0.312643	13.1079	0.000294053	0.000753546
TRIATDRAFT_137209	555.284	-1.11471	0.141609	60.7773	6.39e-15	4.14e-14
TRIATDRAFT_169094	1309.3	-1.1146	0.0519232	457.283	1.88e-101	1.04e-99
TRIATDRAFT_194077	37.0622	-1.11296	0.18125	38.7228	4.88e-10	2.27e-09
TRIATDRAFT_132493	11.9146	-1.11258	0.321448	12.2961	0.000453908	0.00113019
TRIATDRAFT_322099	515.2	-1.11195	0.138689	63.1269	1.94e-15	1.29e-14
TRIATDRAFT_224180	9.26698	-1.11133	0.365177	9.49821	0.00205673	0.00461345
TRIATDRAFT_299224	1369.12	-1.11019	0.174291	39.6586	3.02e-10	1.43e-09
TRIATDRAFT_33537	288.896	-1.10875	0.167761	42.9533	5.61e-11	2.78e-10
TRIATDRAFT_48371	87.1269	-1.1086	0.217942	25.5474	4.32e-07	1.53e-06
TRIATDRAFT_131977	585.187	-1.10509	0.113818	92.6892	6.12e-22	5.53e-21
TRIATDRAFT_301904	902.644	-1.10483	0.0771235	202.292	6.6e-46	1.26e-44
TRIATDRAFT_316982	497.909	-1.10356	0.0959637	130.712	2.86e-30	3.45e-29
TRIATDRAFT_79473	2268.3	-1.10294	0.100667	117.489	2.24e-27	2.47e-26
TRIATDRAFT_85662	8177.84	-1.10244	0.0933913	136.178	1.82e-31	2.31e-30
TRIATDRAFT_302655	2090.09	-1.09957	0.131275	68.6123	1.2e-16	8.54e-16
TRIATDRAFT_222998	34.4803	-1.09916	0.189172	34.6025	4.04e-09	1.73e-08
TRIATDRAFT_302413	39.4504	-1.09834	0.346813	9.92885	0.00162708	0.0037234
TRIATDRAFT_297427	2517.09	-1.09705	0.160964	45.4061	1.6e-11	8.3e-11
TRIATDRAFT_87584	269.427	-1.09674	0.084328	170.327	6.28e-39	1e-37
TRIATDRAFT_215231	953.77	-1.08921	0.0668866	262.505	4.88e-59	1.31e-57
TRIATDRAFT_81139	24.7998	-1.08825	0.21616	26.0664	3.3e-07	1.18e-06
TRIATDRAFT_129518	12575.6	-1.08797	0.115794	86.2891	1.55e-20	1.33e-19
TRIATDRAFT_224301	10.1666	-1.08539	0.341944	10.3361	0.00130451	0.00302673
TRIATDRAFT_47749	319.234	-1.08118	0.13185	66.3323	3.81e-16	2.64e-15
TRIATDRAFT_145930	1769.54	-1.07901	0.165288	41.6973	1.07e-10	5.17e-10
TRIATDRAFT_189835	95.9806	-1.07694	0.152438	49.9867	1.55e-12	8.61e-12
TRIATDRAFT_300252	650.635	-1.0719	0.0826354	166.415	4.49e-38	7.04e-37
TRIATDRAFT_220212	13.1768	-1.07106	0.343036	9.91291	0.00164123	0.00375215
TRIATDRAFT_202092	7.96013	-1.07077	0.377376	8.29922	0.00396622	0.00848461
TRIATDRAFT_34593	9.48895	-1.06953	0.370031	8.5391	0.00347598	0.00750362
TRIATDRAFT_318101	470.885	-1.06724	0.198255	28.4152	9.79e-08	3.71e-07
TRIATDRAFT_304099	10.6346	-1.06598	0.331805	10.5992	0.00113135	0.00264832
TRIATDRAFT_141358	1131.36	-1.06455	0.0673774	246.518	1.49e-55	3.66e-54
TRIATDRAFT_40825	247.384	-1.06133	0.141099	55.9706	7.36e-14	4.44e-13
TRIATDRAFT_320454	848.354	-1.06094	0.0709788	221.174	5.02e-50	1.09e-48
TRIATDRAFT_321154	328.875	-1.06014	0.133144	62.5906	2.54e-15	1.68e-14
TRIATDRAFT_89216	44.586	-1.05668	0.177067	36.2026	1.78e-09	7.82e-09
TRIATDRAFT_301050	281.828	-1.05645	0.0914679	133.267	7.9e-31	9.73e-30
TRIATDRAFT_142127	913.05	-1.05519	0.0815013	165.305	7.85e-38	1.22e-36
TRIATDRAFT_297222	329.971	-1.05509	0.078249	182.352	1.49e-41	2.58e-40
TRIATDRAFT_297505	215.175	-1.05436	0.152597	47.1765	6.49e-12	3.46e-11
TRIATDRAFT_47941	318.502	-1.054	0.110862	89.5521	2.99e-21	2.64e-20
TRIATDRAFT_258956	524.601	-1.05172	0.0749861	195.984	1.57e-44	2.89e-43
TRIATDRAFT_317517	17.6064	-1.0478	0.285416	13.7043	0.000213965	0.000560682
TRIATDRAFT_182330	343.244	-1.04728	0.162175	41.0194	1.51e-10	7.25e-10
TRIATDRAFT_282959	183.196	-1.04598	0.171429	36.7719	1.33e-09	5.91e-09
TRIATDRAFT_317495	28.5571	-1.04417	0.291683	12.8096	0.00034484	0.000872373
TRIATDRAFT_129162	112.717	-1.04417	0.140135	55.6009	8.88e-14	5.34e-13
TRIATDRAFT_156340	10917	-1.04358	0.0704163	215.19	1.01e-48	2.11e-47
TRIATDRAFT_88290	396.54	-1.04317	0.0941856	121.73	2.65e-28	3e-27
TRIATDRAFT_167856	840.423	-1.04269	0.120697	73.3463	1.09e-17	8.2e-17
TRIATDRAFT_292337	32.212	-1.03856	0.204308	26.2885	2.94e-07	1.06e-06
TRIATDRAFT_53674	23.533	-1.03759	0.239217	19.1298	1.22e-05	3.74e-05
TRIATDRAFT_130852	59.8459	-1.03677	0.166357	39.2788	3.67e-10	1.72e-09
TRIATDRAFT_86553	386.585	-1.03637	0.0889072	135.296	2.85e-31	3.58e-30
TRIATDRAFT_311401	410.131	-1.03635	0.063339	270.506	8.8e-61	2.41e-59
TRIATDRAFT_161122	190.6	-1.03593	0.118976	75.5075	3.64e-18	2.8e-17
TRIATDRAFT_42070	825.33	-1.03209	0.0862627	141.397	1.32e-32	1.74e-31
TRIATDRAFT_181516	177.569	-1.02869	0.0951028	118.147	1.61e-27	1.79e-26
TRIATDRAFT_132650	595.414	-1.0274	0.12545	66.0157	4.47e-16	3.08e-15
TRIATDRAFT_29536	1467.22	-1.02722	0.151492	45.098	1.87e-11	9.65e-11
TRIATDRAFT_301311	1349.1	-1.02505	0.0775172	172.23	2.41e-39	3.93e-38
TRIATDRAFT_289308	1634.75	-1.02504	0.117444	74.7563	5.33e-18	4.07e-17
TRIATDRAFT_286578	213.049	-1.02475	0.124953	66.7283	3.12e-16	2.17e-15
TRIATDRAFT_94048	10.7022	-1.02348	0.450103	5.18096	0.0228357	0.0421393
TRIATDRAFT_241728	344.356	-1.02338	0.0712661	207.788	4.17e-47	8.21e-46
TRIATDRAFT_132631	630.579	-1.02084	0.0965479	110.376	8.11e-26	8.52e-25
TRIATDRAFT_231261	72.551	-1.01981	0.176824	33.351	7.69e-09	3.21e-08
TRIATDRAFT_302180	15986.5	-1.01853	0.134281	56.385	5.96e-14	3.63e-13
TRIATDRAFT_142446	46.869	-1.01822	0.199503	26.2182	3.05e-07	1.1e-06
TRIATDRAFT_32437	705.843	-1.01645	0.0675396	225.256	6.46e-51	1.46e-49
TRIATDRAFT_81427	81.3783	-1.01568	0.165941	37.5236	9.03e-10	4.09e-09
TRIATDRAFT_149068	158.807	-1.01561	0.117187	75.2436	4.16e-18	3.19e-17
TRIATDRAFT_281841	89.63	-1.01525	0.157403	41.6966	1.07e-10	5.17e-10
TRIATDRAFT_90976	155.765	-1.0142	0.154558	42.6907	6.41e-11	3.16e-10
TRIATDRAFT_77852	1242.36	-1.01388	0.131185	58.6541	1.88e-14	1.18e-13
TRIATDRAFT_39109	121.13	-1.01372	0.114697	78.9441	6.39e-19	5.11e-18
TRIATDRAFT_145463	889.972	-1.01263	0.0515717	385.381	8.38e-86	3.58e-84
TRIATDRAFT_301028	2004.56	-1.01082	0.110594	82.0157	1.35e-19	1.12e-18
TRIATDRAFT_134226	643.038	-1.01055	0.0962624	108.811	1.79e-25	1.85e-24
TRIATDRAFT_147373	2547.53	-1.00972	0.0908405	121.356	3.19e-28	3.61e-27
TRIATDRAFT_43203	332.251	-1.00951	0.139203	51.9003	5.84e-13	3.33e-12
TRIATDRAFT_283740	43.9835	-1.00927	0.18362	30.6236	3.13e-08	1.24e-07
TRIATDRAFT_282274	193.749	-1.00814	0.0847988	143.426	4.74e-33	6.33e-32
TRIATDRAFT_87473	13.9653	-1.00549	0.345512	8.54284	0.00346883	0.00748957
TRIATDRAFT_299956	3177.45	-1.0053	0.0707386	198.503	4.43e-45	8.29e-44
TRIATDRAFT_44738	27.6033	-1.00508	0.28543	12.4141	0.000426107	0.00106612
TRIATDRAFT_216890	130.428	-1.0048	0.141599	50.2875	1.33e-12	7.42e-12
TRIATDRAFT_289654	152.987	-1.00441	0.172174	33.7426	6.29e-09	2.65e-08
TRIATDRAFT_224400	12.3359	-1.00327	0.363623	7.68118	0.00557997	0.0116589
TRIATDRAFT_128986	1034.32	-1.00323	0.0827747	144.946	2.21e-33	2.97e-32
TRIATDRAFT_320161	11.8717	-1.00318	0.312088	10.5602	0.00115547	0.00270211
