# Supplementary material for: A comprehensive transcription factor and DNA-binding motif resource for the construction of gene regulatory networks in Botrytis cinerea and Trichoderma atroviride
Source: Comput Struct Biotechnol J. 2021 Nov 18;19:6212–28. doi: 10.1016/j.csbj.2021.11.012 (PMC8637145; doi:10.1016/j.csbj.2021.11.012)
Supplement: Supplementary data 18 [file mmc18.xlsx]

## Sheet: Bc_Upregulated
Gene ID	baseMean	log2FoldChange	lfcSE	stat	pvalue	padj
Bcin12g04330	8099.61	15.1269	1.09388	385.305	8.71e-86	9.22e-82
Bcin07g04510	7943.1	12.1052	0.674473	172.087	2.59e-39	5.49e-36
Bcin01g01260	54499	11.0215	0.566238	166.401	4.52e-38	7.98e-35
Bcin09g03630	2747.98	9.82365	0.525845	215.423	9.01e-49	3.18e-45
Bcin01g05870	17.6125	8.11699	1.30087	60.4079	7.71e-15	5.44e-12
Bcin11g06310	453.532	7.06915	0.589404	100.171	1.4e-23	1.48e-20
Bcin10g01470	1574.72	6.97125	0.735197	54.8129	1.33e-13	7.8e-11
Bcin07g02980	2965.99	6.85122	0.548885	95.5884	1.41e-22	1.36e-19
Bcin12g02920	1831.45	6.84275	0.651361	67.9917	1.64e-16	1.34e-13
Bcin04g06610	458.081	6.31998	0.736455	49.0548	2.49e-12	1.15e-09
Bcin12g06770	4171.25	6.28896	0.268709	361.82	1.13e-80	5.98e-77
Bcin01g07090	487.61	6.27173	1.05782	22.7992	1.8e-06	0.000328298
Bcin15g05700	2671.94	6.24794	0.609379	67.4492	2.16e-16	1.63e-13
Bcin12g00430	145.378	6.15472	1.05887	23.456	1.28e-06	0.000242345
Bcin12g01090	1262.18	5.82303	0.940901	25.4577	4.52e-07	9.39e-05
Bcin02g06160	338.843	5.63565	0.353237	213.542	2.32e-48	6.13e-45
Bcin13g00040	418.856	5.49557	0.859929	28.4396	9.67e-08	2.18e-05
Bcin03g07590	5159.5	5.46165	0.388189	136.301	1.71e-31	2.59e-28
Bcin09g00730	101.959	5.40407	1.28572	12.6302	0.000379574	0.0313979
Bcin02g05360	56.5778	5.38145	1.07452	19.2965	1.12e-05	0.00171725
Bcin14g03160	355.342	5.31064	1.04863	18.0149	2.19e-05	0.00317911
Bcin06g06670	8151.63	5.00482	0.608596	48.2774	3.7e-12	1.54e-09
Bcin16g01870	168.502	4.65479	0.614462	45.0185	1.95e-11	7.38e-09
Bcin02g07700	397.489	4.30981	0.368027	110.611	7.2e-26	9.53e-23
Bcin02g04350	3045.91	4.30184	0.889073	17.8674	2.37e-05	0.00334357
Bcin11g04460	5159.19	4.2932	0.558385	45.1804	1.8e-11	7.05e-09
Bcin02g01230	3927.21	4.13801	0.772539	22.2382	2.41e-06	0.000418016
Bcin05g08390	154.097	4.10984	0.381862	101.41	7.48e-24	8.8e-21
Bcin11g00390	1855.36	3.99351	0.490591	52.2813	4.81e-13	2.68e-10
Bcin12g02050	6092.09	3.89852	0.541407	41.1115	1.44e-10	5.25e-08
Bcin02g07630	2661.84	3.7767	0.959234	12.4267	0.000423249	0.0331952
Bcin04g06600	63.7082	3.7393	0.623625	31.3544	2.15e-08	6.15e-06
Bcin03g05550	55.7787	3.65279	0.927981	13.0593	0.000301786	0.0267993
Bcin13g05670	467.773	3.60244	0.895754	13.2144	0.000277801	0.0256687
Bcin05g06280	1207.96	3.58127	0.601354	29.0346	7.11e-08	1.71e-05
Bcin05g03600	62.3921	3.5446	0.903774	13.0472	0.000303732	0.0267993
Bcin02g07640	2397.57	3.4218	0.892041	12.1865	0.000481362	0.0364679
Bcin05g07190	4006.84	3.40698	0.904689	11.7583	0.000605713	0.0435596
Bcin05g02850	3114.07	3.3274	0.624091	23.7514	1.1e-06	0.000214929
Bcin13g03590	1408.68	3.28962	0.568631	28.106	1.15e-07	2.53e-05
Bcin06g00024	206.491	3.28536	0.721481	17.5578	2.79e-05	0.00373543
Bcin08g00930	25.022	3.23906	0.719097	18.9381	1.35e-05	0.00201362
Bcin14g01490	1392.56	3.2224	0.760728	15.142	9.97e-05	0.0112323
Bcin12g06180	10988.4	3.21592	0.858668	11.8266	0.000583906	0.0426372
Bcin06g01900	11.4468	3.20021	0.794802	16.5426	4.76e-05	0.00582227
Bcin07g04950	3572.04	3.17067	0.419534	48.4328	3.42e-12	1.51e-09
Bcin03g08170	7884.7	3.15531	0.457753	40.2997	2.18e-10	7.69e-08
Bcin03g07790	28.8456	3.09319	0.729579	16.4041	5.12e-05	0.00608813
Bcin08g04600	401.722	3.08156	0.467342	37.4895	9.19e-10	3.14e-07
Bcin07g03190	570.67	3.03403	0.525579	28.7079	8.42e-08	1.94e-05
Bcin12g00520	1072.78	3.0133	0.789015	12.5331	0.000399809	0.0321758
Bcin03g07680	29.7996	2.97436	0.691108	17.0107	3.72e-05	0.00472695
Bcin15g00040	25.6162	2.93741	0.681407	17.4186	3e-05	0.00396884
Bcin04g06510	231.309	2.90706	0.360648	57.9907	2.63e-14	1.74e-11
Bcin05g04960	205.331	2.89369	0.385524	50.1633	1.41e-12	7.13e-10
Bcin08g04070	2923.09	2.86636	0.469866	32.3824	1.27e-08	3.72e-06
Bcin03g04480	946.167	2.85574	0.64895	16.8738	3.99e-05	0.0049763
Bcin04g06500	33.7184	2.84774	0.407364	50.3713	1.27e-12	6.74e-10
Bcin07g03430	2505.37	2.76091	0.472557	29.9651	4.4e-08	1.14e-05
Bcin13g04360	1763.25	2.63737	0.477483	27.0592	1.97e-07	4.18e-05
Bcin06g07580	54.5578	2.58866	0.645847	14.725	0.000124389	0.0131703
Bcin07g00560	102.538	2.56793	0.656956	13.7819	0.00020531	0.019584
Bcin01g05890	6755.93	2.52359	0.256615	86.5446	1.37e-20	1.21e-17
Bcin11g03640	223.537	2.4678	0.579442	16.4221	5.07e-05	0.00608813
Bcin01g04920	213.809	2.40796	0.419001	30.2293	3.84e-08	1.02e-05
Bcin01g07760	2190.92	2.37868	0.325947	48.2386	3.77e-12	1.54e-09
Bcin08g03460	1464.77	2.33419	0.44883	24.568	7.17e-07	0.000143306
Bcin14g01690	28.3807	2.32558	0.594987	14.6119	0.000132079	0.0137843
Bcin01g00180	765.764	2.27686	0.562673	14.9389	0.000111052	0.0123771
Bcin09g03840	34.0624	2.20155	0.515049	17.6768	2.62e-05	0.00364734
Bcin01g07920	3082.51	2.18802	0.389609	28.9409	7.46e-08	1.76e-05
Bcin02g01350	915.221	2.14951	0.553283	13.895	0.000193307	0.0186067
Bcin01g10270	343.67	2.10601	0.482564	17.6415	2.67e-05	0.00366743
Bcin07g06820	708.782	2.0751	0.37088	29.0496	7.05e-08	1.71e-05
Bcin03g01620	330.082	2.03445	0.513428	14.6017	0.000132792	0.0137843
Bcin10g00740	4583.39	2.0188	0.438056	19.7094	9.02e-06	0.00142478
Bcin01g04910	1931.16	2.01189	0.476921	16.5318	4.78e-05	0.00582227
Bcin06g03820	214.716	2.00447	0.329399	34.8997	3.47e-09	1.11e-06
Bcin10g00430	1184.98	1.99602	0.431164	19.943	7.98e-06	0.00127994
Bcin02g08760	369.012	1.95984	0.457509	17.1657	3.43e-05	0.0044234
Bcin04g02250	876.666	1.94576	0.252549	55.6879	8.49e-14	5.29e-11
Bcin09g04450	759.502	1.93244	0.309925	36.4306	1.58e-09	5.23e-07
Bcin10g05840	190.754	1.91739	0.526074	12.4733	0.000412813	0.0328637
Bcin01g00640	454.463	1.89219	0.335974	29.8677	4.63e-08	1.17e-05
Bcin01g05860	39.363	1.87316	0.404662	21.1065	4.34e-06	0.000741949
Bcin01g04880	3181.52	1.85926	0.371906	23.4504	1.28e-06	0.000242345
Bcin13g00050	4164.58	1.85739	0.49561	13.1742	0.000283824	0.0259063
Bcin16g01040	549.477	1.82131	0.366197	23.3281	1.37e-06	0.000253726
Bcin07g00230	166.209	1.79377	0.399277	19.2095	1.17e-05	0.00177169
Bcin02g03270	1466.13	1.78222	0.504864	11.7486	0.00060888	0.0435596
Bcin03g00500	33675.3	1.77503	0.309819	30.9442	2.66e-08	7.4e-06
Bcin04g06310	4164.48	1.75114	0.495317	11.803	0.000591356	0.0428855
Bcin02g01870	828.899	1.7489	0.488453	12.1192	0.000499049	0.0372108
Bcin10g03040	116.917	1.74108	0.371716	21.0475	4.48e-06	0.000752997
Bcin09g06050	1407.86	1.70849	0.482086	11.8937	0.000563254	0.0414148
Bcin08g04060	1203.4	1.69294	0.408466	16.2974	5.41e-05	0.00629919
Bcin01g06010	3681.75	1.64603	0.357531	20.1482	7.17e-06	0.00117413
Bcin09g06320	71.0009	1.63046	0.425106	14.2456	0.000160434	0.0160524
Bcin06g03810	24.0743	1.61051	0.452388	12.6719	0.000371192	0.0309842
Bcin12g01870	3393.83	1.59163	0.427634	13.2077	0.000278797	0.0256687
Bcin09g02540	845.13	1.56203	0.397004	14.7952	0.000119843	0.0130434
Bcin08g06110	6601.16	1.55788	0.389078	15.3114	9.12e-05	0.010379
Bcin11g05080	2843.24	1.52043	0.313192	22.5648	2.03e-06	0.000358527
Bcin06g05270	267.89	1.46911	0.34416	17.5581	2.79e-05	0.00373543
Bcin01g04890	4300.21	1.41486	0.309359	20.1372	7.21e-06	0.00117413
Bcin08g04460	174.051	1.40872	0.395751	12.2778	0.000458385	0.0351694
Bcin16g01010	116.005	1.36479	0.390191	11.9478	0.000547114	0.0405094
Bcin06g00365	305.921	1.36439	0.384553	12.1833	0.000482198	0.0364679
Bcin13g05300	195.621	1.31892	0.362417	12.8935	0.000329725	0.0286158
Bcin09g05940	416.348	1.31732	0.314794	16.9938	3.75e-05	0.00472695
Bcin14g00270	109.725	1.28136	0.353829	12.8093	0.000344907	0.029215
Bcin08g01550	21250.9	1.27344	0.353024	12.611	0.000383478	0.0314749
Bcin07g06810	410.573	1.25367	0.289988	18.2071	1.98e-05	0.00291382
Bcin06g07430	12811.8	1.24499	0.342219	12.8446	0.000338447	0.028899
Bcin12g01340	1364.17	1.24366	0.339231	13.0534	0.000302737	0.0267993
Bcin01g04900	6751.64	1.24311	0.34581	12.5442	0.000397434	0.0321758
Bcin01g02320	232.685	1.24171	0.289634	17.9862	2.23e-05	0.00318369
Bcin07g06800	934.561	1.22113	0.319631	14.1913	0.000165134	0.0163406
Bcin15g04190	1260.12	1.20021	0.248585	22.7068	1.89e-06	0.000338627
Bcin05g04300	1165.85	1.19579	0.213527	30.576	3.21e-08	8.72e-06
Bcin07g00060	1180.83	1.18035	0.317616	13.4497	0.000245041	0.0231651
Bcin03g06850	973.859	1.17788	0.302634	14.7622	0.000121958	0.0130434
Bcin04g01420	1300.46	1.12675	0.304787	13.3451	0.000259098	0.0242772
Bcin03g06890	285.268	1.12462	0.316898	12.3217	0.000447716	0.0346016
Bcin07g02930	1373.06	1.12333	0.292304	14.4165	0.000146513	0.0149161
Bcin14g03150	325.495	1.06472	0.296465	12.6696	0.000371646	0.0309842
Bcin01g10810	23437.2	1.03509	0.203286	25.3903	4.68e-07	9.53e-05
Bcin01g10780	1102.51	1.02435	0.229341	19.5791	9.65e-06	0.00150284

## Sheet: Bc_Dnregulated
Gene ID	baseMean	log2FoldChange	lfcSE	stat	pvalue	padj
Bcin01g01270	19.3006	-2.01386	0.548561	14.2424	0.000160706	0.0160524
Bcin09g06750	360.214	-1.35382	0.379426	12.3448	0.000442215	0.0344277
Bcin05g08230	411.768	-1.222	0.323717	13.908	0.000191975	0.0186067
Bcin09g01060	949.152	-1.143	0.192855	34.3896	4.51e-09	1.4e-06
Bcin07g01090	1118.19	-1.00786	0.282237	12.5269	0.000401134	0.0321758

## Sheet: Ta_Upregulated
Gene ID	baseMean	log2FoldChange	lfcSE	stat	pvalue	padj
TRIATDRAFT_37996	2153.04	8.80803	0.893503	52.7826	3.7259e-13	8.15021e-11
TRIATDRAFT_90749	168.771	8.58934	1.39089	28.6049	8.87577e-08	3.9503e-06
TRIATDRAFT_43400	989.556	7.92915	1.57787	14.1105	0.000172379	0.00224902
TRIATDRAFT_217812	2882.86	7.20462	0.921614	36.0125	1.96059e-09	1.53869e-07
TRIATDRAFT_259624	9.70083	6.86096	1.5764	18.5804	1.62885e-05	0.00031837
TRIATDRAFT_43714	13551.5	6.7694	1.47507	12.7301	0.000359812	0.00412399
TRIATDRAFT_147012	10667.5	6.75535	1.42718	13.5639	0.000230577	0.00284582
TRIATDRAFT_44478	37.5664	6.33075	1.8119	9.043	0.00263703	0.019811
TRIATDRAFT_31414	187.674	6.19973	1.51269	11.1142	0.000856708	0.00822771
TRIATDRAFT_90842	191.315	5.18127	0.911269	23.7909	1.0739e-06	3.35584e-05
TRIATDRAFT_77728	2686.25	4.97007	1.33416	9.93594	0.00162083	0.0135258
TRIATDRAFT_290072	33.2033	4.93946	0.9946	22.0683	2.63121e-06	7.08154e-05
TRIATDRAFT_50865	8.16752	4.78876	1.38347	14.4345	0.000145116	0.0019477
TRIATDRAFT_40863	90.6779	4.6252	1.12718	12.9871	0.00031365	0.00367689
TRIATDRAFT_308026	30.5585	4.60137	0.963542	20.4496	6.12225e-06	0.000140498
TRIATDRAFT_49166	61.0692	4.47873	0.780821	27.9293	1.25829e-07	5.3902e-06
TRIATDRAFT_80503	43.2557	4.29384	0.994418	15.6071	7.79633e-05	0.00117013
TRIATDRAFT_216948	2723.22	4.21168	0.985509	14.0604	0.000177032	0.00230097
TRIATDRAFT_50602	5.95283	4.17175	1.48608	8.29342	0.00397889	0.0271447
TRIATDRAFT_33651	142.055	4.11069	0.980697	13.9664	0.000186108	0.00239771
TRIATDRAFT_200517	16.4172	4.0854	1.25992	9.32161	0.00226467	0.0176387
TRIATDRAFT_219831	105.163	4.08526	1.08966	11.2075	0.000814661	0.00790145
TRIATDRAFT_93333	13.6842	3.81361	0.988831	14.7286	0.000124148	0.00171325
TRIATDRAFT_54499	48.6589	3.79576	0.977246	12.7212	0.000361525	0.00413439
TRIATDRAFT_90330	8.75849	3.67888	1.16383	9.96167	0.00159833	0.0133706
TRIATDRAFT_33143	48.7744	3.66299	0.573995	38.4203	5.70346e-10	5.80568e-08
TRIATDRAFT_293802	266.577	3.43119	0.976688	10.2774	0.00134671	0.0117634
TRIATDRAFT_319817	36.5957	3.36255	0.758349	17.7721	2.49013e-05	0.000457162
TRIATDRAFT_224393	30.3198	3.3474	0.772698	17.2546	3.26906e-05	0.000565811
TRIATDRAFT_131190	856.778	3.29635	1.11481	7.32904	0.00678491	0.0411729
TRIATDRAFT_50472	100.863	3.2817	0.673247	20.6075	5.63734e-06	0.000131125
TRIATDRAFT_34403	246.091	3.09912	0.500477	33.342	7.72954e-09	4.99795e-07
TRIATDRAFT_297129	4710.41	3.06606	0.918425	9.52309	0.00202902	0.0161283
TRIATDRAFT_224184	718.604	3.04655	0.868147	10.5636	0.00115338	0.0104752
TRIATDRAFT_297710	124.691	3.00109	0.62473	20.3249	6.53463e-06	0.000147855
TRIATDRAFT_33348	520.36	2.94926	0.933988	8.62689	0.00331237	0.0235834
TRIATDRAFT_90021	139.132	2.92892	0.593779	21.5028	3.53304e-06	8.92461e-05
TRIATDRAFT_233892	34.7451	2.90535	0.683085	16.8029	4.14707e-05	0.000681087
TRIATDRAFT_83848	11.2507	2.86868	0.926919	9.38498	0.0021877	0.0171474
TRIATDRAFT_271305	13.1838	2.82051	0.965136	8.15357	0.00429764	0.0288974
TRIATDRAFT_31590	39.2131	2.80112	0.783039	11.678	0.00063243	0.00647611
TRIATDRAFT_94134	62.4311	2.78637	0.686741	14.8366	0.000117236	0.00163099
TRIATDRAFT_186794	28.5497	2.76258	0.502876	30.6428	3.10181e-08	1.5787e-06
TRIATDRAFT_77441	352.669	2.75824	0.744597	12.0855	0.000508145	0.0054704
TRIATDRAFT_262275	45.2081	2.7341	0.91309	8.06382	0.00451579	0.0300498
TRIATDRAFT_139683	1142.26	2.72824	0.69033	13.7504	0.000208779	0.00262082
TRIATDRAFT_44548	3098.64	2.7274	0.209335	150.185	1.57964e-34	4.06007e-31
TRIATDRAFT_314979	160.154	2.71214	0.507752	25.6191	4.15904e-07	1.52168e-05
TRIATDRAFT_149070	57.4275	2.70854	0.598538	18.8793	1.39258e-05	0.000278544
TRIATDRAFT_297887	4247.23	2.67749	0.517817	23.6171	1.17538e-06	3.60717e-05
TRIATDRAFT_179435	48.1917	2.66092	0.56643	20.7416	5.25614e-06	0.000124885
TRIATDRAFT_52551	111.794	2.65998	0.552536	20.9942	4.60669e-06	0.000111701
TRIATDRAFT_156569	63.9705	2.6546	0.817535	9.51296	0.00204026	0.0161726
TRIATDRAFT_48567	1019.87	2.63715	0.273297	83.3431	6.898e-20	6.44712e-17
TRIATDRAFT_80101	9.58237	2.59084	0.841112	9.61849	0.00192628	0.0154721
TRIATDRAFT_255346	36.4543	2.57597	0.893595	7.59085	0.00586652	0.0369694
TRIATDRAFT_44551	35.4389	2.55038	0.589589	17.7529	2.51536e-05	0.00046097
TRIATDRAFT_290277	155.141	2.54281	0.385336	40.2232	2.2654e-10	2.53159e-08
TRIATDRAFT_81501	208.233	2.52429	0.374611	41.585	1.12855e-10	1.38126e-08
TRIATDRAFT_43258	56.3047	2.50158	0.614039	15.4381	8.52512e-05	0.00126292
TRIATDRAFT_28947	115.299	2.49869	0.438466	30.0545	4.20073e-08	2.04631e-06
TRIATDRAFT_318674	66.2036	2.49273	0.664412	12.9516	0.000319647	0.00373019
TRIATDRAFT_288239	36.2385	2.37	0.616413	13.9499	0.000187746	0.00241579
TRIATDRAFT_292211	21.763	2.36243	0.68779	11.3687	0.000746926	0.0073485
TRIATDRAFT_46128	119.098	2.35415	0.485029	21.8358	2.97004e-06	7.78954e-05
TRIATDRAFT_313289	72.0065	2.32359	0.612854	13.3609	0.000256926	0.00312241
TRIATDRAFT_262276	55.4079	2.31388	0.830087	7.15686	0.00746777	0.0439474
TRIATDRAFT_29931	72.6765	2.29248	0.528697	17.6043	2.71973e-05	0.000490972
TRIATDRAFT_239674	73.899	2.28931	0.52263	18.0268	2.17817e-05	0.000403491
TRIATDRAFT_302305	1725.07	2.27344	0.619596	12.2741	0.00045929	0.00503944
TRIATDRAFT_261121	12.7588	2.2459	0.79815	7.80428	0.00521227	0.0337665
TRIATDRAFT_84128	24.8179	2.22396	0.699919	9.67099	0.001872	0.0151728
TRIATDRAFT_88456	490.455	2.21816	0.34654	37.7832	7.90595e-10	7.45698e-08
TRIATDRAFT_45408	1454.79	2.2142	0.275759	59.2478	1.39015e-14	4.33096e-12
TRIATDRAFT_292375	913.831	2.20933	0.347777	37.1145	1.11395e-09	9.87287e-08
TRIATDRAFT_55143	238.227	2.20046	0.347336	37.4246	9.50137e-10	8.74912e-08
TRIATDRAFT_185055	82.0773	2.18934	0.545811	15.0178	0.000106504	0.00151239
TRIATDRAFT_298359	109.874	2.17939	0.470852	20.0531	7.53217e-06	0.000165466
TRIATDRAFT_78228	46.1621	2.12609	0.657961	9.85686	0.001692	0.014006
TRIATDRAFT_289607	64.3758	2.07342	0.388033	27.7151	1.40559e-07	5.87906e-06
TRIATDRAFT_146895	5376.06	2.04573	0.281202	49.0528	2.49169e-12	4.49422e-10
TRIATDRAFT_300080	769.84	2.02612	0.291878	44.9363	2.03546e-11	2.79021e-09
TRIATDRAFT_83650	35.4125	2.01328	0.443026	20.4204	6.21649e-06	0.000142342
TRIATDRAFT_318581	148.061	1.99721	0.592496	10.6499	0.00110075	0.0101405
TRIATDRAFT_222577	28.222	1.98495	0.596517	10.7705	0.00103133	0.00964029
TRIATDRAFT_87599	229.144	1.97877	0.40015	22.9841	1.63347e-06	4.77095e-05
TRIATDRAFT_300786	7638.34	1.94849	0.26626	49.9504	1.57681e-12	3.05871e-10
TRIATDRAFT_87663	39.7841	1.94428	0.587805	10.4903	0.00120005	0.0107958
TRIATDRAFT_300714	30.967	1.94157	0.691983	7.48684	0.00621515	0.0385392
TRIATDRAFT_77850	45.1533	1.93323	0.477235	15.8859	6.72784e-05	0.00104013
TRIATDRAFT_298116	4587.31	1.92496	0.642139	8.39138	0.00377004	0.0259958
TRIATDRAFT_77531	78.565	1.91106	0.555885	11.2089	0.000814049	0.00790145
TRIATDRAFT_38807	45.8959	1.90115	0.652588	8.10312	0.00441892	0.0295006
TRIATDRAFT_43222	87.384	1.89873	0.393697	22.3784	2.23883e-06	6.15438e-05
TRIATDRAFT_295477	29.2053	1.87514	0.509889	13.2793	0.000268358	0.00323067
TRIATDRAFT_45317	391.33	1.87332	0.405839	20.0418	7.57688e-06	0.000166094
TRIATDRAFT_54145	14.7329	1.86638	0.689364	7.24147	0.00712387	0.0424091
TRIATDRAFT_40648	896.688	1.83258	0.233513	58.2317	2.32994e-14	6.84404e-12
TRIATDRAFT_90252	58.7992	1.80946	0.521893	11.5783	0.000667268	0.00676547
TRIATDRAFT_281501	23.253	1.80599	0.550379	10.6266	0.00111472	0.0102143
TRIATDRAFT_225318	21.5849	1.80228	0.605009	8.70922	0.00316605	0.0227783
TRIATDRAFT_41892	67.772	1.7958	0.618674	8.04025	0.00457492	0.0303575
TRIATDRAFT_288190	1460.58	1.73747	0.326841	26.7407	2.32669e-07	9.09534e-06
TRIATDRAFT_300451	9047.89	1.73261	0.272529	38.2142	6.33902e-10	6.20681e-08
TRIATDRAFT_261590	25.1249	1.73226	0.540781	10.0672	0.0015093	0.012888
TRIATDRAFT_184861	22.8605	1.72517	0.541281	10.0124	0.0015549	0.0131454
TRIATDRAFT_133896	156.309	1.7184	0.357096	22.2491	2.39473e-06	6.53057e-05
TRIATDRAFT_39934	216.899	1.71436	0.378266	19.5786	9.65458e-06	0.000204657
TRIATDRAFT_129373	283.811	1.71066	0.379357	19.3791	1.07173e-05	0.000222146
TRIATDRAFT_246793	1843.88	1.70724	0.529828	9.83471	0.0017125	0.0141415
TRIATDRAFT_43329	721.232	1.70395	0.284889	34.0291	5.42941e-09	3.69667e-07
TRIATDRAFT_45260	94.4947	1.69716	0.55067	9.08567	0.00257619	0.0194892
TRIATDRAFT_52592	166.373	1.66718	0.389708	17.5207	2.84202e-05	0.000509038
TRIATDRAFT_44481	1075.94	1.66408	0.170468	91.2734	1.25131e-21	1.42942e-18
TRIATDRAFT_80032	65.9854	1.65005	0.522704	9.62691	0.00191746	0.0154252
TRIATDRAFT_46148	328.454	1.64233	0.208558	60.0866	9.07722e-15	3.01041e-12
TRIATDRAFT_250440	275.97	1.64167	0.328587	23.9505	9.88465e-07	3.12689e-05
TRIATDRAFT_48371	319.811	1.64147	0.454343	12.4446	0.000419193	0.00465916
TRIATDRAFT_291343	193.31	1.64039	0.363575	19.4946	1.00883e-05	0.000211237
TRIATDRAFT_220695	2603.99	1.63845	0.570151	7.85206	0.00507629	0.0331201
TRIATDRAFT_50845	31.5053	1.62372	0.410453	15.6627	7.57043e-05	0.00114367
TRIATDRAFT_129780	480.578	1.60905	0.387148	16.5126	4.83268e-05	0.000779981
TRIATDRAFT_293585	70.9907	1.59865	0.544414	8.34441	0.00386875	0.0264855
TRIATDRAFT_80336	226.45	1.58205	0.430171	12.9749	0.000315702	0.00369253
TRIATDRAFT_36137	27.8123	1.55515	0.579501	7.05354	0.00791086	0.0461063
TRIATDRAFT_314651	389.59	1.54943	0.422784	12.8762	0.000332785	0.00386084
TRIATDRAFT_319771	112.892	1.53774	0.36794	16.9613	3.81492e-05	0.000639824
TRIATDRAFT_80072	839.95	1.53589	0.167646	81.0175	2.23732e-19	1.76938e-16
TRIATDRAFT_314204	563.931	1.52396	0.367503	16.4909	4.88841e-05	0.000786506
TRIATDRAFT_90319	55.2544	1.52157	0.380877	15.6794	7.50377e-05	0.00113953
TRIATDRAFT_214997	27.1008	1.51992	0.457348	11.0419	0.000890764	0.00848743
TRIATDRAFT_293848	127.098	1.51028	0.438955	11.4311	0.000722251	0.00716053
TRIATDRAFT_154787	3275.39	1.51024	0.277911	28.2993	1.03936e-07	4.54708e-06
TRIATDRAFT_296905	48148.3	1.50364	0.217996	45.5714	1.47172e-11	2.19286e-09
TRIATDRAFT_33882	79.6193	1.49631	0.392484	14.1327	0.000170353	0.00223108
TRIATDRAFT_212010	2631.57	1.48682	0.550457	6.99556	0.00817119	0.0471613
TRIATDRAFT_300026	1679.03	1.48639	0.257948	31.8852	1.63554e-08	9.04034e-07
TRIATDRAFT_88236	970.48	1.48174	0.278401	27.2534	1.78465e-07	7.28094e-06
TRIATDRAFT_49167	252.212	1.47482	0.265685	29.8463	4.67686e-08	2.24686e-06
TRIATDRAFT_137800	3312.54	1.47373	0.228191	40.0675	2.45337e-10	2.66893e-08
TRIATDRAFT_220221	185.201	1.46922	0.230886	39.6215	3.08272e-10	3.26737e-08
TRIATDRAFT_291204	64.7554	1.46866	0.459189	9.94134	0.00161608	0.0134971
TRIATDRAFT_93963	699.703	1.46803	0.160549	81.2234	2.01591e-19	1.72713e-16
TRIATDRAFT_177332	47.0979	1.46787	0.507081	8.22292	0.00413646	0.0280151
TRIATDRAFT_52101	683.003	1.46371	0.29237	24.1393	8.96146e-07	2.89726e-05
TRIATDRAFT_49156	373.373	1.45947	0.26074	30.3245	3.65473e-08	1.81518e-06
TRIATDRAFT_315637	1447.43	1.45414	0.532357	7.16708	0.00742536	0.0437229
TRIATDRAFT_85011	175.255	1.45326	0.537997	7.04247	0.00795991	0.0463134
TRIATDRAFT_154515	290.13	1.45138	0.390651	13.3276	0.000261522	0.00316319
TRIATDRAFT_48067	40.1822	1.44405	0.385548	13.9388	0.000188861	0.0024271
TRIATDRAFT_168477	132.83	1.4359	0.433667	10.6225	0.00111718	0.0102173
TRIATDRAFT_300716	3955.42	1.43288	0.316163	19.7537	8.80931e-06	0.000190671
TRIATDRAFT_88442	31.8454	1.43213	0.539934	6.92983	0.00847699	0.0483451
TRIATDRAFT_216621	1329.96	1.43102	0.272662	26.5331	2.59062e-07	1.00128e-05
TRIATDRAFT_143500	99044	1.42864	0.127878	120.035	6.21603e-28	9.12957e-25
TRIATDRAFT_30477	1547.82	1.42617	0.304276	21.1622	4.22008e-06	0.000103056
TRIATDRAFT_297374	30.6929	1.42595	0.512408	7.64385	0.00569663	0.0360857
TRIATDRAFT_159580	10915.9	1.41949	0.164436	71.7346	2.46181e-17	1.26549e-14
TRIATDRAFT_302814	32849.1	1.41366	0.161094	74.1243	7.335e-18	4.18951e-15
TRIATDRAFT_47858	57322.4	1.4104	0.165639	69.7955	6.57818e-17	3.0741e-14
TRIATDRAFT_177455	3482.81	1.40867	0.240251	33.1171	8.6771e-09	5.57558e-07
TRIATDRAFT_80040	284.736	1.40759	0.336879	16.9215	3.89586e-05	0.000651274
TRIATDRAFT_233320	1585.89	1.40636	0.227618	36.8468	1.27787e-09	1.10236e-07
TRIATDRAFT_88379	5261.97	1.39924	0.119563	132.218	1.34066e-30	2.29722e-27
TRIATDRAFT_84221	216.238	1.39442	0.19772	49.0662	2.47468e-12	4.49422e-10
TRIATDRAFT_302818	20121.9	1.38566	0.0989097	189.326	4.46114e-43	2.29325e-39
TRIATDRAFT_45276	34.385	1.38323	0.426088	10.4604	0.00121963	0.010913
TRIATDRAFT_189389	107.08	1.37649	0.293029	21.6673	3.24267e-06	8.35536e-05
TRIATDRAFT_49329	952.074	1.37334	0.215762	39.2341	3.75924e-10	3.94375e-08
TRIATDRAFT_161168	763.581	1.36214	0.333502	16.1172	5.95417e-05	0.000936007
TRIATDRAFT_89596	3508.89	1.35811	0.222159	36.1026	1.87201e-09	1.48047e-07
TRIATDRAFT_145909	64456.9	1.34794	0.213402	38.5275	5.39865e-10	5.55035e-08
TRIATDRAFT_236267	201.565	1.34736	0.232479	32.9599	9.4079e-09	5.86198e-07
TRIATDRAFT_89974	70.263	1.34479	0.465585	8.1226	0.00437168	0.0292975
TRIATDRAFT_282317	73.5181	1.34404	0.351144	14.3718	0.000150035	0.00200174
TRIATDRAFT_283182	138.659	1.3418	0.359776	13.5178	0.000236305	0.00290257
TRIATDRAFT_287819	596.988	1.34008	0.321228	16.8582	4.02781e-05	0.000668981
TRIATDRAFT_315146	220.239	1.33844	0.273211	23.4492	1.28254e-06	3.85549e-05
TRIATDRAFT_16265	8116.85	1.33831	0.212552	38.3134	6.0246e-10	6.07244e-08
TRIATDRAFT_145930	7396.94	1.32983	0.160769	66.1879	4.09912e-16	1.62089e-13
TRIATDRAFT_38412	34.9334	1.32429	0.480085	7.52051	0.00610003	0.0378999
TRIATDRAFT_314988	44.5604	1.31241	0.477462	7.40793	0.00649371	0.0397629
TRIATDRAFT_34271	2089.25	1.30237	0.271384	22.3118	2.31776e-06	6.33747e-05
TRIATDRAFT_161123	136.697	1.29881	0.396128	10.4932	0.00119815	0.0107958
TRIATDRAFT_291077	21972.3	1.29766	0.211235	36.5381	1.49713e-09	1.24129e-07
TRIATDRAFT_289606	54.7618	1.29587	0.385728	11.172	0.000830429	0.00799405
TRIATDRAFT_298060	4052.89	1.28856	0.234654	29.2236	6.44898e-08	2.99292e-06
TRIATDRAFT_285140	199.625	1.28464	0.448062	7.99836	0.00468198	0.0309552
TRIATDRAFT_261131	145.301	1.28413	0.31151	16.6406	4.51731e-05	0.000734849
TRIATDRAFT_44429	563.559	1.28151	0.353854	12.7202	0.000361733	0.00413439
TRIATDRAFT_189857	237.865	1.28086	0.464796	7.37768	0.00660384	0.0402693
TRIATDRAFT_93880	339.805	1.27969	0.339021	13.8749	0.000195388	0.00248612
TRIATDRAFT_46082	1178.91	1.2663	0.240728	26.8981	2.14467e-07	8.54625e-06
TRIATDRAFT_299189	14055.3	1.26579	0.166568	56.0075	7.21942e-14	1.90315e-11
TRIATDRAFT_79986	93.6856	1.26494	0.446465	7.82489	0.00515315	0.0335313
TRIATDRAFT_31624	6722.46	1.25647	0.138653	79.7254	4.30233e-19	3.15945e-16
TRIATDRAFT_300780	1403.26	1.25619	0.195692	40.0573	2.46618e-10	2.66893e-08
TRIATDRAFT_31864	360.238	1.25396	0.286413	18.6649	1.55823e-05	0.000306899
TRIATDRAFT_316211	236.812	1.2526	0.31531	15.3851	8.76764e-05	0.00129141
TRIATDRAFT_53493	1830.16	1.25092	0.322338	14.6171	0.000131711	0.00179353
TRIATDRAFT_233988	1085.53	1.25056	0.232896	28.0445	1.1856e-07	5.12147e-06
TRIATDRAFT_90220	229.278	1.24956	0.275277	20.1806	7.04639e-06	0.000156805
TRIATDRAFT_268974	26419.1	1.24727	0.22071	30.9903	2.59322e-08	1.34651e-06
TRIATDRAFT_48521	5743.1	1.24656	0.147738	69.159	9.08373e-17	4.06043e-14
TRIATDRAFT_133007	2653.3	1.24316	0.233704	27.4887	1.58013e-07	6.55053e-06
TRIATDRAFT_302952	59255.6	1.24212	0.232322	27.7452	1.38392e-07	5.84832e-06
TRIATDRAFT_216890	935.601	1.22764	0.236182	26.2985	2.92521e-07	1.118e-05
TRIATDRAFT_298651	3425.61	1.22592	0.276442	19.1155	1.23043e-05	0.000250496
TRIATDRAFT_292337	243.999	1.22371	0.329754	13.4579	0.000243979	0.00297903
TRIATDRAFT_307550	529.674	1.22248	0.186745	41.8939	9.63609e-11	1.20815e-08
TRIATDRAFT_299540	12378.8	1.21839	0.0900306	178.199	1.19872e-40	4.10802e-37
TRIATDRAFT_90126	3513.14	1.21804	0.239274	25.2021	5.16254e-07	1.80899e-05
TRIATDRAFT_43598	481.719	1.20566	0.406121	8.57907	0.00340049	0.0240443
TRIATDRAFT_297095	644.084	1.20475	0.343936	11.9398	0.00054947	0.00582982
TRIATDRAFT_81358	87.2248	1.20208	0.353872	11.381	0.000741989	0.00733499
TRIATDRAFT_290197	78.7919	1.20108	0.304152	15.3968	8.71346e-05	0.00128527
TRIATDRAFT_302820	8152.18	1.19565	0.140919	70.0791	5.69738e-17	2.78927e-14
TRIATDRAFT_298910	693.323	1.19497	0.28513	17.1109	3.52602e-05	0.000603179
TRIATDRAFT_299408	506.786	1.18961	0.221025	28.3604	1.00705e-07	4.42457e-06
TRIATDRAFT_298114	8188.56	1.18782	0.0973986	144.948	2.20427e-33	4.53242e-30
TRIATDRAFT_301229	1290.37	1.18359	0.229922	25.8431	3.70332e-07	1.36465e-05
TRIATDRAFT_216336	2395.08	1.1801	0.201115	33.5502	6.94492e-09	4.66671e-07
TRIATDRAFT_297484	3072.52	1.1792	0.19026	37.4185	9.53118e-10	8.74912e-08
TRIATDRAFT_81097	7030.2	1.17536	0.217211	28.5133	9.30549e-08	4.12369e-06
TRIATDRAFT_53730	118.74	1.17264	0.389066	8.94504	0.00278224	0.0207427
TRIATDRAFT_53756	1700.92	1.17094	0.171113	45.703	1.37615e-11	2.08062e-09
TRIATDRAFT_299986	438.672	1.16034	0.209281	30.0864	4.13228e-08	2.02305e-06
TRIATDRAFT_31975	594.444	1.16024	0.302323	14.3707	0.000150116	0.00200174
TRIATDRAFT_292296	260.819	1.15278	0.253601	20.2543	6.77998e-06	0.000152527
TRIATDRAFT_81251	124.005	1.15177	0.303964	14.1663	0.000167344	0.00219727
TRIATDRAFT_43092	5918.91	1.15065	0.256086	19.6845	9.13383e-06	0.000196044
TRIATDRAFT_137654	1254.18	1.14635	0.15089	56.4777	5.6838e-14	1.53777e-11
TRIATDRAFT_91075	1413.53	1.1332	0.233972	22.9109	1.6969e-06	4.91432e-05
TRIATDRAFT_35890	123.781	1.13251	0.284415	15.6531	7.60871e-05	0.00114532
TRIATDRAFT_284539	1787.67	1.13181	0.335997	11.0747	0.000875116	0.00836936
TRIATDRAFT_301255	577.875	1.13059	0.388339	8.27917	0.00401026	0.0272862
TRIATDRAFT_53332	289.721	1.1304	0.203171	30.4496	3.4266e-08	1.71014e-06
TRIATDRAFT_299709	525.569	1.12001	0.131189	71.9761	2.17814e-17	1.17861e-14
TRIATDRAFT_297928	3764.8	1.1144	0.124498	78.3363	8.69089e-19	5.95673e-16
TRIATDRAFT_302343	3009.67	1.10555	0.205094	28.4021	9.85581e-08	4.34882e-06
TRIATDRAFT_220265	972.208	1.10295	0.215822	25.551	4.30849e-07	1.56522e-05
TRIATDRAFT_222553	169.898	1.10042	0.233353	21.9246	2.8357e-06	7.51151e-05
TRIATDRAFT_298095	4507.17	1.09877	0.198864	29.8315	4.71282e-08	2.2536e-06
TRIATDRAFT_280857	1398.68	1.09059	0.155672	48.1017	4.04677e-12	6.98963e-10
TRIATDRAFT_132793	37.3727	1.09035	0.365977	8.86217	0.00291142	0.0214568
TRIATDRAFT_40825	1154.56	1.08393	0.176813	36.8334	1.28667e-09	1.10236e-07
TRIATDRAFT_142072	14024.8	1.08269	0.189229	32.0008	1.54108e-08	8.56424e-07
TRIATDRAFT_314392	541.256	1.07966	0.308819	11.9581	0.000544096	0.00579498
TRIATDRAFT_301399	10764.9	1.07492	0.188613	31.7621	1.74258e-08	9.58046e-07
TRIATDRAFT_299161	968.449	1.06917	0.183239	33.3806	7.57758e-09	4.9307e-07
TRIATDRAFT_300014	2569.98	1.0657	0.166358	40.195	2.29831e-10	2.54074e-08
TRIATDRAFT_318101	458.68	1.06244	0.352043	8.93718	0.00279423	0.0207869
TRIATDRAFT_35776	346.421	1.06185	0.210175	25.1472	5.31175e-07	1.83873e-05
TRIATDRAFT_297301	14455.4	1.05986	0.244864	18.3291	1.85842e-05	0.000353823
TRIATDRAFT_302156	13751.8	1.05585	0.12799	66.6168	3.29761e-16	1.35611e-13
TRIATDRAFT_91638	198.297	1.05487	0.37983	7.58852	0.00587412	0.0369694
TRIATDRAFT_149801	318.831	1.05298	0.170774	37.6189	8.60065e-10	8.03848e-08
TRIATDRAFT_210639	60.6491	1.05131	0.310898	11.3738	0.000744889	0.0073485
TRIATDRAFT_297812	339.733	1.04506	0.37633	7.55653	0.00597931	0.037347
TRIATDRAFT_39327	2791.75	1.0434	0.219655	22.0992	2.58916e-06	7.00503e-05
TRIATDRAFT_217087	261.218	1.04335	0.289903	12.7043	0.000364825	0.00415504
TRIATDRAFT_188756	32191	1.04135	0.178058	33.49	7.16301e-09	4.75116e-07
TRIATDRAFT_297936	2711.01	1.03961	0.197878	27.0479	1.98475e-07	8.00203e-06
TRIATDRAFT_299952	1648.82	1.03832	0.132313	60.5057	7.33668e-15	2.51428e-12
TRIATDRAFT_297486	1565.13	1.03551	0.151268	45.9842	1.1921e-11	1.88553e-09
TRIATDRAFT_159166	1316.69	1.03526	0.292533	12.2786	0.000458192	0.00503277
TRIATDRAFT_297835	8216.52	1.03104	0.160291	40.5355	1.93078e-10	2.18136e-08
TRIATDRAFT_300064	8866.99	1.02977	0.237352	18.4393	1.754e-05	0.000337064
TRIATDRAFT_137391	261.397	1.02966	0.291412	12.2791	0.000458048	0.00503277
TRIATDRAFT_94241	111.153	1.02752	0.235332	18.9541	1.33902e-05	0.000269403
TRIATDRAFT_90317	1941.04	1.02533	0.249302	16.5762	4.67341e-05	0.000756651
TRIATDRAFT_159330	74.1727	1.02249	0.271183	14.2049	0.000163947	0.00215818
TRIATDRAFT_296843	3141.14	1.02131	0.216645	21.788	3.04496e-06	7.96571e-05
TRIATDRAFT_145887	5887.87	1.02016	0.133971	56.8549	4.69178e-14	1.30368e-11
TRIATDRAFT_43454	482.182	1.01988	0.24402	17.1857	3.38987e-05	0.000582797
TRIATDRAFT_290327	782.765	1.01949	0.343222	8.65658	0.00325882	0.023284
TRIATDRAFT_241440	163.415	1.01477	0.325104	9.61108	0.00193407	0.0155103
TRIATDRAFT_46525	115.155	1.01317	0.359157	7.83218	0.00513242	0.0334176
TRIATDRAFT_302588	2914.4	1.01296	0.158918	39.8689	2.71588e-10	2.90854e-08
TRIATDRAFT_307986	204.911	1.0077	0.322848	9.59444	0.00195167	0.0156392
TRIATDRAFT_142040	434.529	1.00544	0.301512	10.9294	0.000946503	0.00897694
TRIATDRAFT_30874	379.786	1.00241	0.240953	17.0453	3.64978e-05	0.000619557
TRIATDRAFT_131489	10191.8	1.00199	0.134864	54.151	1.8566e-13	4.51506e-11

## Sheet: Ta_Dnregulated
Gene ID	baseMean	log2FoldChange	lfcSE	stat	pvalue	padj
TRIATDRAFT_53176	5.65678	-4.81065	1.63471	9.13773	0.00250391	0.0191538
TRIATDRAFT_284537	7007.95	-3.27456	1.08587	7.62833	0.00574584	0.0363303
TRIATDRAFT_40838	928.001	-3.23383	0.614873	23.39	1.32264e-06	3.96445e-05
TRIATDRAFT_92590	90.0677	-3.19958	0.507992	36.1224	1.85305e-09	1.47684e-07
TRIATDRAFT_144050	1919.05	-3.03181	0.145296	386.731	4.26037e-86	4.38009e-82
TRIATDRAFT_286606	7.34205	-2.99225	1.04894	8.68357	0.00321091	0.0230365
TRIATDRAFT_44954	15.7911	-2.96998	0.808284	13.678	0.000216986	0.00270403
TRIATDRAFT_308283	963.335	-2.96777	1.04549	6.95048	0.00837967	0.0479952
TRIATDRAFT_323283	20605.5	-2.96445	1.03667	7.04713	0.00793922	0.0462192
TRIATDRAFT_32534	156.044	-2.9495	0.885582	9.66246	0.00188071	0.015189
TRIATDRAFT_87850	104.383	-2.88229	0.680402	15.9645	6.45416e-05	0.00100538
TRIATDRAFT_93084	184.301	-2.83311	0.914626	8.42884	0.00369316	0.0255858
TRIATDRAFT_299222	21.079	-2.7293	0.878999	9.1019	0.00255344	0.0193741
TRIATDRAFT_78918	106.813	-2.66837	0.555472	20.9807	4.6393e-06	0.000112227
TRIATDRAFT_154783	240.859	-2.6329	0.845213	8.64129	0.00328628	0.0234301
TRIATDRAFT_54454	20.6187	-2.60519	0.950992	7.04062	0.00796814	0.0463351
TRIATDRAFT_161219	51.7522	-2.56682	0.713296	11.9351	0.000550872	0.00583867
TRIATDRAFT_93091	145.055	-2.49443	0.512621	21.5494	3.44834e-06	8.77535e-05
TRIATDRAFT_146062	14377.4	-2.48682	0.877193	7.20379	0.00727498	0.0431836
TRIATDRAFT_50405	516.531	-2.40128	0.310972	54.425	1.61494e-13	4.04955e-11
TRIATDRAFT_42334	41.6595	-2.40005	0.612571	14.5266	0.000138192	0.00186402
TRIATDRAFT_80922	133.632	-2.3961	0.543968	17.798	2.45638e-05	0.000453394
TRIATDRAFT_272295	400.374	-2.3858	0.725596	9.79982	0.00174529	0.0143662
TRIATDRAFT_46232	50.3903	-2.35547	0.518606	19.5152	9.98015e-06	0.0002094
TRIATDRAFT_297389	3473.27	-2.35203	0.510803	19.2164	1.16707e-05	0.000239494
TRIATDRAFT_309440	86.3864	-2.3379	0.56325	16.0164	6.27978e-05	0.000981191
TRIATDRAFT_30057	2701.63	-2.32846	0.648165	11.7124	0.000620837	0.00636374
TRIATDRAFT_320472	850.115	-2.30124	0.674274	10.6046	0.00112807	0.0102908
TRIATDRAFT_320236	4645.3	-2.3012	0.636172	11.8983	0.000561847	0.00590025
TRIATDRAFT_54745	316.67	-2.30098	0.443573	24.6679	6.81078e-07	2.2515e-05
TRIATDRAFT_77440	467.393	-2.29758	0.406834	29.2432	6.38394e-08	2.98333e-06
TRIATDRAFT_228352	1026.83	-2.28969	0.704807	9.61703	0.00192781	0.0154721
TRIATDRAFT_280171	30.6682	-2.28312	0.725421	9.26993	0.00232946	0.018034
TRIATDRAFT_263150	369.22	-2.27615	0.738351	8.67924	0.00321856	0.0230753
TRIATDRAFT_315453	44.6549	-2.2464	0.64634	11.4424	0.000717866	0.00712392
TRIATDRAFT_297081	25.2962	-2.24624	0.618201	12.9387	0.000321859	0.00375174
TRIATDRAFT_305954	581.006	-2.22039	0.396079	28.9002	7.62044e-08	3.48203e-06
TRIATDRAFT_139674	402.691	-2.21825	0.437291	23.7129	1.11829e-06	3.484e-05
TRIATDRAFT_296667	387.339	-2.19742	0.792772	7.05463	0.00790608	0.0461046
TRIATDRAFT_43816	410.27	-2.16302	0.301679	47.7994	4.72148e-12	7.82927e-10
TRIATDRAFT_86067	102.571	-2.14679	0.522105	15.8445	6.87657e-05	0.00105835
TRIATDRAFT_321203	86.1459	-2.10784	0.688019	8.77813	0.00304864	0.0222134
TRIATDRAFT_236434	193.435	-2.05541	0.324745	37.9599	7.22153e-10	6.93875e-08
TRIATDRAFT_87823	741.803	-2.04521	0.385091	26.2231	3.04162e-07	1.14855e-05
TRIATDRAFT_300245	2695.21	-2.02831	0.253651	59.4769	1.23736e-14	3.9754e-12
TRIATDRAFT_296634	1354.44	-2.02439	0.53608	13.2355	0.000274699	0.00329928
TRIATDRAFT_33960	64.343	-2.00873	0.535855	13.3585	0.000257254	0.00312241
TRIATDRAFT_129231	12609.3	-2.00278	0.302611	40.6945	1.77983e-10	2.056e-08
TRIATDRAFT_317495	222.657	-1.9857	0.437014	19.3919	1.06459e-05	0.000221112
TRIATDRAFT_313069	155.366	-1.95688	0.461994	16.9068	3.92599e-05	0.000653597
TRIATDRAFT_286665	38.5503	-1.9352	0.46562	17.0022	3.73366e-05	0.000631345
TRIATDRAFT_167723	3127.53	-1.92985	0.313357	35.4388	2.63186e-09	1.97504e-07
TRIATDRAFT_19824	150.394	-1.91378	0.351795	28.2493	1.06656e-07	4.6463e-06
TRIATDRAFT_28931	156.67	-1.89421	0.376619	24.1299	9.0052e-07	2.90227e-05
TRIATDRAFT_295603	45.1795	-1.88918	0.513858	13.0417	0.000304632	0.00357934
TRIATDRAFT_296832	3449.14	-1.88574	0.322165	32.1074	1.4588e-08	8.19556e-07
TRIATDRAFT_183029	1260.04	-1.88188	0.320021	32.4585	1.21765e-08	6.99369e-07
TRIATDRAFT_91699	2043.11	-1.87863	0.310448	34.3482	4.60826e-09	3.22296e-07
TRIATDRAFT_161068	2066.53	-1.86727	0.323152	31.3324	2.17421e-08	1.14631e-06
TRIATDRAFT_41134	23011.7	-1.86719	0.302363	35.7434	2.25089e-09	1.72697e-07
TRIATDRAFT_319304	26.162	-1.86021	0.565283	10.6654	0.00109156	0.0100739
TRIATDRAFT_152345	5803.1	-1.85092	0.323555	30.714	2.99002e-08	1.54167e-06
TRIATDRAFT_137181	1057.64	-1.84388	0.315086	32.232	1.36816e-08	7.81446e-07
TRIATDRAFT_214438	468.54	-1.82946	0.315822	31.7156	1.78484e-08	9.76058e-07
TRIATDRAFT_184923	675.271	-1.82931	0.335475	28.0236	1.19845e-07	5.15535e-06
TRIATDRAFT_291825	315.304	-1.82133	0.262944	45.916	1.23435e-11	1.92278e-09
TRIATDRAFT_50984	1577.88	-1.81596	0.29872	34.8194	3.61749e-09	2.6008e-07
TRIATDRAFT_42133	4767.74	-1.81382	0.293458	35.9571	2.01708e-09	1.57103e-07
TRIATDRAFT_51909	101.473	-1.81203	0.431593	16.8276	4.09344e-05	0.000676602
TRIATDRAFT_214437	489.438	-1.80404	0.319426	30.1665	3.965e-08	1.95044e-06
TRIATDRAFT_285336	5092.67	-1.79783	0.300729	33.6627	6.55464e-09	4.43344e-07
TRIATDRAFT_152393	618.366	-1.79448	0.229549	58.0724	2.52648e-14	7.2152e-12
TRIATDRAFT_322616	856.108	-1.78275	0.250803	47.8992	4.48714e-12	7.56267e-10
TRIATDRAFT_32938	2337.57	-1.77904	0.290873	35.3027	2.82244e-09	2.10272e-07
TRIATDRAFT_318976	56.0585	-1.7634	0.534341	10.4421	0.00123175	0.0109641
TRIATDRAFT_142240	472.357	-1.76096	0.296947	33.434	7.37239e-09	4.85869e-07
TRIATDRAFT_41726	868.93	-1.75852	0.340702	25.1916	5.19067e-07	1.80899e-05
TRIATDRAFT_258295	183221	-1.75782	0.240777	50.2969	1.32159e-12	2.66417e-10
TRIATDRAFT_262794	818.261	-1.74745	0.303448	31.4585	2.03751e-08	1.09102e-06
TRIATDRAFT_316370	96.8978	-1.74717	0.349229	24.3227	8.1475e-07	2.65919e-05
TRIATDRAFT_53410	18.7493	-1.73786	0.625069	7.7526	0.00536354	0.0345072
TRIATDRAFT_28723	140.829	-1.73537	0.28979	34.8552	3.55167e-09	2.57146e-07
TRIATDRAFT_52415	310.897	-1.71713	0.292614	32.9385	9.51203e-09	5.89115e-07
TRIATDRAFT_225995	40.5553	-1.71406	0.635307	7.02469	0.00803936	0.0466174
TRIATDRAFT_292286	174.676	-1.70538	0.322283	26.9558	2.08161e-07	8.32725e-06
TRIATDRAFT_267740	28.9737	-1.68865	0.491073	11.7156	0.000619775	0.00635919
TRIATDRAFT_281086	1033.03	-1.67421	0.276155	35.0069	3.28533e-09	2.4126e-07
TRIATDRAFT_179738	86.7004	-1.67127	0.584856	7.80921	0.00519808	0.0337383
TRIATDRAFT_321783	115.948	-1.66193	0.473366	11.8401	0.000579698	0.00605063
TRIATDRAFT_52304	2972.25	-1.65214	0.340453	22.3787	2.23845e-06	6.15438e-05
TRIATDRAFT_41962	1319.17	-1.64816	0.257575	38.9847	4.27138e-10	4.43576e-08
TRIATDRAFT_289951	356.786	-1.64662	0.281894	32.6739	1.08991e-08	6.42445e-07
TRIATDRAFT_319877	649.199	-1.64417	0.236831	46.0589	1.14749e-11	1.84334e-09
TRIATDRAFT_312727	122.671	-1.63165	0.414176	14.848	0.000116532	0.00162339
TRIATDRAFT_38322	331.559	-1.62624	0.354563	20.1002	7.349e-06	0.000162956
TRIATDRAFT_85690	882.13	-1.6258	0.269277	34.7887	3.67497e-09	2.62377e-07
TRIATDRAFT_43596	454.372	-1.62568	0.349104	20.6985	5.3757e-06	0.000126044
TRIATDRAFT_31341	79.3198	-1.62242	0.503378	9.98824	0.00157543	0.0132545
TRIATDRAFT_40423	9959.22	-1.61477	0.282136	31.1862	2.34431e-08	1.22344e-06
TRIATDRAFT_33092	5168.6	-1.61269	0.29894	27.7136	1.40672e-07	5.87906e-06
TRIATDRAFT_314045	21.6109	-1.60083	0.52132	9.51362	0.00203952	0.0161726
TRIATDRAFT_300847	4044.33	-1.59312	0.264738	34.5339	4.18884e-09	2.94969e-07
TRIATDRAFT_191959	57.8941	-1.58448	0.47924	10.6335	0.00111056	0.0101965
TRIATDRAFT_224623	614.835	-1.57402	0.328694	21.9483	2.80096e-06	7.44099e-05
TRIATDRAFT_52977	418.616	-1.57251	0.218786	49.7908	1.71047e-12	3.25655e-10
TRIATDRAFT_317938	5545.3	-1.57078	0.280718	29.8905	4.57151e-08	2.20656e-06
TRIATDRAFT_293686	4869.07	-1.56487	0.30008	25.9669	3.47315e-07	1.28908e-05
TRIATDRAFT_219964	1943.02	-1.55376	0.271352	31.374	2.12817e-08	1.13366e-06
TRIATDRAFT_130788	1260.48	-1.54633	0.574081	6.93655	0.00844519	0.0482898
TRIATDRAFT_280794	3172.84	-1.54265	0.303224	24.7527	6.51771e-07	2.16856e-05
TRIATDRAFT_35252	3442.05	-1.52544	0.265626	31.5718	1.92196e-08	1.03998e-06
TRIATDRAFT_139437	3335.66	-1.52381	0.244021	37.3492	9.87599e-10	8.98541e-08
TRIATDRAFT_255992	3710.3	-1.51139	0.320905	21.2428	4.04637e-06	9.98676e-05
TRIATDRAFT_36693	1096.73	-1.50472	0.244742	36.3093	1.68358e-09	1.36291e-07
TRIATDRAFT_293464	5052.37	-1.48834	0.26338	30.6256	3.12934e-08	1.58486e-06
TRIATDRAFT_284895	63.3	-1.48545	0.483376	9.18643	0.00243816	0.0187484
TRIATDRAFT_36069	754.487	-1.48444	0.304468	22.8389	1.76163e-06	5.07319e-05
TRIATDRAFT_292285	920.741	-1.47656	0.290938	24.7621	6.48612e-07	2.16506e-05
TRIATDRAFT_128193	91.3985	-1.473	0.484895	8.96983	0.00274475	0.0205227
TRIATDRAFT_292209	973.305	-1.46868	0.296222	23.6301	1.16747e-06	3.59364e-05
TRIATDRAFT_256835	1719.89	-1.46656	0.212405	45.8779	1.2586e-11	1.93129e-09
TRIATDRAFT_314361	229.946	-1.45322	0.297604	23.0623	1.56835e-06	4.59378e-05
TRIATDRAFT_164617	143.269	-1.43616	0.304968	21.7462	3.11203e-06	8.12051e-05
TRIATDRAFT_38398	1574.55	-1.43595	0.281268	25.0876	5.47836e-07	1.87743e-05
TRIATDRAFT_93637	599.927	-1.43364	0.212373	44.1844	2.98857e-11	3.93916e-09
TRIATDRAFT_242899	1543.32	-1.43255	0.205231	47.0032	7.0871e-12	1.15655e-09
TRIATDRAFT_314900	18.6288	-1.42391	0.532936	7.19726	0.00730149	0.043316
TRIATDRAFT_290249	4454.81	-1.42315	0.241586	33.3957	7.51913e-09	4.92383e-07
TRIATDRAFT_79382	39.2108	-1.42129	0.405211	12.2508	0.00046507	0.00509199
TRIATDRAFT_29843	56.2775	-1.41569	0.522134	7.14355	0.0075234	0.0441759
TRIATDRAFT_290144	102.312	-1.41163	0.288354	23.6953	1.12858e-06	3.49487e-05
TRIATDRAFT_151880	1187.47	-1.41019	0.329409	17.6699	2.62758e-05	0.000477281
TRIATDRAFT_46470	372.389	-1.40341	0.21175	42.7259	6.29717e-11	7.99274e-09
TRIATDRAFT_133533	71.6371	-1.40121	0.46235	8.95121	0.00277286	0.0206878
TRIATDRAFT_51561	285.038	-1.39734	0.310295	19.6451	9.32424e-06	0.000198885
TRIATDRAFT_134514	306.164	-1.38011	0.424668	10.2055	0.00140026	0.0121472
TRIATDRAFT_285969	109.366	-1.36695	0.240796	32.148	1.42867e-08	8.115e-07
TRIATDRAFT_318124	569.626	-1.36204	0.267756	25.0925	5.46449e-07	1.87743e-05
TRIATDRAFT_299856	10710.6	-1.35946	0.275071	23.5754	1.20114e-06	3.66438e-05
TRIATDRAFT_226070	522.633	-1.34595	0.263572	25.2748	4.97175e-07	1.7505e-05
TRIATDRAFT_290700	32.9834	-1.34523	0.469913	8.14205	0.00432503	0.0290625
TRIATDRAFT_278694	97.1576	-1.34413	0.366784	13.1589	0.000286154	0.00342088
TRIATDRAFT_86665	33.7212	-1.33633	0.422286	10.0632	0.00151257	0.0129051
TRIATDRAFT_263452	60.7084	-1.33549	0.395076	11.2035	0.000816433	0.00790372
TRIATDRAFT_48079	39.694	-1.33431	0.428689	9.57169	0.001976	0.0157973
TRIATDRAFT_291687	1028.74	-1.3247	0.220171	35.0694	3.18158e-09	2.35322e-07
TRIATDRAFT_286410	863.257	-1.32434	0.236275	30.4692	3.39215e-08	1.7012e-06
TRIATDRAFT_284578	1714.2	-1.32133	0.21491	36.613	1.4407e-09	1.20422e-07
TRIATDRAFT_91907	270.427	-1.31845	0.29261	19.7465	8.84236e-06	0.000190984
TRIATDRAFT_50338	765.086	-1.30681	0.213211	36.4866	1.5372e-09	1.26432e-07
TRIATDRAFT_299535	3484.55	-1.30534	0.320289	16.0762	6.08443e-05	0.000952117
TRIATDRAFT_144791	1570.15	-1.30275	0.250341	26.2429	3.01067e-07	1.14216e-05
TRIATDRAFT_89308	4137.44	-1.29893	0.180714	50.0661	1.48655e-12	2.93908e-10
TRIATDRAFT_93081	887.372	-1.29649	0.243825	27.4401	1.62034e-07	6.66347e-06
TRIATDRAFT_130029	902.759	-1.29445	0.181399	49.5618	1.92216e-12	3.59303e-10
TRIATDRAFT_86167	2104.16	-1.29366	0.215367	34.972	3.34481e-09	2.43886e-07
TRIATDRAFT_284547	57.4018	-1.29132	0.407517	9.86946	0.00168045	0.013944
TRIATDRAFT_321388	175.965	-1.2905	0.27618	21.4206	3.6878e-06	9.27e-05
TRIATDRAFT_204124	95.7845	-1.28811	0.272607	22.2106	2.4432e-06	6.6451e-05
TRIATDRAFT_80460	159.949	-1.28535	0.308001	16.9919	3.75402e-05	0.000633441
TRIATDRAFT_292284	726.202	-1.27723	0.335549	14.0494	0.000178075	0.0023116
TRIATDRAFT_210761	143.543	-1.27558	0.362079	12.1091	0.000501757	0.00543006
TRIATDRAFT_89524	1064.53	-1.27264	0.257567	23.6988	1.1265e-06	3.49487e-05
TRIATDRAFT_316746	71.8832	-1.26367	0.28732	19.2625	1.13922e-05	0.000234716
TRIATDRAFT_212161	526.424	-1.25837	0.371977	11.1048	0.000861031	0.00825001
TRIATDRAFT_291137	1186.2	-1.25446	0.246668	25.1118	5.40997e-07	1.86644e-05
TRIATDRAFT_90812	1569.98	-1.25029	0.327461	14.1462	0.000169135	0.00221795
TRIATDRAFT_322594	239.506	-1.23925	0.346174	12.5197	0.000402677	0.00451418
TRIATDRAFT_299543	39747.4	-1.23728	0.21288	32.795	1.02409e-08	6.15713e-07
TRIATDRAFT_88135	258.672	-1.23446	0.200622	37.2275	1.05121e-09	9.48024e-08
TRIATDRAFT_2771	224.132	-1.23444	0.234057	27.2329	1.80366e-07	7.32942e-06
TRIATDRAFT_86044	1829.26	-1.23172	0.196299	38.2828	6.11981e-10	6.10853e-08
TRIATDRAFT_295896	980.736	-1.22869	0.229809	27.8179	1.33289e-07	5.66258e-06
TRIATDRAFT_131157	5197.61	-1.22191	0.258406	21.7271	3.14324e-06	8.16052e-05
TRIATDRAFT_230198	352.955	-1.21568	0.180338	44.6143	2.39939e-11	3.2458e-09
TRIATDRAFT_323147	28.8702	-1.20944	0.444318	7.39641	0.00653541	0.0399706
TRIATDRAFT_292325	1508.92	-1.20295	0.313263	14.3385	0.000152706	0.00203364
TRIATDRAFT_38940	154.725	-1.20165	0.266643	20.057	7.51696e-06	0.000165466
TRIATDRAFT_133039	888.311	-1.19644	0.164918	51.4239	7.44261e-13	1.56158e-10
TRIATDRAFT_164728	823.216	-1.17225	0.223935	26.7523	2.3128e-07	9.09534e-06
TRIATDRAFT_188779	71.264	-1.17161	0.331792	12.3565	0.000439463	0.00486343
TRIATDRAFT_15273	2600.66	-1.16732	0.239276	23.1906	1.46711e-06	4.34679e-05
TRIATDRAFT_300255	1994.83	-1.16702	0.242187	22.6259	1.96811e-06	5.62058e-05
TRIATDRAFT_210341	1538.76	-1.16636	0.22691	25.7567	3.87287e-07	1.42204e-05
TRIATDRAFT_298819	1273.49	-1.16593	0.201535	32.6674	1.09355e-08	6.42445e-07
TRIATDRAFT_152289	691.801	-1.1641	0.29197	15.5232	8.14973e-05	0.00121607
TRIATDRAFT_318123	1209.03	-1.16393	0.201759	32.4914	1.19724e-08	6.95411e-07
TRIATDRAFT_166982	324.24	-1.15199	0.390946	8.4841	0.00358264	0.0250225
TRIATDRAFT_298667	3231.42	-1.15136	0.18646	37.2003	1.06598e-09	9.52989e-08
TRIATDRAFT_289308	3738.75	-1.14878	0.157356	52.0215	5.48951e-13	1.17578e-10
TRIATDRAFT_39427	883.917	-1.14766	0.358961	9.97462	0.00158712	0.0133093
TRIATDRAFT_147468	487.683	-1.14676	0.256522	19.5538	9.78071e-06	0.000206056
TRIATDRAFT_296893	11523.5	-1.14357	0.230175	24.069	9.29448e-07	2.97684e-05
TRIATDRAFT_45759	2770.72	-1.13536	0.266411	17.7153	2.56561e-05	0.000467678
TRIATDRAFT_164928	441.794	-1.13383	0.385415	8.45934	0.00363173	0.0252966
TRIATDRAFT_165854	2603.83	-1.1329	0.218634	26.2179	3.04985e-07	1.14855e-05
TRIATDRAFT_321974	1410.39	-1.13095	0.274374	16.586	4.64925e-05	0.000753926
TRIATDRAFT_279770	325.557	-1.13003	0.290231	14.8524	0.000116262	0.00162183
TRIATDRAFT_297304	3308.24	-1.12912	0.181265	37.9099	7.40896e-10	7.05292e-08
TRIATDRAFT_299400	1562.82	-1.1272	0.275805	16.3056	5.39031e-05	0.000858994
TRIATDRAFT_284272	46.517	-1.12583	0.355491	10.0719	0.00150551	0.0128663
TRIATDRAFT_29804	165.328	-1.12034	0.286954	14.9854	0.000108348	0.00153433
TRIATDRAFT_297513	14858	-1.11999	0.216493	26.1201	3.20835e-07	1.20383e-05
TRIATDRAFT_157989	322.977	-1.11697	0.193056	33.0535	8.96581e-09	5.72531e-07
TRIATDRAFT_246657	915.416	-1.11335	0.178488	38.108	6.69359e-10	6.49215e-08
TRIATDRAFT_137421	2871.17	-1.11332	0.249517	19.4397	1.03828e-05	0.000216522
TRIATDRAFT_297821	288.917	-1.10839	0.244429	20.2042	6.96012e-06	0.000155221
TRIATDRAFT_169668	582.838	-1.1074	0.150581	53.2247	2.97497e-13	6.64905e-11
TRIATDRAFT_38694	273.986	-1.10515	0.324822	11.3374	0.000759607	0.00744473
TRIATDRAFT_51699	913.286	-1.10499	0.169377	41.6736	1.07855e-10	1.33597e-08
TRIATDRAFT_281469	912.452	-1.10461	0.210901	26.8278	2.22415e-07	8.82875e-06
TRIATDRAFT_215831	1515.29	-1.09913	0.241088	20.3272	6.52658e-06	0.000147855
TRIATDRAFT_30199	255.632	-1.09876	0.243127	20.0969	7.36177e-06	0.000162956
TRIATDRAFT_318977	1999.74	-1.09867	0.241483	20.2357	6.84641e-06	0.000153686
TRIATDRAFT_308181	40.0232	-1.0967	0.412496	7.0042	0.00813188	0.0470478
TRIATDRAFT_42532	279.867	-1.09612	0.239156	20.651	5.51082e-06	0.000128473
TRIATDRAFT_288418	886.942	-1.09545	0.201353	28.9812	7.30852e-08	3.35442e-06
TRIATDRAFT_289386	285.831	-1.09145	0.348236	9.63928	0.0019046	0.0153337
TRIATDRAFT_214847	209.049	-1.09137	0.256806	17.7224	2.55594e-05	0.000466742
TRIATDRAFT_79255	921.058	-1.08988	0.243854	19.5542	9.77879e-06	0.000206056
TRIATDRAFT_296441	478.89	-1.08982	0.261847	16.9642	3.80917e-05	0.000639824
TRIATDRAFT_163941	1337.37	-1.08894	0.160508	45.0958	1.87629e-11	2.64249e-09
TRIATDRAFT_283309	60.4724	-1.07413	0.331827	10.3936	0.00126454	0.0111907
TRIATDRAFT_220486	212.526	-1.07381	0.193057	30.7081	2.99906e-08	1.54167e-06
TRIATDRAFT_302231	45.111	-1.07375	0.396937	7.26982	0.0070123	0.0419812
TRIATDRAFT_302591	2864.74	-1.06569	0.228043	21.3791	3.76855e-06	9.44986e-05
TRIATDRAFT_297699	3230.13	-1.06388	0.284478	13.6814	0.00021659	0.00270238
TRIATDRAFT_243758	244.023	-1.06012	0.281918	13.9162	0.00019114	0.00244721
TRIATDRAFT_304628	242.713	-1.05876	0.231454	20.5958	5.67213e-06	0.000131637
TRIATDRAFT_321492	894.025	-1.05266	0.212239	24.0986	9.15263e-07	2.94057e-05
TRIATDRAFT_297286	255.777	-1.04881	0.262725	15.7011	7.41829e-05	0.00112822
TRIATDRAFT_28683	1385.52	-1.04769	0.274554	14.2676	0.000158573	0.00209818
TRIATDRAFT_151059	294.182	-1.04489	0.341564	9.18157	0.00244464	0.0187842
TRIATDRAFT_81690	189.479	-1.04262	0.382515	7.26807	0.00701913	0.0419812
TRIATDRAFT_84093	52.2611	-1.03908	0.387998	7.14549	0.00751529	0.0441759
TRIATDRAFT_54307	183.127	-1.0382	0.305532	11.3687	0.000746929	0.0073485
TRIATDRAFT_239723	3964.15	-1.03282	0.271004	14.2304	0.00016174	0.0021346
TRIATDRAFT_294626	910.376	-1.03259	0.255792	15.9762	6.41424e-05	0.00100068
TRIATDRAFT_184152	426.866	-1.02578	0.328686	9.567	0.00198106	0.0158254
TRIATDRAFT_297306	3998.53	-1.02379	0.132539	58.5364	1.99562e-14	6.03439e-12
TRIATDRAFT_174528	407.397	-1.02331	0.222036	20.9356	4.7499e-06	0.000114633
TRIATDRAFT_41024	728.392	-1.02264	0.167438	36.74	1.34979e-09	1.13747e-07
TRIATDRAFT_299929	202.226	-1.02144	0.23911	18.0299	2.17465e-05	0.000403491
TRIATDRAFT_173416	1718.14	-1.02134	0.166165	37.0844	1.13127e-09	9.94066e-08
TRIATDRAFT_83118	164.051	-1.02049	0.331461	9.34849	0.0022317	0.0174215
TRIATDRAFT_225573	124.851	-1.01721	0.243898	17.2321	3.30805e-05	0.000571597
TRIATDRAFT_51934	186.34	-1.01661	0.308951	10.6289	0.00111335	0.0102108
TRIATDRAFT_212567	3770.35	-1.01537	0.149313	45.3777	1.62471e-11	2.35263e-09
TRIATDRAFT_49138	101.618	-1.0141	0.31602	10.1554	0.00143878	0.0124095
TRIATDRAFT_32890	956.996	-1.0141	0.220535	20.7713	5.17522e-06	0.000123736
TRIATDRAFT_52267	1513.41	-1.01259	0.187572	28.608	8.86142e-08	3.9503e-06
TRIATDRAFT_318886	202.244	-1.00993	0.263319	14.5921	0.000133475	0.00180892
TRIATDRAFT_320089	102.337	-1.00851	0.29077	11.9077	0.000559015	0.00588856
TRIATDRAFT_147678	2349.59	-1.0022	0.236824	17.57	2.7692e-05	0.00049773
TRIATDRAFT_34572	438.977	-1.00159	0.247789	16.0819	6.06604e-05	0.000950685
