# Supplementary material for: A comprehensive transcription factor and DNA-binding motif resource for the construction of gene regulatory networks in Botrytis cinerea and Trichoderma atroviride
Source: Comput Struct Biotechnol J. 2021 Nov 18;19:6212–28. doi: 10.1016/j.csbj.2021.11.012 (PMC8637145; doi:10.1016/j.csbj.2021.11.012)
Supplement: Supplementary data 19 [file mmc19.xlsx]

## Sheet: PFAM_ID
PFAM ID	TF domain name	B. cinerea	T. atroviride
PF00172	Fungal Zn(2)-Cys(6) binuclear cluster domain	211	258
PF04082	Fungal specific transcription factor domain	107	185
PF11951	Fungal specific transcription factor domain	60	86
PF00096	Zinc finger, C2H2 type	33	33
PF00170	bZIP transcription factor	9	12
PF00010	Helix-loop-helix DNA-binding domain	9	9
PF00320	GATA zinc finger	6	6
PF00505	HMG (high mobility group) box	8	6
PF00046	Homeodomain	5	5
PF00098	Zinc knuckle	4	5
PF00249	Myb-like DNA-binding domain	7	5
PF00250	Fork head domain	4	4
PF07716	Basic region leucine zipper	5	4
PF00447	HSF-type DNA-binding	3	3
PF00642	Zinc finger C-x8-C-x5-C-x3-H type (and similar)	2	3
PF05224	NDT80 / PhoG like DNA-binding family	3	3
PF00319	SRF-type transcription factor (DNA-binding and dimerisation domain)	3	2
PF00649	Copper fist DNA binding domain	3	2
PF04383	KilA-N domain	1	2
PF01285	TEA/ATTS domain family	1	1
PF01388	ARID/BRIGHT DNA binding domain	3	1
PF02200	STE like transcription factor	1	1
PF02257	RFX DNA-binding domain	1	1
PF04299	Putative FMN-binding domain	2	1
PF04516	CP2 transcription factor	1	1
PF09011	HMG-box domain	0	1
PF01422	NF-X1 type zinc finger	1	0
PF02178	AT hook motif	1	0
PF02891	MIZ zinc finger	1	0
PF02928	C5HC2 zinc finger	1	0
PF03638	Tesmin/TSO1-like CXC domain, cysteine-rich domain	1	0
PF04769	Mating-type protein MAT alpha 1 HMG-box	1	0
	Total	498	640
