# Supplementary material for: A comprehensive transcription factor and DNA-binding motif resource for the construction of gene regulatory networks in Botrytis cinerea and Trichoderma atroviride
Source: Comput Struct Biotechnol J. 2021 Nov 18;19:6212–28. doi: 10.1016/j.csbj.2021.11.012 (PMC8637145; doi:10.1016/j.csbj.2021.11.012)
Supplement: Supplementary data 20 [file mmc20.xlsx]

## Sheet: GeneOverlap
	TF mutant (KO) strain	Predicted TF targets from reference GRN	DEGs in TF mutant	Overlap (# of genes)	Overlapping p-value
B. cinerea	∆bcyoh1	571	1258	80	0.0012
B. cinerea	∆atf1	1169	392	49	0.041
B. cinerea	∆bcltf1	269	1353	44	0.011
B. cinerea	∆bcltf3	322	40	3	0.097
T. atroviridae	∆blr1	509	513	21	0.59
T. atroviridae	∆blr2	305	1336	21	0.0026
