# Supplementary material for: A comprehensive transcription factor and DNA-binding motif resource for the construction of gene regulatory networks in Botrytis cinerea and Trichoderma atroviride
Source: Comput Struct Biotechnol J. 2021 Nov 18;19:6212–28. doi: 10.1016/j.csbj.2021.11.012 (PMC8637145; doi:10.1016/j.csbj.2021.11.012)
Supplement: Supplementary data 21 [file mmc21.xlsx]

## Sheet: light_confrontation GRN
	B. cinerea DEGs		T. atroviride DEGs
	Dark/Light growth	Botrytis-Trichoderma interaction	Dark/Light growth	Trichoderma-Botrytis interaction
Number of DE genes	1610	133	2286	538
Number of predicted DE-TF	57	4	68	8
Number of predicted DE-TF (with binding sites)	53	4	61	8
Number of predicted DE-targets	1329	40	1730	201
Number of predicted DE TF-target interactions	3273	39	4093	236
